# Supplementary material for: Hallmarks of Basidiomycete Soft- and White-Rot in Wood-Decay -Omics Data of Two Armillaria Species
Source: Microorganisms. 2021 Jan 11;9(1):149. doi: 10.3390/microorganisms9010149 (PMC7827401; doi:10.3390/microorganisms9010149)
Supplement: Supplementary file 1 [file microorganisms-09-00149-s001.zip › Supplementary Table 2.xlsx]

## Sheet: Key for headers
Prot_ID	Co-ortholog	logFC	adj.P.Val	IPR_ID	Domain
Protein ID (AROS/ARCE)	Co-ortholog based on Orthofinder (Table S1)	Log fold change	FDR corrected P-values	Interpro ID	Interpro Domain(s)

## Sheet: AROS_MvsNIM
Prot_ID	Co-ortholog	logFC	adj.P.Val	IPR_ID	Domain
AROS_17253		7.3826	0.000299951	IPR023753	FAD/NAD(P)-binding domain
AROS_16611	OG0008556	5.7614	0.000152477	IPR000172, IPR007867, IPR023753, IPR012132	Glucose-methanol-choline oxidoreductase, N-terminal, Glucose-methanol-choline oxidoreductase, C-terminal, FAD/NAD(P)-binding domain, Glucose-methanol-choline oxidoreductase
AROS_18822		5.49448	0.00850355
AROS_10556		5.36163	0.000152477	IPR007867, IPR023753, IPR000172, IPR012814	Glucose-methanol-choline oxidoreductase, C-terminal, FAD/NAD(P)-binding domain, Glucose-methanol-choline oxidoreductase, N-terminal, Pyranose 2-oxidase
AROS_15466		5.23102	0.000687376	IPR008979	Galactose-binding domain-like
AROS_19514		5.1543	0.0213386
AROS_05557		4.87204	0.000647268
AROS_03102		4.80456	0.000623785
AROS_00746	OG0004752	4.79532	4.63303e-05	IPR021054	Cell wall mannoprotein 1
AROS_09538	OG0002961	4.74969	0.000701674	IPR029030	Caspase-like domain
AROS_14112	OG0007454	4.73482	0.00282272	IPR026992, IPR027443, IPR005123	Non-haem dioxygenase N-terminal domain, Isopenicillin N synthase-like, Oxoglutarate/iron-dependent dioxygenase
AROS_17419	OG0005909	4.65342	0.00377424
AROS_04404	OG0012343	4.52094	0.00306642	IPR018392	LysM domain
AROS_06345		4.48404	0.000267021	IPR002401, IPR001128	Cytochrome P450, E-class, group I, Cytochrome P450
AROS_02798	OG0009390	4.35316	0.00371644	IPR002524, IPR027470	Cation efflux protein, Cation efflux protein, cytoplasmic domain
AROS_16523	OG0008612	4.24972	1.54474e-05	IPR029033	Histidine phosphatase superfamily
AROS_16522	OG0008613	4.20181	0.000201459	IPR002347, IPR016040	Short-chain dehydrogenase/reductase SDR, NAD(P)-binding domain
AROS_13344	OG0003614	4.20057	0.000318063	IPR008978	HSP20-like chaperone
AROS_04411	OG0012346	4.17689	5.87841e-05	IPR000772	Ricin B, lectin domain
AROS_13482	OG0003497	4.12202	8.17365e-05	IPR019778, IPR001338	Hydrophobin, conserved site, Hydrophobin
AROS_09392	OG0002822	4.12151	0.000169906	IPR015889
AROS_16049		4.08629	0.0015831	IPR001128, IPR017972, IPR002401	Cytochrome P450, Cytochrome P450, conserved site, Cytochrome P450, E-class, group I
AROS_21665		4.08332	0.0035512
AROS_11483	OG0008105	4.07536	0.000820021	IPR001338	Hydrophobin
AROS_05461		4.0585	0.0448499
AROS_06289	OG0008365	4.00007	1.23777e-05
AROS_05692	OG0001664	3.96588	5.77134e-05	IPR008979	Galactose-binding domain-like
AROS_12882		3.92278	0.00159401	IPR026992, IPR027443	Non-haem dioxygenase N-terminal domain, Isopenicillin N synthase-like
AROS_19032	OG0008036	3.91488	0.0475568	IPR029463, IPR024079	Lysine-specific metallo-endopeptidase, Metallopeptidase, catalytic domain
AROS_16249	OG0011701	3.90938	0.000291408
AROS_21227	OG0009561	3.8888	0.000356458	IPR008979	Galactose-binding domain-like
AROS_21414		3.888	0.0245254
AROS_10557		3.88607	0.000199655
AROS_15700	OG0004124	3.88347	0.00628014
AROS_12810		3.81046	0.0223241	IPR014777, IPR000878, IPR011986	Tetrapyrrole methylase, subdomain 1, Tetrapyrrole methylase, Extradiol ring-cleavage dioxygenase LigAB, LigA subunit
AROS_04388		3.72953	0.0180047
AROS_13262	OG0003677	3.70302	0.00119206
AROS_21242	OG0009569	3.70294	0.000542478	IPR008979	Galactose-binding domain-like
AROS_13213	OG0003720	3.64848	0.00118753
AROS_04673		3.6124	8.87059e-05	IPR016040, IPR002347, IPR020904	NAD(P)-binding domain, Short-chain dehydrogenase/reductase SDR, Short-chain dehydrogenase/reductase, conserved site
AROS_19949	OG0010504	3.61127	0.00492649	IPR015590, IPR029510, IPR016162, IPR016160, IPR016161	Aldehyde dehydrogenase domain, Aldehyde dehydrogenase, glutamic acid active site, Aldehyde dehydrogenase N-terminal domain, Aldehyde dehydrogenase, cysteine active site, Aldehyde/histidinol dehydrogenase
AROS_04977	OG0012690	3.59411	0.0015984
AROS_11482	OG0008104	3.5779	0.0196168	IPR001338	Hydrophobin
AROS_22180		3.53962	0.000682201
AROS_21205	OG0009549	3.51613	0.00932923	IPR008979	Galactose-binding domain-like
AROS_01803	OG0012035	3.48891	1.54474e-05	IPR001128, IPR002401	Cytochrome P450, Cytochrome P450, E-class, group I
AROS_11993	OG0006111	3.44793	0.00337721	IPR000791	Acetate transporter GPR1/FUN34/SatP family
AROS_03431		3.42058	0.00129092
AROS_16993	OG0003315	3.39518	0.0113709	IPR004827	Basic-leucine zipper domain
AROS_18840	OG0010343	3.38846	0.00758127
AROS_22315		3.37321	0.00619286
AROS_00225		3.35168	0.0218419
AROS_14097		3.35129	0.00395177
AROS_08511		3.34962	0.0352993	IPR001128, IPR017972, IPR002401	Cytochrome P450, Cytochrome P450, conserved site, Cytochrome P450, E-class, group I
AROS_05472	OG0001482	3.34884	0.00269741
AROS_17783		3.34342	0.000798412
AROS_06220		3.30723	0.00944636	IPR008949, IPR000092	Isoprenoid synthase domain, Polyprenyl synthetase
AROS_22280	OG0011485	3.30124	0.000294237
AROS_19959		3.26124	0.017651	IPR018392	LysM domain
AROS_12050	OG0006064	3.24656	0.000307031
AROS_06362	OG0008319	3.23884	0.0294722	IPR017972, IPR001128, IPR002401	Cytochrome P450, conserved site, Cytochrome P450, Cytochrome P450, E-class, group I
AROS_01884	OG0012097	3.23836	5.76354e-05	IPR029058, IPR002018, IPR019826, IPR002168	Alpha/Beta hydrolase fold, Carboxylesterase, type B, Carboxylesterase type B, active site, Lipase, GDXG, putative histidine active site
AROS_01766		3.21811	9.03353e-05	IPR013087	Zinc finger C2H2-type
AROS_14248		3.21499	0.027292
AROS_07855	OG0008802	3.19598	8.83759e-05	IPR001248	Purine-cytosine permease
AROS_15803		3.19252	0.002	IPR005123, IPR027443	Oxoglutarate/iron-dependent dioxygenase, Isopenicillin N synthase-like
AROS_11978	OG0006120	3.18029	0.00663601	IPR015889, IPR000627	Intradiol ring-cleavage dioxygenase, core, Intradiol ring-cleavage dioxygenase, C-terminal
AROS_09966	OG0005575	3.17518	3.65921e-05
AROS_02117		3.17449	0.0324698
AROS_13907	OG0007574	3.16252	0.00665139	IPR001926, IPR005965, IPR027278	Tryptophan synthase beta subunit-like PLP-dependent enzyme, 1-aminocyclopropane-1-carboxylate deaminase, 1-aminocyclopropane-1-carboxylate deaminase/D-cysteine desulfhydrase
AROS_15754	OG0003692	3.15183	0.000152477	IPR001810	F-box domain
AROS_15610	OG0004747	3.14329	2.00633e-05
AROS_04994	OG0012674	3.13286	0.000371645	IPR027443, IPR010856	Isopenicillin N synthase-like, Protein of unknown function DUF1479
AROS_18762	OG0009620	3.12474	0.000326215	IPR004695	Voltage-dependent anion channel
AROS_12553	OG0006716	3.12404	0.00116398	IPR013022	Xylose isomerase-like, TIM barrel domain
AROS_05626	OG0001605	3.1193	1.45116e-05
AROS_07381	OG0011222	3.10838	0.00343621	IPR029063, IPR025714	S-adenosyl-L-methionine-dependent methyltransferase, Methyltransferase domain
AROS_08016	OG0008924	3.10721	3.29676e-06	IPR009071	High mobility group box domain
AROS_02578	OG0009472	3.10099	0.000118846	IPR011701, IPR020846	Major facilitator superfamily, Major facilitator superfamily domain
AROS_18872		3.07618	0.0120551
AROS_18073	OG0005418	3.07432	0.00580086	IPR010720, IPR017853	Alpha-L-arabinofuranosidase, C-terminal, Glycoside hydrolase superfamily
AROS_22047		3.07241	0.0183992
AROS_17548	OG0005862	3.00472	0.00143425
AROS_04883	OG0012597	2.99924	0.000365991
AROS_15842	OG0006969	2.98966	0.00025949	IPR001279, IPR025638	Metallo-beta-lactamase, Protein of unknown function DUF4336
AROS_10314	OG0005728	2.98334	0.000754424	IPR024518	Domain of unknown function DUF3421
AROS_11830	OG0006180	2.98079	0.000149051	IPR012334, IPR024535, IPR011050	Pectin lyase fold, Pectate lyase superfamily protein, Pectin lyase fold/virulence factor
AROS_18884		2.98062	0.000308227	IPR029058, IPR000073	Alpha/Beta hydrolase fold, Alpha/beta hydrolase fold-1
AROS_18173		2.9555	0.00210661
AROS_00512	OG0004554	2.95498	0.00384913
AROS_00226		2.94125	0.0219015	IPR011009, IPR002575	Protein kinase-like domain, Aminoglycoside phosphotransferase
AROS_01245	OG0005198	2.91651	5.36164e-05	IPR011333, IPR000210	SKP1/BTB/POZ domain, BTB/POZ domain
AROS_17577		2.90767	0.000152477	IPR016286, IPR000933, IPR017853	Alpha-L-fucosidase, metazoa-type, Glycoside hydrolase, family 29, Glycoside hydrolase superfamily
AROS_14779		2.90036	0.000102787
AROS_12154	OG0005978	2.89872	0.000322898	IPR002227, IPR008922	Tyrosinase copper-binding domain, Uncharacterised domain, di-copper centre
AROS_11001	OG0010054	2.86756	0.00252603	IPR010829, IPR009009	Cerato-platanin, RlpA-like protein, double-psi beta-barrel domain
tRNA_192		2.8593	0.0298281
AROS_04280	OG0012247	2.85676	0.0120022
AROS_00959		2.84717	0.000238151	IPR015889	Intradiol ring-cleavage dioxygenase, core
AROS_06768		2.82648	0.000502308
AROS_02065	OG0012219	2.82081	0.000299658
AROS_10310	OG0005726	2.8118	0.0223621	IPR012475	Fucose-specific lectin
AROS_18910		2.80154	0.00523217
AROS_00791	OG0004796	2.79556	0.000413635	IPR016267, IPR029044, IPR002618	UTPglucose-1-phosphate uridylyltransferase, Nucleotide-diphospho-sugar transferases, UDPGP family
AROS_08974	OG0002460	2.7938	3.76188e-05	IPR006909, IPR011991, IPR006910	Rad21/Rec8-like protein, C-terminal, eukaryotic, Winged helix-turn-helix DNA-binding domain, Rad21/Rec8-like protein, N-terminal
AROS_11942		2.78597	0.000530673	IPR000612	Proteolipid membrane potential modulator
AROS_02276	OG0007355	2.78261	0.0418756
AROS_03432		2.7814	0.00629181
AROS_09995		2.78031	0.000998841	IPR019778, IPR001338	Hydrophobin, conserved site, Hydrophobin
AROS_13130		2.77549	0.0165304
AROS_13144		2.76764	0.0114099	IPR013830	SGNH hydrolase-type esterase domain
AROS_14733	OG0011856	2.74319	0.000294237	IPR001128, IPR002401	Cytochrome P450, Cytochrome P450, E-class, group I
AROS_11815	OG0006192	2.7401	2.00633e-05	IPR013120, IPR000873, IPR020845, IPR016040	Male sterility, NAD-binding, AMP-dependent synthetase/ligase, AMP-binding, conserved site, NAD(P)-binding domain
AROS_06506	OG0002114	2.73565	0.0412359
AROS_17809		2.71045	0.000165149
AROS_20797		2.70891	0.047526
AROS_02745	OG0009427	2.70838	9.2173e-05	IPR017452, IPR023041	GPCR, rhodopsin-like, 7TM, Glucose receptor Git3, N-terminal
AROS_00253	OG0004338	2.69636	0.000257787	IPR001841, IPR013083, IPR018957, IPR002867	Zinc finger, RING-type, Zinc finger, RING/FYVE/PHD-type, Zinc finger, C3HC4 RING-type, IBR domain
AROS_13268	OG0003670	2.68867	6.56567e-05	IPR011031, IPR012317	Multihaem cytochrome, Poly(ADP-ribose) polymerase, catalytic domain
AROS_00064		2.68635	0.00272009
AROS_13567	OG0003432	2.68526	0.000991032	IPR019778, IPR001338	Hydrophobin, conserved site, Hydrophobin
AROS_21041	OG0010588	2.67606	0.0126296
AROS_09700	OG0003084	2.67173	0.0324683	IPR023753	FAD/NAD(P)-binding domain
AROS_00136		2.66869	0.0173713	IPR018392	LysM domain
AROS_16319	OG0011646	2.66225	0.00189503	IPR002227, IPR008922	Tyrosinase copper-binding domain, Uncharacterised domain, di-copper centre
AROS_17409		2.65726	0.0115618
AROS_00251	OG0004337	2.65526	3.76188e-05	IPR018957, IPR001841, IPR002867, IPR013083	Zinc finger, C3HC4 RING-type, Zinc finger, RING-type, IBR domain, Zinc finger, RING/FYVE/PHD-type
AROS_16036		2.64992	0.00223341
AROS_06062	OG0005776	2.64568	0.000680694	IPR029058, IPR013094	Alpha/Beta hydrolase fold, Alpha/beta hydrolase fold-3
AROS_17207		2.64415	0.0065445	IPR029058, IPR002921	Alpha/Beta hydrolase fold, Fungal lipase-like domain
AROS_22088		2.6432	0.00691666
AROS_13688	OG0007717	2.63991	0.0019282
AROS_16786		2.63934	0.00230628
AROS_18520	OG0006499	2.61667	0.00152101
AROS_02632		2.61056	0.0103322
AROS_04797	OG0012525	2.60062	0.00286074
AROS_04778	OG0012510	2.60023	0.000825835
AROS_12365	OG0006571	2.58701	0.00553859
AROS_08483		2.58411	0.0257636	IPR011050, IPR012334, IPR004898	Pectin lyase fold/virulence factor, Pectin lyase fold, Pectate lyase, catalytic
AROS_01998	OG0012188	2.58011	0.00283478	IPR023296, IPR006710	Glycosyl hydrolase, five-bladed beta-propellor domain, Glycoside hydrolase, family 43
AROS_19605	OG0010581	2.57519	0.012025	IPR001765	Carbonic anhydrase
AROS_12024	OG0006082	2.57438	0.000257787	IPR001128, IPR002401, IPR017972	Cytochrome P450, Cytochrome P450, E-class, group I, Cytochrome P450, conserved site
AROS_10228		2.5641	0.0464188
AROS_18072	OG0005419	2.55965	0.000751608
AROS_02897		2.55263	3.65921e-05	IPR008928, IPR005198	Six-hairpin glycosidase-like, Glycoside hydrolase, family 76
AROS_15608		2.54893	0.000267021	IPR000070, IPR012334, IPR011050	Pectinesterase, catalytic, Pectin lyase fold, Pectin lyase fold/virulence factor
AROS_01654	OG0011920	2.54776	0.000264412	IPR005829, IPR003663, IPR020846, IPR005828	Sugar transporter, conserved site, Sugar/inositol transporter, Major facilitator superfamily domain, Major facilitator, sugar transporter-like
AROS_01354		2.54721	0.000848717
AROS_21034	OG0010585	2.53822	0.00222089	IPR001138, IPR007219	Zn(2)-C6 fungal-type DNA-binding domain, Transcription factor domain, fungi
AROS_10263	OG0005690	2.53604	0.00441831	IPR001128, IPR002401, IPR017972	Cytochrome P450, Cytochrome P450, E-class, group I, Cytochrome P450, conserved site
AROS_10262	OG0005689	2.5341	0.00104561
AROS_00915	OG0004917	2.52056	0.00785456	IPR017853, IPR011683	Glycoside hydrolase superfamily, Glycosyl hydrolase family 53
AROS_25301		2.51432	0.0273854
AROS_13609		2.5142	0.0151794
AROS_05416	OG0001437	2.51305	0.000223776	IPR020846, IPR011701	Major facilitator superfamily domain, Major facilitator superfamily
AROS_07141	OG0011017	2.50586	0.000273839	IPR002401, IPR001128	Cytochrome P450, E-class, group I, Cytochrome P450
AROS_14881	OG0011751	2.50111	0.00309715
AROS_01994	OG0012186	2.48399	0.00945415	IPR008979	Galactose-binding domain-like
AROS_06771	OG0010788	2.47977	0.000908073
AROS_12798	OG0006900	2.47807	0.00165652
AROS_02904	OG0009338	2.46981	0.00464867	IPR013087	Zinc finger C2H2-type
AROS_02895	OG0009343	2.4697	0.00252603	IPR001128, IPR002401	Cytochrome P450, Cytochrome P450, E-class, group I
AROS_17805		2.4644	2.96708e-05	IPR024518	Domain of unknown function DUF3421
AROS_13131		2.46332	0.0428633
AROS_13469	OG0003508	2.45973	0.00869033	IPR007219	Transcription factor domain, fungi
AROS_03988		2.44817	0.00661622
AROS_11472	OG0008099	2.44719	0.0030448
AROS_14752	OG0011840	2.44712	0.00332413	IPR031728, IPR017853	Beta-glucuronidase, C-terminal, Glycoside hydrolase superfamily
AROS_21101	OG0010623	2.44461	0.000383414
AROS_01444		2.44312	0.00798571
AROS_17374		2.43867	0.0263742	IPR029032, IPR003779	AhpD-like, Carboxymuconolactone decarboxylase-like
AROS_17511	OG0005885	2.43643	0.000785768
AROS_02810		2.43517	0.00421817	IPR017972, IPR001128, IPR002401	Cytochrome P450, conserved site, Cytochrome P450, Cytochrome P450, E-class, group I
AROS_07471	OG0011295	2.43071	0.0482749
AROS_12422		2.42915	0.0036464
AROS_03685	OG0007586	2.42665	0.00660781	IPR011042	Six-bladed beta-propeller, TolB-like
AROS_17456		2.41678	0.000818358
AROS_19532	OG0010553	2.4124	0.0328424
AROS_22290		2.41098	0.0055043
AROS_19030	OG0008033	2.40352	0.0237854	IPR020904, IPR016040, IPR002347, IPR005123	Short-chain dehydrogenase/reductase, conserved site, NAD(P)-binding domain, Short-chain dehydrogenase/reductase SDR, Oxoglutarate/iron-dependent dioxygenase
AROS_05901	OG0001822	2.39364	0.00219965	IPR023296	Glycosyl hydrolase, five-bladed beta-propellor domain
AROS_01450		2.38499	0.00762435
AROS_16248		2.38001	0.0016068
AROS_02729	OG0009441	2.37993	0.000737046	IPR000868	Isochorismatase-like
AROS_22440		2.35948	0.0123714	IPR012337, IPR008906	Ribonuclease H-like domain, HAT, C-terminal dimerisation domain
AROS_03043	OG0004187	2.35834	0.000530111	IPR020683, IPR002110	Ankyrin repeat-containing domain, Ankyrin repeat
AROS_11146	OG0010157	2.35542	0.00130461	IPR001128, IPR002401	Cytochrome P450, Cytochrome P450, E-class, group I
AROS_02808		2.3495	0.00116794
AROS_11499	OG0008119	2.3467	0.0122254
AROS_17576	OG0005848	2.34249	0.0245343
AROS_00632	OG0004635	2.32769	0.004114	IPR022185, IPR013783	Protein of unknown function DUF3712, Immunoglobulin-like fold
AROS_19342	OG0010430	2.31933	0.000205603
AROS_15453		2.31027	0.0276661
AROS_20484		2.29825	0.0323187
AROS_06374	OG0008312	2.29536	0.000235382	IPR003819	TauD/TfdA-like domain
AROS_13495	OG0003487	2.28785	0.00230805
AROS_13264	OG0003675	2.28774	0.000789741
AROS_19002		2.28678	0.0032219
AROS_11562	OG0006351	2.28517	0.00436424
AROS_04595		2.2823	0.00437597	IPR023753, IPR002938	FAD/NAD(P)-binding domain, FAD-binding domain
AROS_02332	OG0007370	2.27367	0.00759753	IPR005804	Fatty acid desaturase domain
AROS_12983	OG0003938	2.26843	0.0138606
AROS_13626		2.26563	0.000119803	IPR012475	Fucose-specific lectin
AROS_22348		2.25628	0.0460845	IPR011483	Protein of unknown function DUF1593
AROS_21904		2.25254	0.00231762	IPR023780, IPR001584, IPR000953, IPR012337, IPR000477, IPR016197, IPR021109	Chromo domain, Integrase, catalytic core, Chromo/chromo shadow domain, Ribonuclease H-like domain, Reverse transcriptase domain, Chromo domain-like, Aspartic peptidase domain
AROS_15052	OG0002700	2.24892	0.0332176	IPR013762, IPR011010	Integrase-like, catalytic domain, DNA breaking-rejoining enzyme, catalytic core
AROS_05627	OG0001606	2.2481	0.000801173
AROS_08587		2.24711	0.00679424
AROS_20573	OG0009531	2.24585	0.00755841	IPR022703	Domain of unknown function DUF3533
AROS_17851	OG0009222	2.24006	0.00239312	IPR007657	Glycosyltransferase 61
AROS_02642		2.22533	0.00133067	IPR008972	Cupredoxin
AROS_12421		2.22513	0.00284433	IPR008928	Six-hairpin glycosidase-like
AROS_14751	OG0011841	2.22487	0.00353523
AROS_01156	OG0005129	2.21579	0.0386574	IPR009291	Vacuolar protein sorting-associated protein 62
AROS_12078	OG0006043	2.20964	4.13268e-05
AROS_13566	OG0003433	2.20838	0.0307434	IPR007269	Isoprenylcysteine carboxyl methyltransferase
AROS_22436	OG0008288	2.20749	0.00605749	IPR029030	Caspase-like domain
AROS_13932	OG0007551	2.20547	9.34446e-05	IPR023753, IPR007867, IPR012132, IPR000172	FAD/NAD(P)-binding domain, Glucose-methanol-choline oxidoreductase, C-terminal, Glucose-methanol-choline oxidoreductase, Glucose-methanol-choline oxidoreductase, N-terminal
AROS_21991	OG0007160	2.19922	0.00133117
AROS_02905	OG0009337	2.18991	0.000322898	IPR020846, IPR011701	Major facilitator superfamily domain, Major facilitator superfamily
AROS_14391		2.18942	0.0133675
AROS_16636	OG0008533	2.1887	0.00395386
AROS_10222	OG0005661	2.18755	0.000418305	IPR012334, IPR000743, IPR011050	Pectin lyase fold, Glycoside hydrolase, family 28, Pectin lyase fold/virulence factor
AROS_19948		2.18601	0.0308358
AROS_17436	OG0005921	2.18556	3.65921e-05	IPR001932, IPR000222	PPM-type phosphatase domain, PPM-type phosphatase, divalent cation binding
AROS_20436		2.18471	0.00143196
AROS_15394		2.18175	0.00648848
AROS_03112		2.17041	0.0113726
AROS_10790	OG0009875	2.16511	0.00156054
AROS_08883	OG0002373	2.1651	0.0406469	IPR020846, IPR011701	Major facilitator superfamily domain, Major facilitator superfamily
AROS_06667	OG0010707	2.16272	0.00144734
AROS_01476		2.16107	0.00131243
AROS_00441		2.15956	0.00772248
AROS_10918		2.1558	0.0441941
AROS_21099	OG0010622	2.15418	0.00158861
AROS_01292	OG0008693	2.1506	0.0394268
AROS_07308	OG0011161	2.14704	0.000827006	IPR020846, IPR000109, IPR018456	Major facilitator superfamily domain, Proton-dependent oligopeptide transporter family, PTR2 family proton/oligopeptide symporter, conserved site
AROS_17968		2.14488	0.000377441	IPR001338	Hydrophobin
AROS_21612	OG0008170	2.14343	0.0204349	IPR001338	Hydrophobin
AROS_00721	OG0004726	2.1387	0.000738527	IPR001356, IPR017970, IPR009057	Homeobox domain, Homeobox, conserved site, Homeobox domain-like
AROS_06219		2.13599	0.00280974	IPR020683, IPR002110, IPR027417	Ankyrin repeat-containing domain, Ankyrin repeat, P-loop containing nucleoside triphosphate hydrolase
AROS_11469	OG0008098	2.1359	0.00127086
AROS_15648	OG0004335	2.12332	0.0012315	IPR000322, IPR011013, IPR025887, IPR017853	Glycoside hydrolase family 31, Galactose mutarotase-like domain, Glycoside hydrolase family 31, N-terminal domain, Glycoside hydrolase superfamily
AROS_07220	OG0011087	2.1149	0.000803524	IPR006035, IPR020855	Ureohydrolase, Ureohydrolase, manganese-binding site
AROS_01477	OG0005322	2.10485	0.0320108
AROS_00213		2.1044	1.69936e-05	IPR001128, IPR002401	Cytochrome P450, Cytochrome P450, E-class, group I
AROS_14749		2.10132	0.000283955
AROS_03141		2.09946	0.0146684	IPR009311	Interferon alpha-inducible protein 6/27
AROS_17513	OG0005882	2.09732	0.000890892
AROS_01639	OG0011905	2.09586	0.000152477	IPR008427	Extracellular membrane protein, CFEM domain
AROS_17832	OG0009219	2.09355	0.000795802	IPR001128, IPR002401, IPR017972	Cytochrome P450, Cytochrome P450, E-class, group I, Cytochrome P450, conserved site
AROS_20198		2.06795	0.00341962	IPR027417	P-loop containing nucleoside triphosphate hydrolase
AROS_05178	OG0012854	2.05667	0.00584075
AROS_09080	OG0002544	2.05301	0.00809177	IPR003105, IPR015947	SRA-YDG, PUA-like domain
AROS_12392	OG0006588	2.04558	0.000307497	IPR001670	Alcohol dehydrogenase, iron-type
AROS_01244	OG0005197	2.04358	0.000515928
AROS_17076	OG0003355	2.03811	0.00149909
AROS_06286	OG0008366	2.03325	0.000876017	IPR001810, IPR032675	F-box domain, Leucine-rich repeat domain, L domain-like
AROS_21082	OG0010612	2.03268	0.0116326	IPR001087, IPR013830	GDSL lipase/esterase, SGNH hydrolase-type esterase domain
AROS_10949		2.01609	0.0168455	IPR032675	Leucine-rich repeat domain, L domain-like
AROS_17198	OG0011351	2.00852	0.0306146	IPR002395	HMW kininogen
AROS_09474	OG0002900	1.99505	0.000236592	IPR012340, IPR015187, IPR015252	Nucleic acid-binding, OB-fold, BRCA2, oligonucleotide/oligosaccharide-binding 1, Breast cancer type 2 susceptibility protein, helical domain
AROS_12530	OG0006698	1.99317	0.00026195	IPR016461, IPR011991, IPR001077, IPR029063	O-methyltransferase COMT-type, Winged helix-turn-helix DNA-binding domain, O-methyltransferase, family 2, S-adenosyl-L-methionine-dependent methyltransferase
AROS_12125	OG0006002	1.99247	0.0365213	IPR016040, IPR013149, IPR011032, IPR020843	NAD(P)-binding domain, Alcohol dehydrogenase, C-terminal, GroES-like, Polyketide synthase, enoylreductase domain
AROS_11136	OG0010149	1.98918	3.3461e-05	IPR002347, IPR016040, IPR020904	Short-chain dehydrogenase/reductase SDR, NAD(P)-binding domain, Short-chain dehydrogenase/reductase, conserved site
AROS_21942	OG0003402	1.98823	0.00890651	IPR001128, IPR002401, IPR017972	Cytochrome P450, Cytochrome P450, E-class, group I, Cytochrome P450, conserved site
AROS_11443		1.98692	0.016456
AROS_17551	OG0008565	1.98625	0.00477302
AROS_07454	OG0011282	1.98317	0.00125903	IPR017907, IPR013083, IPR027370, IPR001841	Zinc finger, RING-type, conserved site, Zinc finger, RING/FYVE/PHD-type, RING-type zinc-finger, LisH dimerisation motif, Zinc finger, RING-type
AROS_04711		1.98064	0.0263008	IPR001128, IPR002401	Cytochrome P450, Cytochrome P450, E-class, group I
AROS_09476	OG0002902	1.98039	0.00177433	IPR008901	Ceramidase
AROS_05558		1.98003	0.0123897
AROS_13267	OG0003671	1.97716	0.000149926
AROS_20482		1.97699	0.00411833
AROS_07811	OG0008763	1.97346	0.011014	IPR017946	PLC-like phosphodiesterase, TIM beta/alpha-barrel domain
AROS_12014	OG0006093	1.97001	0.0140632
tRNA_73		1.96953	0.0445929
AROS_00539	OG0004579	1.96657	0.000258185	IPR006616, IPR003610, IPR024518	DM9 repeat, Carbohydrate-binding module family 5/12, Domain of unknown function DUF3421
AROS_19344	OG0010428	1.96565	0.0177691
AROS_04898	OG0012610	1.9616	0.00184893
AROS_06772	OG0010789	1.95667	0.000746585	IPR000772	Ricin B, lectin domain
AROS_01328	OG0005248	1.94948	0.000303942	IPR000210, IPR011333	BTB/POZ domain, SKP1/BTB/POZ domain
AROS_15556	OG0005186	1.94525	0.0330004	IPR000572, IPR008335, IPR005066, IPR014756	Oxidoreductase, molybdopterin-binding domain, Eukaryotic molybdopterin oxidoreductase, Moybdenum cofactor oxidoreductase, dimerisation, Immunoglobulin E-set
AROS_01124	OG0005103	1.94048	0.000991032	IPR000873, IPR020845	AMP-dependent synthetase/ligase, AMP-binding, conserved site
AROS_02999	OG0004222	1.93026	0.000174582
AROS_12167	OG0005975	1.92094	0.00756534	IPR019791, IPR001128, IPR010255, IPR034812	Haem peroxidase, animal type, Cytochrome P450, Haem peroxidase, Psi-factor producing oxygenase, N-terminal heme peroxidase domain
AROS_00054		1.92043	0.00123667	IPR003165, IPR012337, IPR032473, IPR003100, IPR032474, IPR014811, IPR032472	Piwi domain, Ribonuclease H-like domain, Protein argonaute, Mid domain, PAZ domain, Protein argonaute, N-terminal, Argonaute, linker 1 domain, Argonaute linker 2 domain
AROS_21240	OG0009567	1.91671	7.91627e-05
AROS_01209	OG0005171	1.91385	0.0267739
AROS_18994		1.9115	0.00510521
AROS_16301	OG0011658	1.91089	0.00509388	IPR001248	Purine-cytosine permease
AROS_19742	OG0011494	1.91085	0.0024328	IPR029041, IPR025602, IPR002872	FAD-linked oxidoreductase-like, BCP1 family, Proline dehydrogenase domain
AROS_17774	OG0002178	1.91071	0.00124364	IPR032675	Leucine-rich repeat domain, L domain-like
AROS_11474		1.91048	0.0156439	IPR001338	Hydrophobin
AROS_02906	OG0009336	1.90963	0.00186656	IPR006162, IPR009081, IPR000873, IPR016040, IPR013120, IPR020806, IPR020845	Phosphopantetheine attachment site, Phosphopantetheine binding ACP domain, AMP-dependent synthetase/ligase, NAD(P)-binding domain, Male sterility, NAD-binding, Polyketide synthase, phosphopantetheine-binding domain, AMP-binding, conserved site
AROS_00166	OG0004265	1.90752	0.0321541
AROS_15423	OG0011472	1.90473	0.00389046
AROS_15049		1.90276	0.0461136
AROS_03306	OG0004056	1.89991	0.0437519	IPR007657	Glycosyltransferase 61
AROS_14829	OG0011788	1.89933	0.0121771	IPR002241, IPR017853, IPR013785	Glycoside hydrolase, family 27, Glycoside hydrolase superfamily, Aldolase-type TIM barrel
AROS_17868	OG0009242	1.89852	0.000365991
AROS_12016	OG0006091	1.89753	0.00631898	IPR025110	AMP-binding enzyme, C-terminal domain
AROS_01651	OG0011917	1.89379	0.000806843	IPR001128, IPR002401	Cytochrome P450, Cytochrome P450, E-class, group I
AROS_19675	OG0011532	1.88969	0.0394958	IPR004923	Iron permease FTR1/Fip1/EfeU
AROS_02028	OG0012205	1.88593	0.00059527	IPR032675	Leucine-rich repeat domain, L domain-like
AROS_00858	OG0004861	1.88467	0.000356458
AROS_04982	OG0012685	1.88201	0.000170539
AROS_11835	OG0006176	1.88084	0.000330053	IPR005804	Fatty acid desaturase domain
AROS_17095	OG0003372	1.87565	0.0219495
AROS_19577	OG0010577	1.87563	0.0213494
AROS_10011	OG0005610	1.87544	0.00813195	IPR012334, IPR011050, IPR004898	Pectin lyase fold, Pectin lyase fold/virulence factor, Pectate lyase, catalytic
AROS_05517	OG0001527	1.87517	0.000246716
AROS_02800	OG0009388	1.8748	0.0175392	IPR002524, IPR027470	Cation efflux protein, Cation efflux protein, cytoplasmic domain
AROS_12241		1.87194	0.0134858
AROS_12389		1.86927	0.0098838	IPR001338	Hydrophobin
AROS_15481	OG0011448	1.85827	0.0114099
AROS_00450	OG0004496	1.85745	0.00303208	IPR005198, IPR008928	Glycoside hydrolase, family 76, Six-hairpin glycosidase-like
AROS_15576	OG0005031	1.85595	0.000112773
AROS_08494	OG0009124	1.85487	0.0374353	IPR009071	High mobility group box domain
AROS_03570	OG0008111	1.85475	0.000505271	IPR001296	Glycosyl transferase, family 1
AROS_16962	OG0003309	1.85302	0.0348148
AROS_04391		1.85153	0.0113709
AROS_13419		1.85104	0.000991032	IPR011050, IPR000743, IPR012334	Pectin lyase fold/virulence factor, Glycoside hydrolase, family 28, Pectin lyase fold
AROS_17023		1.84563	0.0112263
AROS_17318	OG0011411	1.84362	0.00231678	IPR023753	FAD/NAD(P)-binding domain
AROS_01608	OG0011885	1.84259	0.0100849	IPR003010	Carbon-nitrogen hydrolase
AROS_02564	OG0009479	1.842	0.00082376	IPR000873, IPR029058, IPR009081, IPR001031	AMP-dependent synthetase/ligase, Alpha/Beta hydrolase fold, Phosphopantetheine binding ACP domain, Thioesterase
AROS_13269		1.84029	0.0112835
AROS_11968		1.84023	0.00453727
AROS_11832	OG0006177	1.83487	0.0103322	IPR005804	Fatty acid desaturase domain
AROS_13450	OG0003521	1.83444	0.0441281
AROS_01158	OG0005131	1.83385	0.0139141
AROS_13896	OG0007581	1.83248	0.0167976	IPR032805	Wax synthase domain
AROS_12972	OG0003947	1.83238	0.0360969	IPR013763, IPR006671, IPR004367	Cyclin-like, Cyclin, N-terminal, Cyclin, C-terminal domain
AROS_20966	OG0007132	1.82914	0.00670038
AROS_00430	OG0004480	1.82572	0.00170023	IPR007867, IPR000172, IPR012132, IPR023753	Glucose-methanol-choline oxidoreductase, C-terminal, Glucose-methanol-choline oxidoreductase, N-terminal, Glucose-methanol-choline oxidoreductase, FAD/NAD(P)-binding domain
AROS_15047	OG0007265	1.82417	0.000420378	IPR027417	P-loop containing nucleoside triphosphate hydrolase
AROS_15707		1.82181	0.0173193	IPR001229, IPR005135	Jacalin-like lectin domain, Endonuclease/exonuclease/phosphatase
AROS_10671	OG0009776	1.82043	0.000505271	IPR016040, IPR011032	NAD(P)-binding domain, GroES-like
AROS_18760		1.81572	0.00353523
AROS_06342	OG0008334	1.81358	0.00107108
AROS_12976		1.8124	0.00315777
AROS_01149	OG0005124	1.81067	0.022863	IPR017853	Glycoside hydrolase superfamily
AROS_08917	OG0002405	1.80953	0.00015137
AROS_18332	OG0009269	1.80782	0.0293808	IPR008928	Six-hairpin glycosidase-like
AROS_08647	OG0002209	1.80633	0.000330683	IPR021102	Peptide-N4-(N-acetyl-beta-glucosaminyl)asparagine amidase A
AROS_04439	OG0012369	1.80526	0.00836243	IPR029058, IPR011050, IPR000073, IPR012334, IPR002022	Alpha/Beta hydrolase fold, Pectin lyase fold/virulence factor, Alpha/beta hydrolase fold-1, Pectin lyase fold, Pectate lyase/Amb allergen
AROS_05717		1.80524	0.000738644
AROS_18344		1.80117	0.00207547	IPR009081, IPR029058, IPR001031	Phosphopantetheine binding ACP domain, Alpha/Beta hydrolase fold, Thioesterase
AROS_01644	OG0011910	1.79823	0.00368061	IPR001128, IPR017972, IPR002403	Cytochrome P450, Cytochrome P450, conserved site, Cytochrome P450, E-class, group IV
AROS_17821		1.79465	0.00300704
AROS_01809	OG0012038	1.78791	0.00292924
AROS_19748		1.78754	0.00852831
AROS_06695		1.78598	0.0143519
AROS_19218	OG0003213	1.78563	0.00548287	IPR021765	Mycotoxin biosynthesis protein UstYa-like
AROS_17820	OG0009216	1.77998	0.000412899	IPR001499, IPR001546	GPCR fungal pheromone mating factor, STE3, GPCR fungal pheromone A receptor
AROS_09516	OG0002939	1.77862	0.00172549	IPR011022, IPR014756	Arrestin C-terminal-like domain, Immunoglobulin E-set
AROS_05405	OG0001426	1.77764	0.000307001	IPR000571	Zinc finger, CCCH-type
AROS_10926	OG0009999	1.77702	0.00368061	IPR019804, IPR001895, IPR023578, IPR001452, IPR000651	Ras guanine-nucleotide exchange factor, conserved site, Ras guanine-nucleotide exchange factors catalytic domain, Ras guanine nucleotide exchange factor domain, SH3 domain, Ras-like guanine nucleotide exchange factor, N-terminal
AROS_14337		1.77506	0.0239757
AROS_07236	OG0011103	1.77314	0.000546461	IPR007484	Peptidase M28
AROS_08498	OG0009126	1.77253	0.000369584
AROS_05773	OG0001724	1.77125	0.0337947
AROS_17884	OG0009252	1.77013	0.00945415
AROS_05160	OG0012837	1.76974	0.00280898	IPR032466, IPR011059, IPR013108	Metal-dependent hydrolase, Metal-dependent hydrolase, composite domain, Amidohydrolase 3
AROS_12446	OG0006633	1.7646	0.00665139
AROS_13531	OG0003460	1.7646	0.0367384	IPR000772	Ricin B, lectin domain
AROS_11561	OG0006350	1.76399	5.92729e-05	IPR001128, IPR002401	Cytochrome P450, Cytochrome P450, E-class, group I
AROS_06463	OG0002153	1.75639	0.0219846	IPR029063, IPR013783, IPR001525	S-adenosyl-L-methionine-dependent methyltransferase, Immunoglobulin-like fold, C-5 cytosine methyltransferase
AROS_09674	OG0003059	1.75628	0.0180065	IPR008979, IPR023296, IPR006710	Galactose-binding domain-like, Glycosyl hydrolase, five-bladed beta-propellor domain, Glycoside hydrolase, family 43
AROS_08334	OG0009055	1.75623	0.00155999	IPR003439, IPR027417, IPR013032, IPR013525, IPR003593, IPR017871	ABC transporter-like, P-loop containing nucleoside triphosphate hydrolase, EGF-like, conserved site, ABC-2 type transporter, AAA+ ATPase domain, ABC transporter, conserved site
AROS_17094	OG0003371	1.74853	0.000256456	IPR007855	RNA-dependent RNA polymerase, eukaryotic-type
AROS_05681	OG0001654	1.74761	0.00593136	IPR000073, IPR000639, IPR029058	Alpha/beta hydrolase fold-1, Epoxide hydrolase-like, Alpha/Beta hydrolase fold
AROS_11131	OG0010144	1.74643	0.0269355	IPR013509, IPR013346, IPR000788, IPR008926, IPR005144	Ribonucleotide reductase large subunit, N-terminal, Ribonucleotide reductase, class I , alpha subunit, Ribonucleotide reductase large subunit, C-terminal, Ribonucleotide reductase R1 subunit, N-terminal, ATP-cone domain
AROS_11767	OG0006224	1.74544	0.00018177	IPR008979	Galactose-binding domain-like
AROS_15465	OG0011712	1.74425	0.00510521	IPR012336, IPR017937, IPR013766, IPR005746	Thioredoxin-like fold, Thioredoxin, conserved site, Thioredoxin domain, Thioredoxin
AROS_03819	OG0007007	1.74367	0.00143496	IPR015919	Cadherin-like
AROS_09916	OG0005548	1.74154	0.000515928	IPR018303, IPR006121, IPR023214, IPR023299, IPR001757, IPR017969, IPR027256, IPR008250	P-type ATPase, phosphorylation site, Heavy metal-associated domain, HMA, HAD-like domain, P-type ATPase, cytoplasmic domain N, P-type ATPase, Heavy-metal-associated, conserved site, P-type ATPase, subfamily IB, P-type ATPase, A domain
AROS_04318	OG0012296	1.74122	0.000905394
AROS_00928	OG0004930	1.74112	0.0079128
AROS_21103	OG0010624	1.7402	0.00548611	IPR005828, IPR020846	Major facilitator, sugar transporter-like, Major facilitator superfamily domain
AROS_04528		1.73907	0.00199023
AROS_16524	OG0008611	1.7342	0.00470808	IPR002347, IPR016040, IPR020904	Short-chain dehydrogenase/reductase SDR, NAD(P)-binding domain, Short-chain dehydrogenase/reductase, conserved site
AROS_05120		1.73178	0.0017831	IPR001842, IPR011096	Peptidase M36, fungalysin, FTP domain
AROS_17153	OG0011315	1.72819	0.0319657
AROS_11068	OG0010094	1.72636	0.0014794	IPR027948	Protein of unknown function (DUF4436)
AROS_15048		1.72623	0.021177
AROS_14905	OG0011732	1.72573	0.00537678	IPR000757, IPR013320	Glycoside hydrolase family 16, Concanavalin A-like lectin/glucanase domain
AROS_03001		1.71949	0.00419227
AROS_00431		1.71927	0.000370093	IPR002293, IPR004841, IPR004840	Amino acid/polyamine transporter I, Amino acid permease/ SLC12A domain, Amino acid permease, conserved site
AROS_05602		1.71272	0.0125744	IPR001128, IPR019791, IPR010255, IPR000873, IPR009081	Cytochrome P450, Haem peroxidase, animal type, Haem peroxidase, AMP-dependent synthetase/ligase, Phosphopantetheine binding ACP domain
AROS_17844	OG0009227	1.71213	0.0028133
AROS_07158	OG0011033	1.71175	0.00443673	IPR020846, IPR003663, IPR005828, IPR005829	Major facilitator superfamily domain, Sugar/inositol transporter, Major facilitator, sugar transporter-like, Sugar transporter, conserved site
AROS_11965	OG0006126	1.70879	0.00906821	IPR013087	Zinc finger C2H2-type
AROS_13455		1.70317	0.00838584
AROS_17015		1.69894	0.0144684	IPR002401, IPR001128	Cytochrome P450, E-class, group I, Cytochrome P450
AROS_08461	OG0009107	1.69879	0.00766663
AROS_03824	OG0006994	1.69578	0.0204349
AROS_03085	OG0004159	1.6953	0.000210995	IPR001128, IPR017972, IPR002401	Cytochrome P450, Cytochrome P450, conserved site, Cytochrome P450, E-class, group I
AROS_13050		1.69429	0.000359569	IPR001623, IPR008971, IPR002939	DnaJ domain, HSP40/DnaJ peptide-binding, Chaperone DnaJ, C-terminal
AROS_01103	OG0005080	1.69178	0.0022978	IPR008948, IPR022313, IPR005922, IPR024083, IPR001106	L-Aspartase-like, Phenylalanine/histidine ammonia-lyases, active site, Phenylalanine ammonia-lyase, Fumarase/histidase, N-terminal, Aromatic amino acid lyase
AROS_05583	OG0001579	1.68901	0.00333124	IPR023410, IPR023409, IPR000308	14-3-3 domain, 14-3-3 protein, conserved site, 14-3-3 protein
AROS_01594	OG0011875	1.68559	0.0114391	IPR002821, IPR008040, IPR003692	Hydantoinase/oxoprolinase, Hydantoinaseoxoprolinase, N-terminal, Hydantoinase B/oxoprolinase
AROS_00477	OG0004518	1.68407	0.000942404	IPR002347, IPR016040	Short-chain dehydrogenase/reductase SDR, NAD(P)-binding domain
AROS_05728	OG0001689	1.68121	0.0247342	IPR021858	Fungal transcription factor
AROS_00723	OG0004728	1.67958	0.00724901	IPR013087	Zinc finger C2H2-type
AROS_22045		1.6779	0.0314434
AROS_21251		1.67538	0.0346476	IPR000182, IPR016181	GNAT domain, Acyl-CoA N-acyltransferase
AROS_01734	OG0011979	1.67313	0.0417385	IPR032675	Leucine-rich repeat domain, L domain-like
AROS_05628	OG0001607	1.67234	0.032744	IPR014044, IPR002413, IPR001283	CAP domain, Ves allergen, Cysteine-rich secretory protein, allergen V5/Tpx-1-related
AROS_12447		1.6691	0.00931635	IPR001841, IPR017907, IPR013083	Zinc finger, RING-type, Zinc finger, RING-type, conserved site, Zinc finger, RING/FYVE/PHD-type
AROS_12394	OG0006590	1.6673	0.00373485	IPR008928	Six-hairpin glycosidase-like
AROS_12348		1.66724	0.00169919
AROS_10486		1.66577	0.00758127	IPR011527	ABC transporter type 1, transmembrane domain
AROS_02843		1.66472	0.00174826	IPR017972, IPR001128, IPR002401	Cytochrome P450, conserved site, Cytochrome P450, Cytochrome P450, E-class, group I
AROS_00436	OG0004484	1.66406	0.0229849
AROS_20755	OG0005962	1.66286	0.000427024	IPR011059, IPR029058, IPR013108	Metal-dependent hydrolase, composite domain, Alpha/Beta hydrolase fold, Amidohydrolase 3
AROS_07139	OG0011016	1.66036	0.0229849
AROS_03684	OG0007592	1.65894	0.000695235	IPR000971, IPR000571	Globin, Zinc finger, CCCH-type
AROS_13240	OG0003696	1.65738	0.000880739
AROS_21259	OG0009582	1.65548	0.0129997	IPR020846, IPR011701	Major facilitator superfamily domain, Major facilitator superfamily
AROS_01436		1.65149	0.000950144
AROS_00178	OG0004273	1.65106	0.00224821
AROS_17715		1.6508	0.000152477
AROS_03514	OG0008295	1.64912	0.015956
AROS_14304	OG0007843	1.648	0.000687376	IPR007269	Isoprenylcysteine carboxyl methyltransferase
AROS_04929	OG0012633	1.64758	0.00159823	IPR001969, IPR033121, IPR001461, IPR021109, IPR034164	Aspartic peptidase, active site, Peptidase family A1 domain, Aspartic peptidase A1 family, Aspartic peptidase domain, Pepsin-like domain
AROS_15282	OG0002027	1.64633	0.00800525	IPR011990, IPR019734, IPR013026	Tetratricopeptide-like helical domain, Tetratricopeptide repeat, Tetratricopeptide repeat-containing domain
AROS_01540	OG0005372	1.64609	0.000436096
AROS_11275	OG0010248	1.64327	0.0192621	IPR011333, IPR000210	SKP1/BTB/POZ domain, BTB/POZ domain
AROS_14736	OG0011853	1.64288	0.00128373	IPR000719, IPR011009, IPR008271, IPR017441	Protein kinase domain, Protein kinase-like domain, Serine/threonine-protein kinase, active site, Protein kinase, ATP binding site
AROS_13298		1.63882	0.003276	IPR004923	Iron permease FTR1/Fip1/EfeU
AROS_00095	OG0009179	1.63587	0.000680694	IPR011009, IPR008271, IPR001245, IPR000719	Protein kinase-like domain, Serine/threonine-protein kinase, active site, Serine-threonine/tyrosine-protein kinase, catalytic domain, Protein kinase domain
AROS_04371		1.62908	0.0297319	IPR027817	Costars domain
AROS_08018		1.62218	0.00210889
AROS_18112		1.61811	0.0247611
AROS_17886	OG0009254	1.61745	0.0366034	IPR013083, IPR014001, IPR027417, IPR001965, IPR001650, IPR011011, IPR019786, IPR000330	Zinc finger, RING/FYVE/PHD-type, Helicase superfamily 1/2, ATP-binding domain, P-loop containing nucleoside triphosphate hydrolase, Zinc finger, PHD-type, Helicase, C-terminal, Zinc finger, FYVE/PHD-type, Zinc finger, PHD-type, conserved site, SNF2-related, N-terminal domain
AROS_16614	OG0008554	1.61637	0.0165005	IPR032675	Leucine-rich repeat domain, L domain-like
AROS_21156	OG0010530	1.61561	0.00250687	IPR001128, IPR002401, IPR017972	Cytochrome P450, Cytochrome P450, E-class, group I, Cytochrome P450, conserved site
AROS_08451	OG0009099	1.61159	0.0158296
AROS_16367		1.61118	0.0116326	IPR021109, IPR033121, IPR001461, IPR034164	Aspartic peptidase domain, Peptidase family A1 domain, Aspartic peptidase A1 family, Pepsin-like domain
AROS_17107	OG0003384	1.61078	0.000487089	IPR001245, IPR000719, IPR011009	Serine-threonine/tyrosine-protein kinase, catalytic domain, Protein kinase domain, Protein kinase-like domain
AROS_10487	OG0009661	1.60922	0.0179747	IPR027417, IPR017871, IPR011527, IPR003439, IPR003593	P-loop containing nucleoside triphosphate hydrolase, ABC transporter, conserved site, ABC transporter type 1, transmembrane domain, ABC transporter-like, AAA+ ATPase domain
AROS_21255	OG0009578	1.60593	0.00552816
AROS_16554	OG0008586	1.6034	0.00509388	IPR002347, IPR016040, IPR020904	Short-chain dehydrogenase/reductase SDR, NAD(P)-binding domain, Short-chain dehydrogenase/reductase, conserved site
AROS_07865	OG0008812	1.60281	0.000659621	IPR004136, IPR013785	Nitronate monooxygenase, Aldolase-type TIM barrel
AROS_20043		1.60113	0.038047
AROS_21559	OG0005745	1.60071	0.0159588
AROS_08405	OG0009072	1.60057	0.00105075	IPR002893	Zinc finger, MYND-type
AROS_16863	OG0003278	1.59898	0.00827975
AROS_14845	OG0011776	1.59452	0.00315555	IPR011008	Dimeric alpha-beta barrel
AROS_11094	OG0010112	1.59308	0.0347073
AROS_12563		1.5922	0.0261306
AROS_03780	OG0007156	1.59178	0.0357664
AROS_17806	OG0005739	1.58858	0.000183683	IPR020683, IPR027417, IPR002110	Ankyrin repeat-containing domain, P-loop containing nucleoside triphosphate hydrolase, Ankyrin repeat
AROS_05912	OG0001832	1.58713	0.00287278
AROS_09354	OG0002791	1.58486	0.00679133	IPR020845, IPR000873	AMP-binding, conserved site, AMP-dependent synthetase/ligase
AROS_17319		1.58419	0.00146758	IPR016040, IPR000683	NAD(P)-binding domain, Oxidoreductase, N-terminal
AROS_09383		1.58285	0.00169476
AROS_04612		1.58179	0.00170496
AROS_03538	OG0008215	1.58071	0.0154601	IPR001763, IPR000751, IPR001307	Rhodanese-like domain, M-phase inducer phosphatase, Thiosulphate sulfurtransferase, conserved site
AROS_00123	OG0009190	1.5801	0.0134593
AROS_18718	OG0009599	1.57736	0.0015984
AROS_15445	OG0011458	1.57726	0.03847	IPR019775, IPR001680, IPR001810, IPR015943, IPR017986, IPR020472	WD40 repeat, conserved site, WD40 repeat, F-box domain, WD40/YVTN repeat-like-containing domain, WD40-repeat-containing domain, G-protein beta WD-40 repeat
AROS_02172		1.57681	0.00277959
AROS_00335	OG0004401	1.57633	0.00510521
AROS_15736	OG0003832	1.57555	0.0317922	IPR032675	Leucine-rich repeat domain, L domain-like
AROS_15393	OG0001959	1.57446	0.00548058
AROS_17454		1.57367	0.00252603
AROS_00167	OG0004266	1.57318	0.0452813
AROS_01627	OG0011898	1.57214	0.00382161
AROS_12781	OG0006883	1.56772	0.00637373	IPR014830	Glycolipid transfer protein domain
AROS_18882		1.56729	0.00716315
AROS_01663		1.56725	0.012409
AROS_13524		1.56663	0.00140483
AROS_17830	OG0009217	1.56594	0.000330683	IPR001128, IPR002401, IPR017972	Cytochrome P450, Cytochrome P450, E-class, group I, Cytochrome P450, conserved site
AROS_01224	OG0005184	1.56528	0.000995641
AROS_03779	OG0007162	1.56524	0.000674642	IPR029063, IPR008576	S-adenosyl-L-methionine-dependent methyltransferase, Alpha-N-methyltransferase NTM1
AROS_21102		1.56483	0.00249701	IPR020846	Major facilitator superfamily domain
AROS_14071	OG0007484	1.56333	0.00081462
AROS_14431	OG0007902	1.56154	0.00263914	IPR032675	Leucine-rich repeat domain, L domain-like
AROS_00127		1.56029	0.00133298
AROS_19549	OG0010562	1.55506	0.0230568
AROS_04183	OG0005528	1.55466	0.0262432
AROS_05429	OG0001446	1.55152	0.00552713	IPR005225, IPR020849, IPR027417, IPR001806	Small GTP-binding protein domain, Small GTPase superfamily, Ras type, P-loop containing nucleoside triphosphate hydrolase, Small GTPase superfamily
AROS_11058		1.55105	0.0226121
AROS_06482		1.54847	0.00467137	IPR023753	FAD/NAD(P)-binding domain
AROS_19707	OG0011511	1.54684	0.030246
AROS_17590		1.5431	0.00393989
AROS_00087	OG0009178	1.54279	0.038047	IPR002925, IPR029058	Dienelactone hydrolase, Alpha/Beta hydrolase fold
AROS_08108	OG0008960	1.54108	0.00116794	IPR032675	Leucine-rich repeat domain, L domain-like
AROS_19651		1.54107	0.0312785	IPR023210	NADP-dependent oxidoreductase domain
AROS_16376	OG0011607	1.53989	0.00272501	IPR016040, IPR013149, IPR013154, IPR002328, IPR011032	NAD(P)-binding domain, Alcohol dehydrogenase, C-terminal, Alcohol dehydrogenase, N-terminal, Alcohol dehydrogenase, zinc-type, conserved site, GroES-like
AROS_12194		1.53898	0.0389221
AROS_12015	OG0006092	1.53797	0.000701674	IPR002893	Zinc finger, MYND-type
AROS_16539	OG0008597	1.53784	0.00852892	IPR020846, IPR011701	Major facilitator superfamily domain, Major facilitator superfamily
AROS_07479		1.53689	0.00809177
AROS_15359	OG0001975	1.53647	0.00198938	IPR001128, IPR017972, IPR002401	Cytochrome P450, Cytochrome P450, conserved site, Cytochrome P450, E-class, group I
AROS_17819		1.53498	0.0216469
AROS_13206	OG0003727	1.53206	0.00557119	IPR029045, IPR001753	ClpP/crotonase-like domain, Crotonase superfamily
AROS_05355		1.5317	0.00408913
AROS_06589	OG0002068	1.53021	0.0084908	IPR020683, IPR002893, IPR002110	Ankyrin repeat-containing domain, Zinc finger, MYND-type, Ankyrin repeat
AROS_09412		1.5287	0.00746403
AROS_18251		1.52642	0.00104381	IPR001424, IPR018152	Superoxide dismutase, copper/zinc binding domain, Superoxide dismutase, copper/zinc, binding site
AROS_14761	OG0011831	1.52617	0.0183423	IPR011701, IPR020846	Major facilitator superfamily, Major facilitator superfamily domain
AROS_04771		1.52409	0.0237265
AROS_17149		1.52369	0.0484587	IPR002401, IPR001128, IPR017972	Cytochrome P450, E-class, group I, Cytochrome P450, Cytochrome P450, conserved site
AROS_11227	OG0010211	1.52216	0.00552816	IPR011333	SKP1/BTB/POZ domain
AROS_20693	OG0005938	1.5214	0.000307497	IPR000818	TEA/ATTS domain
AROS_06777	OG0010794	1.52063	0.000136405	IPR033177, IPR003817	Phosphatidylserine decarboxylase, Phosphatidylserine decarboxylase-related
AROS_06815	OG0010820	1.51577	0.00051718	IPR013783, IPR015919, IPR006644	Immunoglobulin-like fold, Cadherin-like, Dystroglycan-type cadherin-like
AROS_04555	OG0012415	1.51541	0.0096121	IPR017853, IPR031728	Glycoside hydrolase superfamily, Beta-glucuronidase, C-terminal
AROS_05354	OG0001383	1.51246	0.00063366	IPR027417, IPR032705	P-loop containing nucleoside triphosphate hydrolase, Origin recognition complex subunit 4, C-terminal
AROS_02475	OG0007426	1.51235	0.00104499	IPR018712, IPR029058	Domain of unknown function DUF2235, Alpha/Beta hydrolase fold
AROS_07222	OG0011089	1.51186	0.00167323	IPR002293	Amino acid/polyamine transporter I
AROS_14042	OG0007494	1.51041	0.0327138	IPR029039, IPR008254, IPR005025, IPR010089	Flavoprotein-like domain, Flavodoxin/nitric oxide synthase, NADPH-dependent FMN reductase-like, Flavoprotein WrbA-like
AROS_14617	OG0006379	1.50658	0.0285707
AROS_10466	OG0009642	1.50525	0.0195643	IPR005828, IPR020846, IPR005829, IPR004738	Major facilitator, sugar transporter-like, Major facilitator superfamily domain, Sugar transporter, conserved site, Phosphate permease
AROS_12727		1.50523	0.00512977	IPR015867, IPR002678	Nitrogen regulatory protein PII/ATP phosphoribosyltransferase, C-terminal, GTP cyclohydrolase 1 type 2/Nif3
AROS_00751	OG0004757	1.50479	0.0211669	IPR029058, IPR013094	Alpha/Beta hydrolase fold, Alpha/beta hydrolase fold-3
AROS_11931		1.50474	0.0245343	IPR000719, IPR002575, IPR011009	Protein kinase domain, Aminoglycoside phosphotransferase, Protein kinase-like domain
AROS_05155	OG0012832	1.50276	0.00035428	IPR011009, IPR000719, IPR017441, IPR000961, IPR008271	Protein kinase-like domain, Protein kinase domain, Protein kinase, ATP binding site, AGC-kinase, C-terminal, Serine/threonine-protein kinase, active site
AROS_03803	OG0007100	1.49998	0.0133675
AROS_07221	OG0011088	1.49955	0.0126296	IPR002528	Multi antimicrobial extrusion protein
AROS_21288		1.49881	0.0496092
AROS_04389	OG0012334	1.49752	0.0121039	IPR000028	Chloroperoxidase
AROS_13103	OG0003826	1.49653	0.00436888	IPR007867, IPR000172, IPR012132, IPR023753	Glucose-methanol-choline oxidoreductase, C-terminal, Glucose-methanol-choline oxidoreductase, N-terminal, Glucose-methanol-choline oxidoreductase, FAD/NAD(P)-binding domain
AROS_08765		1.49547	0.00329661	IPR010998, IPR011010, IPR013762	Integrase, Lambda-type, N-terminal, DNA breaking-rejoining enzyme, catalytic core, Integrase-like, catalytic domain
AROS_12045		1.49421	0.0286572
AROS_04486	OG0012396	1.49372	0.0247975	IPR005304, IPR029028	Ribosomal biogenesis, methyltransferase, EMG1/NEP1, Alpha/beta knot methyltransferases
AROS_02728		1.49132	0.0383591
tRNA_215		1.49005	0.025813
AROS_21989	OG0007158	1.48995	0.00364029	IPR029510, IPR016162, IPR015590, IPR016161	Aldehyde dehydrogenase, glutamic acid active site, Aldehyde dehydrogenase N-terminal domain, Aldehyde dehydrogenase domain, Aldehyde/histidinol dehydrogenase
AROS_21566	OG0005744	1.48609	0.0292951	IPR004813, IPR029058, IPR003140, IPR004648	Oligopeptide transporter, OPT superfamily, Alpha/Beta hydrolase fold, Phospholipase/carboxylesterase/thioesterase, Tetrapeptide transporter, OPT1/isp4
AROS_03077	OG0004165	1.484	0.0240291	IPR001650, IPR000330, IPR014001, IPR027417	Helicase, C-terminal, SNF2-related, N-terminal domain, Helicase superfamily 1/2, ATP-binding domain, P-loop containing nucleoside triphosphate hydrolase
AROS_00250	OG0004336	1.48264	0.00191481	IPR001130, IPR032466	TatD family, Metal-dependent hydrolase
AROS_16294	OG0011664	1.47962	0.00162298	IPR016040, IPR020082, IPR015878, IPR000043, IPR034373	NAD(P)-binding domain, S-adenosyl-L-homocysteine hydrolase, conserved site, S-adenosyl-L-homocysteine hydrolase, NAD binding domain, Adenosylhomocysteinase-like, Adenosylhomocysteinase
AROS_03802	OG0007107	1.47885	0.0174631
AROS_02532	OG0009499	1.47855	0.0424105
AROS_21803		1.47848	0.0380431
AROS_06928	OG0010899	1.47748	0.000272187	IPR027417, IPR025662, IPR032675	P-loop containing nucleoside triphosphate hydrolase, Sigma-54 interaction domain, ATP-binding site 1, Leucine-rich repeat domain, L domain-like
AROS_06505		1.47743	0.000230421
AROS_08778	OG0002288	1.46694	0.0307963	IPR003819	TauD/TfdA-like domain
AROS_10734	OG0009834	1.46218	0.000872778	IPR006047, IPR015340, IPR017853	Glycosyl hydrolase, family 13, catalytic domain, Alpha-amylase, domain of unknown function DUF1966, C-terminal, Glycoside hydrolase superfamily
AROS_07445	OG0011275	1.46133	0.0476084	IPR012133, IPR000262, IPR013785	Alpha-hydroxy acid dehydrogenase, FMN-dependent, FMN-dependent dehydrogenase, Aldolase-type TIM barrel
AROS_17536	OG0005873	1.4606	0.00583169
AROS_02652		1.45976	0.041027
AROS_01360		1.45963	0.0423227	IPR020904, IPR016040, IPR002347	Short-chain dehydrogenase/reductase, conserved site, NAD(P)-binding domain, Short-chain dehydrogenase/reductase SDR
AROS_14840	OG0011779	1.4596	0.0436133	IPR001752, IPR019821, IPR011990, IPR019734, IPR013026, IPR027417	Kinesin motor domain, Kinesin motor domain, conserved site, Tetratricopeptide-like helical domain, Tetratricopeptide repeat, Tetratricopeptide repeat-containing domain, P-loop containing nucleoside triphosphate hydrolase
AROS_04921		1.45899	0.00800819
AROS_03987		1.45849	0.00786666
AROS_05275	OG0012940	1.45746	0.029609	IPR009009	RlpA-like protein, double-psi beta-barrel domain
AROS_12980	OG0003940	1.45361	0.015087	IPR001199, IPR009100, IPR006091, IPR009075, IPR013786, IPR006089, IPR018506	Cytochrome b5-like heme/steroid binding domain, Acyl-CoA dehydrogenase/oxidase, N-terminal and middle domain, Acyl-CoA oxidase/dehydrogenase, central domain, Acyl-CoA dehydrogenase/oxidase C-terminal, Acyl-CoA dehydrogenase/oxidase, N-terminal, Acyl-CoA dehydrogenase, conserved site, Cytochrome b5, heme-binding site
AROS_21738		1.45243	0.00736182
AROS_00821	OG0004825	1.45189	0.0456338	IPR029058, IPR002921	Alpha/Beta hydrolase fold, Fungal lipase-like domain
AROS_03086	OG0004158	1.44778	0.0234257
AROS_19191	OG0003190	1.44671	0.0396837	IPR000219	Dbl homology (DH) domain
AROS_11476	OG0008100	1.44666	0.0323
AROS_17162	OG0011321	1.44443	0.000885044	IPR007696, IPR016151, IPR000432, IPR007860, IPR007695, IPR007861, IPR027417	DNA mismatch repair protein MutS, core, DNA mismatch repair protein MutS, N-terminal, DNA mismatch repair protein MutS, C-terminal, DNA mismatch repair protein MutS, connector domain, DNA mismatch repair protein MutS-like, N-terminal, DNA mismatch repair protein MutS, clamp, P-loop containing nucleoside triphosphate hydrolase
AROS_00917	OG0004918	1.44367	0.0177861
AROS_06391		1.44254	0.0150814	IPR032675	Leucine-rich repeat domain, L domain-like
AROS_09541		1.44166	0.00614304	IPR001087, IPR013830	GDSL lipase/esterase, SGNH hydrolase-type esterase domain
AROS_21237		1.44104	0.00568549	IPR001179	FKBP-type peptidyl-prolyl cis-trans isomerase domain
AROS_13387	OG0003574	1.44101	0.0405392	IPR010987, IPR004045, IPR004046, IPR012336	Glutathione S-transferase, C-terminal-like, Glutathione S-transferase, N-terminal, Glutathione S-transferase, C-terminal, Thioredoxin-like fold
AROS_13350	OG0003608	1.43629	0.00212814	IPR014721, IPR013750, IPR019539, IPR006204, IPR006203, IPR000705, IPR019741, IPR020568, IPR006206	Ribosomal protein S5 domain 2-type fold, subgroup, GHMP kinase, C-terminal domain, Galactokinase galactose-binding domain, GHMP kinase N-terminal domain, GHMP kinase, ATP-binding, conserved site, Galactokinase, Galactokinase, conserved site, Ribosomal protein S5 domain 2-type fold, Mevalonate/galactokinase
AROS_17944		1.43563	0.0309407	IPR001338	Hydrophobin
AROS_00511	OG0004553	1.43558	0.0153152	IPR011991, IPR005647	Winged helix-turn-helix DNA-binding domain, Meiotic nuclear division protein 1
AROS_08961	OG0002445	1.43365	0.00634729	IPR002076, IPR030457	ELO family, ELO family, conserved site
AROS_02965		1.43243	0.0151531
AROS_16074	OG0007074	1.43127	0.0404226
AROS_05480	OG0001490	1.4303	0.0096121	IPR002401, IPR001128	Cytochrome P450, E-class, group I, Cytochrome P450
AROS_08714	OG0002245	1.42725	0.0107462	IPR029058, IPR005645	Alpha/Beta hydrolase fold, Serine hydrolase FSH
AROS_16864		1.42478	0.014748
AROS_03680	OG0007628	1.42477	0.021912
AROS_14367		1.42465	0.00432817
AROS_04445	OG0012373	1.42266	0.000330683	IPR003607, IPR006674	HD/PDEase domain, HD domain
AROS_13490	OG0003491	1.42244	0.000885044	IPR001810, IPR032675	F-box domain, Leucine-rich repeat domain, L domain-like
AROS_12858	OG0006931	1.42008	0.0219015
AROS_06540	OG0002100	1.41723	0.000789708
AROS_15021	OG0007245	1.41628	0.00160503	IPR017926, IPR029062, IPR017456, IPR033828, IPR027417, IPR004468	Glutamine amidotransferase, Class I glutamine amidotransferase-like, CTP synthase, N-terminal, CTP synthase GATase domain, P-loop containing nucleoside triphosphate hydrolase, CTP synthase
AROS_01237	OG0005192	1.4147	0.00629181	IPR011333, IPR000210, IPR003891, IPR016024, IPR003890	SKP1/BTB/POZ domain, BTB/POZ domain, Initiation factor eIF-4 gamma, MA3, Armadillo-type fold, MIF4G-like, type 3
AROS_00468		1.41421	0.000347801	IPR029063, IPR025799	S-adenosyl-L-methionine-dependent methyltransferase, Protein arginine N-methyltransferase
AROS_11127	OG0010140	1.41189	0.00932548	IPR017853, IPR002241, IPR013785	Glycoside hydrolase superfamily, Glycoside hydrolase, family 27, Aldolase-type TIM barrel
AROS_01160		1.41093	0.00126287	IPR008928, IPR011613, IPR000165	Six-hairpin glycosidase-like, Glycoside hydrolase family 15/Phosphorylase b kinase regulatory chain family, Glucoamylase
AROS_19208	OG0003204	1.41044	0.00119871
AROS_12518	OG0008674	1.41037	0.00660292	IPR027417, IPR015943	P-loop containing nucleoside triphosphate hydrolase, WD40/YVTN repeat-like-containing domain
AROS_11912		1.40922	0.000548086	IPR002772, IPR026891, IPR001764, IPR013783, IPR017853	Glycoside hydrolase family 3 C-terminal domain, Fibronectin type III-like domain, Glycoside hydrolase, family 3, N-terminal, Immunoglobulin-like fold, Glycoside hydrolase superfamily
AROS_13155	OG0003776	1.40902	0.000843519	IPR003734	Domain of unknown function DUF155
AROS_11124	OG0010137	1.40746	0.0327567	IPR019438	Potential Queuosine, Q, salvage protein family
AROS_04900	OG0012612	1.4068	0.00496989	IPR015928, IPR004431, IPR004430, IPR001030, IPR015931, IPR033941, IPR015932, IPR012235, IPR033940, IPR018136, IPR000573	Aconitase/3-isopropylmalate dehydratase, swivel, 3-isopropylmalate dehydratase, small subunit, 3-isopropylmalate dehydratase, large subunit, Aconitase/3-isopropylmalate dehydratase large subunit, alpha/beta/alpha domain, Aconitase/3-isopropylmalate dehydratase large subunit, alpha/beta/alpha, subdomain 1/3, 3-Isopropylmalate dehydratase, catalytic domain, Aconitase/3-isopropylmalate dehydratase l…
AROS_18501	OG0006486	1.40637	0.000876017
AROS_07380	OG0011221	1.40616	0.00423243	IPR032675	Leucine-rich repeat domain, L domain-like
AROS_09540	OG0002963	1.40557	0.00346919	IPR008794	Proline racemase family
AROS_00646	OG0004650	1.40482	0.00305049	IPR006153	Cation/H+ exchanger
AROS_20600		1.40223	0.00832037
AROS_17084	OG0003363	1.40218	0.00293995	IPR004203	Cytochrome c oxidase subunit IV family
AROS_05297		1.4012	0.0153632	IPR001650, IPR027417, IPR014001	Helicase, C-terminal, P-loop containing nucleoside triphosphate hydrolase, Helicase superfamily 1/2, ATP-binding domain
AROS_12030	OG0006078	1.40047	0.00346402	IPR024083, IPR000362, IPR008948, IPR019468, IPR022761	Fumarase/histidase, N-terminal, Fumarate lyase family, L-Aspartase-like, Adenylosuccinate lyase C-terminal, Fumarate lyase, N-terminal
AROS_01157	OG0005130	1.39936	0.03012
AROS_10684	OG0009787	1.39911	0.0210233	IPR032675	Leucine-rich repeat domain, L domain-like
AROS_13678	OG0007723	1.3955	0.00169292	IPR001128, IPR002401, IPR017972	Cytochrome P450, Cytochrome P450, E-class, group I, Cytochrome P450, conserved site
AROS_09381	OG0002815	1.39407	0.00603511	IPR002468, IPR029058, IPR001714, IPR013094, IPR000994, IPR011991	Peptidase M24A, methionine aminopeptidase, subfamily 2, Alpha/Beta hydrolase fold, Peptidase M24, methionine aminopeptidase, Alpha/beta hydrolase fold-3, Peptidase M24, Winged helix-turn-helix DNA-binding domain
AROS_06061	OG0005775	1.39027	0.00721767
AROS_22367	OG0007919	1.39026	0.00250597	IPR029058, IPR002921	Alpha/Beta hydrolase fold, Fungal lipase-like domain
AROS_09851	OG0005510	1.39004	0.0494787	IPR017853, IPR008979, IPR010720	Glycoside hydrolase superfamily, Galactose-binding domain-like, Alpha-L-arabinofuranosidase, C-terminal
AROS_13332		1.38658	0.0358714
AROS_16406	OG0011593	1.38558	0.00919355	IPR000172, IPR023753, IPR012132, IPR007867	Glucose-methanol-choline oxidoreductase, N-terminal, FAD/NAD(P)-binding domain, Glucose-methanol-choline oxidoreductase, Glucose-methanol-choline oxidoreductase, C-terminal
AROS_12739	OG0006844	1.38551	0.0298764	IPR027417, IPR014808, IPR022765	P-loop containing nucleoside triphosphate hydrolase, DNA replication factor Dna2, N-terminal, Dna2/Cas4, domain of unknown function DUF83
AROS_09967	OG0005576	1.38368	0.00682816	IPR001251, IPR011074	CRAL-TRIO lipid binding domain, CRAL/TRIO, N-terminal domain
AROS_20872		1.38341	0.0220168
AROS_05261	OG0012926	1.38191	0.000991032
AROS_07140		1.37907	0.00472966
AROS_03324	OG0004043	1.37483	0.00675711	IPR016040	NAD(P)-binding domain
AROS_21599	OG0008180	1.3744	0.0239124	IPR014718, IPR005887, IPR012939, IPR008928	Glycoside hydrolase-type carbohydrate-binding, Alpha-1,2-mannosidase, putative, Glycosyl hydrolase family 92, Six-hairpin glycosidase-like
AROS_12163		1.37366	0.0301241
AROS_12529	OG0006681	1.37269	0.0376635
AROS_07648		1.3725	0.0208774
AROS_06158		1.37235	0.0247589
AROS_17549	OG0005861	1.37234	0.0101687
AROS_00493	OG0004534	1.36693	0.00876483
AROS_14007		1.3667	0.00043338	IPR008928, IPR005198	Six-hairpin glycosidase-like, Glycoside hydrolase, family 76
AROS_11353		1.36616	0.0243947
AROS_02023	OG0012201	1.36591	0.00260898
AROS_01154		1.36535	0.00366061	IPR014870, IPR033433, IPR032514	Domain of unknown function DUF1793, Domain of unknown function DUF5127, Domain of unknown function DUF4965
AROS_02760		1.36502	0.0450311
AROS_17078	OG0003357	1.36479	0.0397181	IPR002347, IPR016040, IPR020904	Short-chain dehydrogenase/reductase SDR, NAD(P)-binding domain, Short-chain dehydrogenase/reductase, conserved site
AROS_16283	OG0011675	1.36286	0.00108703
AROS_15572	OG0005070	1.36239	0.0466815	IPR001138	Zn(2)-C6 fungal-type DNA-binding domain
AROS_12546	OG0006711	1.36121	0.0055043	IPR020904, IPR016040, IPR002347	Short-chain dehydrogenase/reductase, conserved site, NAD(P)-binding domain, Short-chain dehydrogenase/reductase SDR
AROS_03263	OG0004098	1.3606	0.0353467
AROS_01388	OG0005277	1.36029	0.000215271	IPR010816	Heterokaryon incompatibility Het-C
AROS_13212	OG0003721	1.35972	0.014529
AROS_07329	OG0011178	1.35919	0.0229091	IPR006710, IPR023296	Glycoside hydrolase, family 43, Glycosyl hydrolase, five-bladed beta-propellor domain
AROS_05007	OG0012661	1.35797	0.00264608	IPR027417, IPR003439, IPR003593, IPR017871	P-loop containing nucleoside triphosphate hydrolase, ABC transporter-like, AAA+ ATPase domain, ABC transporter, conserved site
AROS_10463	OG0009639	1.35507	0.00828102	IPR011009, IPR002575	Protein kinase-like domain, Aminoglycoside phosphotransferase
AROS_09183	OG0002634	1.35308	0.000837051	IPR000008	C2 domain
AROS_06831		1.35281	0.0450009
AROS_08666	OG0002222	1.35169	0.0121408	IPR000192, IPR015421, IPR015422, IPR015424	Aminotransferase class V domain, Pyridoxal phosphate-dependent transferase, major region, subdomain 1, Pyridoxal phosphate-dependent transferase, subdomain 2, Pyridoxal phosphate-dependent transferase
AROS_03284	OG0004079	1.35046	0.00237686	IPR000873, IPR025110, IPR020845	AMP-dependent synthetase/ligase, AMP-binding enzyme, C-terminal domain, AMP-binding, conserved site
AROS_06817	OG0010821	1.34888	0.000754261	IPR001494, IPR011989, IPR020846, IPR016024, IPR021133	Importin-beta, N-terminal domain, Armadillo-like helical, Major facilitator superfamily domain, Armadillo-type fold, HEAT, type 2
AROS_09082	OG0002546	1.34685	0.00294175	IPR009009	RlpA-like protein, double-psi beta-barrel domain
AROS_16753	OG0008479	1.34577	0.00928054	IPR016040, IPR013149, IPR011032, IPR020843, IPR013154	NAD(P)-binding domain, Alcohol dehydrogenase, C-terminal, GroES-like, Polyketide synthase, enoylreductase domain, Alcohol dehydrogenase, N-terminal
AROS_05340	OG0001369	1.34388	0.00368061
AROS_11595	OG0006323	1.34386	0.0437389	IPR001810	F-box domain
AROS_00730	OG0004736	1.34112	0.018387	IPR021109, IPR034164, IPR033121, IPR001461	Aspartic peptidase domain, Pepsin-like domain, Peptidase family A1 domain, Aspartic peptidase A1 family
AROS_07729	OG0008700	1.33763	0.00593136	IPR015340, IPR017853, IPR006047	Alpha-amylase, domain of unknown function DUF1966, C-terminal, Glycoside hydrolase superfamily, Glycosyl hydrolase, family 13, catalytic domain
AROS_05417	OG0001438	1.33661	0.00170072	IPR008928, IPR010905	Six-hairpin glycosidase-like, Glycosyl hydrolase, family 88
AROS_14332	OG0007859	1.3365	0.0494287
AROS_01903	OG0012110	1.33645	0.000611407	IPR029033, IPR013078	Histidine phosphatase superfamily, Histidine phosphatase superfamily, clade-1
AROS_06776	OG0010793	1.33331	0.0427101	IPR000358, IPR030475, IPR009078, IPR033909	Ribonucleotide reductase small subunit family, Ribonucleotide reductase small subunit, acitve site, Ferritin-like superfamily, Ribonucleotide reductase small subunit
AROS_15604	OG0004790	1.33227	0.00174826	IPR006035, IPR014033, IPR020855	Ureohydrolase, Arginase, Ureohydrolase, manganese-binding site
AROS_18311	OG0009281	1.33102	0.0418787
AROS_17601	OG0005837	1.33069	0.0298062
AROS_15321	OG0002007	1.33042	0.0110859	IPR004813, IPR004648	Oligopeptide transporter, OPT superfamily, Tetrapeptide transporter, OPT1/isp4
AROS_04219	OG0005390	1.32982	0.0097015	IPR035082	Nrap protein domain 1
AROS_04169		1.32981	0.0217875
AROS_02191	OG0012282	1.32781	0.00601434	IPR010730	Heterokaryon incompatibility
AROS_05095	OG0012777	1.32719	0.00300772	IPR023214, IPR023198	HAD-like domain, Phosphoglycolate phosphatase, domain 2
AROS_09273	OG0002716	1.32686	0.000375393	IPR000953, IPR016197	Chromo/chromo shadow domain, Chromo domain-like
AROS_04937		1.32498	0.0103323
AROS_02151		1.32467	0.0329402	IPR004045, IPR010987, IPR012336	Glutathione S-transferase, N-terminal, Glutathione S-transferase, C-terminal-like, Thioredoxin-like fold
AROS_14341	OG0007868	1.32311	0.0187098	IPR016219, IPR007318	Phosphatidylethanolamine N-methyltransferase, fungi, Phospholipid methyltransferase
AROS_17010		1.32279	0.00332064
AROS_12352		1.3217	0.00937884	IPR001155, IPR013785	NADH:flavin oxidoreductase/NADH oxidase, N-terminal, Aldolase-type TIM barrel
AROS_17854	OG0009232	1.31923	0.00131373	IPR007657	Glycosyltransferase 61
AROS_20032	OG0010470	1.31904	0.00719209	IPR011009, IPR000719, IPR008271, IPR017441	Protein kinase-like domain, Protein kinase domain, Serine/threonine-protein kinase, active site, Protein kinase, ATP binding site
AROS_05479	OG0001489	1.31876	0.00795829	IPR000873, IPR014031, IPR016039, IPR014030, IPR014043, IPR009081, IPR020841, IPR020801, IPR016035, IPR020806, IPR016036	AMP-dependent synthetase/ligase, Beta-ketoacyl synthase, C-terminal, Thiolase-like, Beta-ketoacyl synthase, N-terminal, Acyl transferase, Phosphopantetheine binding ACP domain, Polyketide synthase, beta-ketoacyl synthase domain, Polyketide synthase, acyl transferase domain, Acyl transferase/acyl hydrolase/lysophospholipase, Polyketide synthase, phosphopantetheine-binding domain, Malonyl-CoA ACP t…
AROS_05562	OG0001564	1.31814	0.0178348	IPR001752, IPR019821, IPR027417	Kinesin motor domain, Kinesin motor domain, conserved site, P-loop containing nucleoside triphosphate hydrolase
AROS_00133	OG0009193	1.30956	0.00223977
AROS_12734	OG0006840	1.30933	0.013372	IPR032675	Leucine-rich repeat domain, L domain-like
AROS_17093	OG0003370	1.3088	0.00795052	IPR012334, IPR011050, IPR000743	Pectin lyase fold, Pectin lyase fold/virulence factor, Glycoside hydrolase, family 28
AROS_04967	OG0012699	1.30591	0.000346078	IPR005334	Tctex-1
AROS_19150	OG0003155	1.30589	0.0114333	IPR001810	F-box domain
AROS_03942		1.30578	0.000576325	IPR000504, IPR001841, IPR013083, IPR002867, IPR017907	RNA recognition motif domain, Zinc finger, RING-type, Zinc finger, RING/FYVE/PHD-type, IBR domain, Zinc finger, RING-type, conserved site
AROS_09661	OG0003047	1.30546	0.018861	IPR003594, IPR013507, IPR002099, IPR014790, IPR020568, IPR014721	Histidine kinase-like ATPase, C-terminal domain, DNA mismatch repair protein, C-terminal, DNA mismatch repair protein family, MutL, C-terminal, dimerisation, Ribosomal protein S5 domain 2-type fold, Ribosomal protein S5 domain 2-type fold, subgroup
AROS_04343	OG0012313	1.30537	0.000746585
AROS_05255		1.30515	0.0174131	IPR020846, IPR011701	Major facilitator superfamily domain, Major facilitator superfamily
AROS_02339	OG0007375	1.30465	0.00352313
AROS_12477	OG0006653	1.30296	0.00538723
AROS_03490	OG0008411	1.3026	0.0028133	IPR034907, IPR001564, IPR023005	Nucleoside diphosphate kinase-like domain, Nucleoside diphosphate kinase, Nucleoside diphosphate kinase, active site
AROS_10874	OG0009952	1.30231	0.00229133	IPR006760	Endosulphine
AROS_21253	OG0009576	1.29953	0.0173734	IPR016166, IPR007173, IPR006094, IPR016167, IPR016169	FAD-binding, type 2, D-arabinono-1,4-lactone oxidase, FAD linked oxidase, N-terminal, FAD-binding, type 2, subdomain 1, CO dehydrogenase flavoprotein-like, FAD-binding, subdomain 2
AROS_04462	OG0012382	1.29654	0.0182234
AROS_17470		1.29605	0.0475985
AROS_01659	OG0011923	1.29502	0.00616251	IPR015422, IPR000277, IPR015421, IPR015424	Pyridoxal phosphate-dependent transferase, subdomain 2, Cys/Met metabolism, pyridoxal phosphate-dependent enzyme, Pyridoxal phosphate-dependent transferase, major region, subdomain 1, Pyridoxal phosphate-dependent transferase
AROS_06902	OG0010885	1.29479	0.00821763
AROS_10655	OG0009763	1.29461	0.000719183	IPR005804	Fatty acid desaturase domain
AROS_15085		1.29431	0.0149517
AROS_13265	OG0003674	1.29249	0.00171682	IPR012816	NADAR
AROS_02746		1.29199	0.0393096
AROS_18106		1.29193	0.0078326
AROS_14236	OG0007802	1.29167	0.00490508	IPR004045, IPR012336, IPR001662, IPR010987, IPR004046	Glutathione S-transferase, N-terminal, Thioredoxin-like fold, Translation elongation factor EF1B, gamma chain, conserved, Glutathione S-transferase, C-terminal-like, Glutathione S-transferase, C-terminal
AROS_12161		1.28951	0.00382414
AROS_16829		1.28863	0.0183992	IPR010339	TIP49, C-terminal
AROS_05891	OG0001812	1.28704	0.0131055	IPR000504	RNA recognition motif domain
AROS_19295		1.28622	0.0230173
AROS_17822	OG0009215	1.28597	0.00408472	IPR001499, IPR000481	GPCR fungal pheromone mating factor, STE3, GPCR fungal pheromone B alpha receptor
AROS_03829	OG0006986	1.28578	0.0125859
AROS_08800	OG0002302	1.28554	0.00953265	IPR003448	Molybdopterin biosynthesis MoaE
AROS_19294	OG0003260	1.28535	0.0144639	IPR001214	SET domain
AROS_19165		1.28522	0.0199948	IPR011009	Protein kinase-like domain
AROS_00446		1.28315	0.0138213
AROS_01005		1.28253	0.0129596	IPR020846, IPR011701	Major facilitator superfamily domain, Major facilitator superfamily
AROS_03129		1.28211	0.0141904	IPR016024, IPR002553, IPR011989, IPR009311	Armadillo-type fold, Clathrin/coatomer adaptor, adaptin-like, N-terminal, Armadillo-like helical, Interferon alpha-inducible protein 6/27
AROS_07767	OG0008729	1.28162	0.0297903	IPR002828	Survival protein SurE-like phosphatase/nucleotidase
AROS_04834	OG0012557	1.28112	0.000675262	IPR021848	Protein of unknown function DUF3445
AROS_14137	OG0007435	1.28072	0.00508714	IPR007364	RNA methyltransferase TK0422/Sfm1
AROS_07074		1.27926	0.0252314	IPR014721, IPR027417, IPR005517	Ribosomal protein S5 domain 2-type fold, subgroup, P-loop containing nucleoside triphosphate hydrolase, Translation elongation factor EFG/EF2, domain IV
AROS_05581	OG0001577	1.27807	0.00190998	IPR001810	F-box domain
AROS_03688	OG0007562	1.27767	0.00212059	IPR001214	SET domain
AROS_07356	OG0011203	1.27756	0.0267911	IPR001128, IPR002401	Cytochrome P450, Cytochrome P450, E-class, group I
AROS_01155		1.27681	0.003427
AROS_16677	OG0008512	1.27611	0.0100537
AROS_06692	OG0010726	1.27506	0.0255274	IPR023210	NADP-dependent oxidoreductase domain
AROS_02077	OG0012228	1.27278	0.00133456	IPR012132, IPR007867, IPR023753, IPR000172	Glucose-methanol-choline oxidoreductase, Glucose-methanol-choline oxidoreductase, C-terminal, FAD/NAD(P)-binding domain, Glucose-methanol-choline oxidoreductase, N-terminal
AROS_07368	OG0011210	1.27084	0.000968712	IPR013893	Ribonuclease P, Rpp40
AROS_15382		1.26975	0.0140225	IPR023210, IPR018170, IPR020471	NADP-dependent oxidoreductase domain, Aldo/keto reductase, conserved site, Aldo/keto reductase
AROS_21235	OG0009565	1.26934	0.0151888	IPR010730	Heterokaryon incompatibility
AROS_20861	OG0007747	1.26372	0.0212623
AROS_00916		1.26275	0.00381412	IPR002575, IPR011009	Aminoglycoside phosphotransferase, Protein kinase-like domain
AROS_12975	OG0003945	1.25279	0.00216446
AROS_15319	OG0002009	1.25176	0.0304729	IPR013083, IPR001841, IPR024991	Zinc finger, RING/FYVE/PHD-type, Zinc finger, RING-type, Anaphase-promoting complex subunit 11
AROS_04784	OG0012514	1.25174	0.000848717	IPR007219	Transcription factor domain, fungi
AROS_18451		1.25128	0.0150117
AROS_13958		1.25099	0.0138025
AROS_17550	OG0005860	1.24958	0.0037411
AROS_03149	OG0004128	1.24792	0.00329661	IPR001623	DnaJ domain
AROS_15684	OG0004193	1.24595	0.00711471	IPR023753, IPR020946	FAD/NAD(P)-binding domain, Flavin monooxygenase-like
AROS_08821	OG0002321	1.24493	0.0496584	IPR027417, IPR020588, IPR033925, IPR016467, IPR020587, IPR011941, IPR003593, IPR013632, IPR010995	P-loop containing nucleoside triphosphate hydrolase, DNA recombination and repair protein RecA-like, ATP-binding domain, Rad51/DMC1/RadA, DNA recombination and repair protein, RecA-like, DNA recombination and repair protein RecA, monomer-monomer interface, DNA recombination/repair protein Rad51, AAA+ ATPase domain, DNA recombination and repair protein Rad51-like, C-terminal, DNA repair Rad51/tran…
AROS_13952		1.2443	0.020283
AROS_00343		1.24373	0.0362803
AROS_09033	OG0002516	1.24024	0.0219051	IPR016181	Acyl-CoA N-acyltransferase
AROS_00494	OG0004535	1.23981	0.0148989	IPR017441, IPR011009, IPR000719	Protein kinase, ATP binding site, Protein kinase-like domain, Protein kinase domain
AROS_05177	OG0012853	1.23645	0.0258192	IPR013215, IPR002629, IPR006276	Cobalamin-independent methionine synthase MetE, N-terminal, Cobalamin-independent methionine synthase MetE, C-terminal/archaeal, Cobalamin-independent methionine synthase
AROS_03003		1.23542	0.0174887
AROS_05218	OG0012888	1.23451	0.00403145	IPR006680, IPR032466	Amidohydrolase-related, Metal-dependent hydrolase
AROS_03456	OG0008566	1.23405	0.0258842	IPR015422, IPR002129, IPR010107, IPR015421, IPR015424	Pyridoxal phosphate-dependent transferase, subdomain 2, Pyridoxal phosphate-dependent decarboxylase, Glutamate decarboxylase, Pyridoxal phosphate-dependent transferase, major region, subdomain 1, Pyridoxal phosphate-dependent transferase
AROS_07267		1.23282	0.0370163
AROS_02064		1.23237	0.0311596
AROS_17496	OG0005894	1.22893	0.000908073
AROS_00686	OG0004691	1.22788	0.00251732	IPR002625	Smr domain
AROS_11615	OG0006306	1.22757	0.00248216	IPR002934, IPR002058	Polymerase, nucleotidyl transferase domain, PAP/25A-associated
AROS_05503	OG0001513	1.22566	0.0177026
AROS_17912		1.22539	0.00380912
AROS_09510	OG0002933	1.22476	0.0302288	IPR013830	SGNH hydrolase-type esterase domain
AROS_11426	OG0008086	1.22152	0.00382161	IPR000772	Ricin B, lectin domain
AROS_02477	OG0007428	1.22139	0.0114901	IPR022703	Domain of unknown function DUF3533
AROS_21063	OG0010604	1.21889	0.0229091	IPR023299, IPR023214, IPR023298, IPR018303, IPR004014, IPR008250, IPR001757, IPR006068	P-type ATPase, cytoplasmic domain N, HAD-like domain, P-type ATPase, transmembrane domain, P-type ATPase, phosphorylation site, Cation-transporting P-type ATPase, N-terminal, P-type ATPase, A domain, P-type ATPase, Cation-transporting P-type ATPase, C-terminal
AROS_02476	OG0007427	1.21864	0.0199329
AROS_16521		1.21832	0.00603713
AROS_20611	OG0009516	1.21785	0.0211962
AROS_07328	OG0011177	1.2164	0.0197519	IPR002893, IPR011990	Zinc finger, MYND-type, Tetratricopeptide-like helical domain
AROS_20153		1.216	0.0111569
AROS_06507	OG0002113	1.21248	0.00958297	IPR002893	Zinc finger, MYND-type
AROS_10662	OG0009768	1.21165	0.0160649	IPR011009, IPR017441, IPR008271, IPR000719	Protein kinase-like domain, Protein kinase, ATP binding site, Serine/threonine-protein kinase, active site, Protein kinase domain
AROS_16073	OG0007073	1.21129	0.0496754	IPR008979, IPR025972, IPR001944, IPR017853, IPR031330, IPR018954, IPR025300	Galactose-binding domain-like, Beta-galactosidase, domain 3, Glycoside hydrolase, family 35, Glycoside hydrolase superfamily, Glycoside hydrolase 35, catalytic domain, Beta-galactosidase, domain 2, Beta-galactosidase jelly roll domain
AROS_15542		1.21048	0.00368061
AROS_05133	OG0012814	1.20883	0.0137459	IPR001494, IPR016024, IPR011989	Importin-beta, N-terminal domain, Armadillo-type fold, Armadillo-like helical
AROS_08644		1.20443	0.0284863
AROS_09006	OG0002490	1.20392	0.000314251	IPR001602, IPR007219, IPR001138	Uncharacterised protein family UPF0047, Transcription factor domain, fungi, Zn(2)-C6 fungal-type DNA-binding domain
AROS_08951		1.20383	0.00537603
AROS_02173		1.2033	0.00985229	IPR004045, IPR012336, IPR010987	Glutathione S-transferase, N-terminal, Thioredoxin-like fold, Glutathione S-transferase, C-terminal-like
AROS_08309	OG0009036	1.20261	0.00773903	IPR001128, IPR002403	Cytochrome P450, Cytochrome P450, E-class, group IV
AROS_00267		1.20243	0.000946518	IPR002891, IPR027417	Adenylyl-sulfate kinase, P-loop containing nucleoside triphosphate hydrolase
AROS_12926	OG0007627	1.20046	0.0230568	IPR030385, IPR007743, IPR027417	IRG-type guanine nucleotide-binding (G) domain, Immunity-related GTPases-like, P-loop containing nucleoside triphosphate hydrolase
AROS_05159	OG0012836	1.20028	0.0222023
AROS_19559		1.19939	0.0134541
AROS_16520	OG0008614	1.19914	0.00285153	IPR014721	Ribosomal protein S5 domain 2-type fold, subgroup
AROS_07210	OG0011079	1.19898	0.0271662	IPR007219	Transcription factor domain, fungi
AROS_21601	OG0008178	1.19843	0.000687376	IPR005829, IPR020846, IPR005828, IPR003663	Sugar transporter, conserved site, Major facilitator superfamily domain, Major facilitator, sugar transporter-like, Sugar/inositol transporter
AROS_18328	OG0009273	1.19791	0.0174248	IPR008928	Six-hairpin glycosidase-like
AROS_01491	OG0005341	1.19538	0.0096896	IPR018108, IPR002067, IPR023395	Mitochondrial substrate/solute carrier, Mitochondrial carrier protein, Mitochondrial carrier domain
AROS_03022		1.19498	0.0357664
AROS_07807	OG0008760	1.19476	0.004715	IPR015157	Translation machinery associated TMA7
AROS_18477		1.19435	0.0101687
AROS_01502	OG0005353	1.19353	0.017877	IPR020846, IPR011701, IPR027378	Major facilitator superfamily domain, Major facilitator superfamily, Cyclic nucleotide-regulated ion channel, N-terminal domain
AROS_00122		1.19285	0.0104829
AROS_13428	OG0003542	1.19253	0.00902712
AROS_05762	OG0001711	1.1923	0.0105611
AROS_18449	OG0008665	1.19216	0.00512892
AROS_03701	OG0007474	1.18936	0.000946518	IPR017853, IPR001547	Glycoside hydrolase superfamily, Glycoside hydrolase, family 5
AROS_04109		1.18866	0.00491226
AROS_12593	OG0006746	1.18775	0.012025
AROS_18452		1.1876	0.0395365
AROS_17667	OG0005737	1.18756	0.00977379
AROS_18397		1.18742	0.00167262	IPR004919	Domain of unknown function DUF262
AROS_00125	OG0009191	1.18716	0.0113872	IPR001128, IPR002401, IPR017972	Cytochrome P450, Cytochrome P450, E-class, group I, Cytochrome P450, conserved site
AROS_11990	OG0006113	1.18705	0.0193507
AROS_01227	OG0005188	1.18661	0.00445177	IPR032675	Leucine-rich repeat domain, L domain-like
AROS_13154	OG0003777	1.18513	0.033536	IPR008978, IPR002068	HSP20-like chaperone, Alpha crystallin/Hsp20 domain
AROS_05383		1.18409	0.0495052
AROS_01303		1.18394	0.0238403	IPR000210, IPR011333	BTB/POZ domain, SKP1/BTB/POZ domain
AROS_02479		1.18376	0.0308171	IPR002347, IPR016040	Short-chain dehydrogenase/reductase SDR, NAD(P)-binding domain
AROS_07077	OG0009199	1.18303	0.00635387
AROS_13207	OG0003726	1.18272	0.000219873
AROS_00747	OG0004753	1.18213	0.00174376
AROS_04413	OG0012348	1.18087	0.00286074
AROS_13923	OG0007560	1.18065	0.0204349	IPR029058, IPR000073	Alpha/Beta hydrolase fold, Alpha/beta hydrolase fold-1
AROS_15341	OG0001989	1.17901	0.0308358
AROS_15641	OG0004373	1.17821	0.0123743
AROS_05280	OG0012945	1.17693	0.00251798
AROS_03836	OG0006941	1.17629	0.011882
AROS_17025		1.17332	0.0118257	IPR005135, IPR000477, IPR002156, IPR012337	Endonuclease/exonuclease/phosphatase, Reverse transcriptase domain, Ribonuclease H domain, Ribonuclease H-like domain
AROS_15149		1.17273	0.0177026
AROS_02885		1.17089	0.00868824
AROS_09306	OG0002746	1.16847	0.00315555
AROS_03494		1.16835	0.0415348
AROS_01700		1.16747	0.0297926	IPR005103	Glycoside hydrolase, family 61
AROS_12129	OG0005998	1.16737	0.0353564	IPR000028	Chloroperoxidase
AROS_03060		1.16581	0.0127666
AROS_21098		1.16573	0.0279632
AROS_18448	OG0008666	1.16378	0.0110601
AROS_02730	OG0009440	1.16318	0.00552816	IPR002893, IPR020683	Zinc finger, MYND-type, Ankyrin repeat-containing domain
AROS_01391	OG0005279	1.16271	0.0166306
AROS_05457	OG0001470	1.16187	0.00922687	IPR019818, IPR004429, IPR024084	Isocitrate/isopropylmalate dehydrogenase, conserved site, Isopropylmalate dehydrogenase, Isopropylmalate dehydrogenase-like domain
AROS_08039	OG0008911	1.16179	0.000843519	IPR000719, IPR008271, IPR011009	Protein kinase domain, Serine/threonine-protein kinase, active site, Protein kinase-like domain
AROS_15381	OG0001966	1.16101	0.035244	IPR001509, IPR016040	NAD-dependent epimerase/dehydratase, NAD(P)-binding domain
AROS_14095	OG0007468	1.15945	0.000962513	IPR029069, IPR002539	HotDog domain, MaoC-like domain
AROS_17341	OG0011424	1.15883	0.000576268	IPR011993, IPR000156	PH domain-like, Ran binding domain
AROS_06548	OG0002094	1.15705	0.000762239	IPR001487, IPR001025	Bromodomain, Bromo adjacent homology (BAH) domain
AROS_04390		1.15696	0.00931272
AROS_19703	OG0011515	1.15533	0.0208774	IPR002018, IPR029058, IPR019826	Carboxylesterase, type B, Alpha/Beta hydrolase fold, Carboxylesterase type B, active site
AROS_04108		1.15408	0.00343083
AROS_13624		1.15362	0.00737258	IPR002625	Smr domain
AROS_21740		1.15303	0.0108142
AROS_14322	OG0007848	1.15266	0.00151592	IPR020846, IPR003663, IPR005828, IPR005829	Major facilitator superfamily domain, Sugar/inositol transporter, Major facilitator, sugar transporter-like, Sugar transporter, conserved site
AROS_04259		1.15252	0.0139567	IPR007111, IPR027417	NACHT nucleoside triphosphatase, P-loop containing nucleoside triphosphate hydrolase
AROS_04559		1.1518	0.00914794	IPR001128, IPR002401, IPR017972	Cytochrome P450, Cytochrome P450, E-class, group I, Cytochrome P450, conserved site
AROS_03544	OG0008198	1.15174	0.0127245	IPR002478, IPR004521, IPR015947	PUA domain, Uncharacterised domain CHP00451, PUA-like domain
AROS_02898	OG0009340	1.1514	0.00552308
AROS_09624	OG0003015	1.15125	0.00380912	IPR032675, IPR000717, IPR011991	Leucine-rich repeat domain, L domain-like, Proteasome component (PCI) domain, Winged helix-turn-helix DNA-binding domain
AROS_07288	OG0011142	1.15091	0.00632786	IPR011009, IPR000719, IPR017441, IPR008271	Protein kinase-like domain, Protein kinase domain, Protein kinase, ATP binding site, Serine/threonine-protein kinase, active site
AROS_06588	OG0002069	1.1499	0.00166443	IPR018820, IPR018823	Brefeldin A sensitivity protein-related, domain of unknown function DUF2421, Putative ER transporter, 6TM, N-terminal
AROS_07185	OG0011057	1.14966	0.00375609
AROS_08004	OG0008893	1.14741	0.0239757	IPR008972	Cupredoxin
AROS_21478		1.14698	0.0440137
AROS_05189		1.14691	0.0040953	IPR006634, IPR013599, IPR016439	TRAM/LAG1/CLN8 homology domain, TRAM1-like protein, Ceramide synthase component Lag1/Lac1
AROS_21248	OG0009573	1.1463	0.00786666
AROS_00873	OG0004877	1.1463	0.0132782
AROS_08270		1.14628	0.0211421
AROS_02733	OG0009437	1.14592	0.00367623	IPR032675, IPR001810	Leucine-rich repeat domain, L domain-like, F-box domain
AROS_13458	OG0003513	1.14543	0.0337661	IPR002022, IPR012334, IPR011050	Pectate lyase/Amb allergen, Pectin lyase fold, Pectin lyase fold/virulence factor
AROS_09994	OG0005597	1.14333	0.0363267	IPR001338	Hydrophobin
AROS_17077	OG0003356	1.14243	0.0418565	IPR011701, IPR020846	Major facilitator superfamily, Major facilitator superfamily domain
AROS_13446	OG0003525	1.14111	0.00756983	IPR029069, IPR006683, IPR003736	HotDog domain, Thioesterase domain, Phenylacetic acid degradation-related domain
AROS_13875	OG0007598	1.14031	0.00285978	IPR023631, IPR020556	Amidase signature domain, Amidase, conserved site
AROS_16280	OG0011694	1.14028	0.038047
AROS_04043	OG0005919	1.139	0.00919925
AROS_02021		1.13899	0.0111856	IPR004991	Clostridium epsilon toxin ETX/Bacillus mosquitocidal toxin MTX2
AROS_08964	OG0002449	1.13659	0.00668893	IPR001194	DENN domain
AROS_16302	OG0011657	1.13656	0.0198889	IPR005123, IPR026992, IPR027443	Oxoglutarate/iron-dependent dioxygenase, Non-haem dioxygenase N-terminal domain, Isopenicillin N synthase-like
AROS_09096	OG0002560	1.13452	0.0144624	IPR004827	Basic-leucine zipper domain
AROS_03049	OG0004180	1.13362	0.0303949	IPR001810, IPR032675	F-box domain, Leucine-rich repeat domain, L domain-like
AROS_13586	OG0003421	1.13266	0.0162143	IPR006677, IPR018593	tRNA intron endonuclease, catalytic domain-like, tRNA-splicing endonuclease subunit Sen15
AROS_17578	OG0005847	1.13211	0.000966407	IPR001810	F-box domain
AROS_03950	OG0006271	1.13204	0.0100952
AROS_05929	OG0001885	1.13176	0.00146758	IPR006047, IPR017853	Glycosyl hydrolase, family 13, catalytic domain, Glycoside hydrolase superfamily
AROS_12902		1.13119	0.0131055
AROS_17845	OG0009226	1.13094	0.00404476	IPR002893, IPR011990	Zinc finger, MYND-type, Tetratricopeptide-like helical domain
AROS_17850	OG0009223	1.12972	0.00692409
AROS_02811	OG0009385	1.12936	0.0210736	IPR027443, IPR010856	Isopenicillin N synthase-like, Protein of unknown function DUF1479
AROS_16077	OG0007078	1.1292	0.0450489
AROS_15588	OG0004923	1.12233	0.0126382
AROS_13475	OG0003503	1.122	0.00428554
AROS_03485	OG0008430	1.1155	0.00604804	IPR001926	Tryptophan synthase beta subunit-like PLP-dependent enzyme
AROS_06822	OG0010825	1.11528	0.0148989
AROS_14515	OG0008445	1.11356	0.00359061	IPR001085, IPR015422, IPR015424, IPR015421, IPR019798	Serine hydroxymethyltransferase, Pyridoxal phosphate-dependent transferase, subdomain 2, Pyridoxal phosphate-dependent transferase, Pyridoxal phosphate-dependent transferase, major region, subdomain 1, Serine hydroxymethyltransferase, pyridoxal phosphate binding site
AROS_17128		1.11306	0.00847259	IPR013238	RNA polymerase III, subunit Rpc25
AROS_03090	OG0004154	1.11202	0.0466815
AROS_21232		1.11146	0.0115458	IPR006035, IPR020855	Ureohydrolase, Ureohydrolase, manganese-binding site
AROS_17270	OG0011384	1.10736	0.00205699	IPR020846, IPR011701	Major facilitator superfamily domain, Major facilitator superfamily
AROS_16342	OG0011628	1.10548	0.0441722	IPR021109, IPR033121, IPR001461, IPR034164	Aspartic peptidase domain, Peptidase family A1 domain, Aspartic peptidase A1 family, Pepsin-like domain
AROS_04322	OG0012300	1.10514	0.00708555	IPR032675	Leucine-rich repeat domain, L domain-like
AROS_09108	OG0002572	1.10483	0.015019	IPR008972	Cupredoxin
AROS_07032	OG0010934	1.10465	0.00918135	IPR012310, IPR012308, IPR016059	DNA ligase, ATP-dependent, central, DNA ligase, ATP-dependent, N-terminal, DNA ligase, ATP-dependent, conserved site
AROS_00371	OG0004433	1.10431	0.0160659	IPR020846, IPR011701	Major facilitator superfamily domain, Major facilitator superfamily
AROS_04769	OG0012503	1.10368	0.0208478
AROS_18402	OG0006454	1.10183	0.00553671
AROS_09229	OG0002672	1.1017	0.0280877	IPR020846, IPR005829, IPR011701	Major facilitator superfamily domain, Sugar transporter, conserved site, Major facilitator superfamily
AROS_21357	OG0010670	1.0997	0.0376754	IPR009288, IPR013024	Gamma-glutamylcyclotransferase, AIG2-like, Gamma-glutamyl cyclotransferase-like
AROS_03599	OG0008035	1.09701	0.00138571
AROS_05341		1.09651	0.0005903
AROS_14436		1.09566	0.00197915	IPR018940, IPR014717, IPR014038, IPR010987, IPR001326	Elongation factor 1 beta central acidic region, eukaryote, Translation elongation factor EF1B/ribosomal protein S6, Translation elongation factor EF1B, beta/delta subunit, guanine nucleotide exchange domain, Glutathione S-transferase, C-terminal-like, Translation elongation factor EF1B, beta/delta chains, conserved site
AROS_03686	OG0007578	1.09549	0.00912482
AROS_01320	OG0005242	1.09496	0.00715744	IPR032710	NTF2-like domain
AROS_01924	OG0012122	1.09418	0.00382161	IPR029033, IPR001650, IPR011545, IPR014001, IPR014014, IPR013078, IPR027417, IPR000629	Histidine phosphatase superfamily, Helicase, C-terminal, DEAD/DEAH box helicase domain, Helicase superfamily 1/2, ATP-binding domain, RNA helicase, DEAD-box type, Q motif, Histidine phosphatase superfamily, clade-1, P-loop containing nucleoside triphosphate hydrolase, ATP-dependent RNA helicase DEAD-box, conserved site
AROS_03396	OG0003979	1.09402	0.00309719
AROS_11294	OG0010261	1.09358	0.0145127
AROS_09520	OG0002943	1.09345	0.015956	IPR029062, IPR006221, IPR006805, IPR017926, IPR010117, IPR005801, IPR015890	Class I glutamine amidotransferase-like, Anthranilate synthase/para-aminobenzoate synthase like domain, Anthranilate synthase component I, N-terminal, Glutamine amidotransferase, Para-aminobenzoate synthase, ADC synthase, Chorismate-utilising enzyme, C-terminal
AROS_09639	OG0003029	1.09306	0.00165063	IPR001810, IPR032675	F-box domain, Leucine-rich repeat domain, L domain-like
AROS_07864	OG0008811	1.09258	0.025365	IPR021848	Protein of unknown function DUF3445
AROS_18768	OG0009626	1.09068	0.00755841	IPR001330, IPR008930	PFTB repeat, Terpenoid cyclases/protein prenyltransferase alpha-alpha toroid
AROS_13343	OG0003615	1.09047	0.00280974
AROS_03549	OG0008192	1.09006	0.00806647	IPR013252	Kinetochore-Ndc80 subunit Spc24
AROS_12583	OG0006736	1.08867	0.0408551	IPR015943, IPR019405, IPR011048	WD40/YVTN repeat-like-containing domain, Lactonase, 7-bladed beta propeller, Cytochrome cd1-nitrite reductase-like, haem d1 domain
AROS_13489	OG0003492	1.08776	0.00174826
AROS_00183	OG0004278	1.08773	0.03054	IPR001128, IPR017972, IPR002401	Cytochrome P450, Cytochrome P450, conserved site, Cytochrome P450, E-class, group I
AROS_15440	OG0011463	1.08723	0.0425079	IPR029058, IPR008758	Alpha/Beta hydrolase fold, Peptidase S28
AROS_21475		1.08684	0.038239
AROS_03986		1.08665	0.00511465
AROS_21497		1.08661	0.0022978	IPR018028, IPR020835, IPR024708, IPR011614	Catalase, mono-functional, haem-containing, Catalase-like domain, Catalase active site, Catalase core domain
AROS_09130	OG0002591	1.08348	0.00592307	IPR000873	AMP-dependent synthetase/ligase
AROS_02886		1.08236	0.00777061
AROS_05430	OG0001447	1.08204	0.0126296	IPR013783, IPR006102, IPR008979, IPR017853	Immunoglobulin-like fold, Glycoside hydrolase, family 2, immunoglobulin-like beta-sandwich, Galactose-binding domain-like, Glycoside hydrolase superfamily
AROS_16592		1.08096	0.00711495
AROS_08130	OG0008977	1.07981	0.00662386	IPR001841, IPR013083	Zinc finger, RING-type, Zinc finger, RING/FYVE/PHD-type
AROS_09271	OG0002715	1.07956	0.0464188
AROS_00308	OG0004376	1.07627	0.0177691	IPR019378	GDP-fucose protein O-fucosyltransferase
AROS_09083	OG0002547	1.07579	0.0316323	IPR005804	Fatty acid desaturase domain
AROS_10654	OG0009762	1.07326	0.000856092	IPR000719, IPR011009, IPR017441	Protein kinase domain, Protein kinase-like domain, Protein kinase, ATP binding site
AROS_08396		1.07257	0.0401164
AROS_05343	OG0001371	1.07219	0.000908073	IPR005914, IPR000873	Acetoacetyl-CoA synthase, AMP-dependent synthetase/ligase
AROS_08934	OG0002420	1.07178	0.0289854	IPR010619, IPR024528	Putative threonine/serine exporter, Threonine/Serine exporter, ThrE
AROS_04776	OG0012509	1.07123	0.0154244
AROS_05520	OG0001530	1.06942	0.0484528	IPR033704, IPR008181, IPR029054	dUTPase, trimeric, Deoxyuridine triphosphate nucleotidohydrolase, dUTPase-like
AROS_16347	OG0011624	1.06927	0.00668893	IPR023753, IPR006076, IPR023209	FAD/NAD(P)-binding domain, FAD dependent oxidoreductase, D-amino-acid oxidase
AROS_05403	OG0001424	1.0692	0.00286074	IPR014756, IPR000406, IPR024792	Immunoglobulin E-set, Rho protein GDP-dissociation inhibitor, Rho GDP-dissociation inhibitor domain
AROS_18983	OG0008015	1.06305	0.0174371
AROS_00685	OG0004689	1.06247	0.00114407	IPR004834, IPR013616, IPR029044	Fungal chitin synthase, Chitin synthase N-terminal, Nucleotide-diphospho-sugar transferases
AROS_00504	OG0004546	1.06166	0.000991032	IPR006680, IPR011059, IPR032466	Amidohydrolase-related, Metal-dependent hydrolase, composite domain, Metal-dependent hydrolase
AROS_10152		1.05956	0.0036464
AROS_05288	OG0012952	1.05948	0.00781749	IPR032466, IPR006680, IPR011059	Metal-dependent hydrolase, Amidohydrolase-related, Metal-dependent hydrolase, composite domain
AROS_13506	OG0003479	1.05909	0.0495682	IPR001810, IPR032675	F-box domain, Leucine-rich repeat domain, L domain-like
AROS_10478	OG0009653	1.05775	0.0327453	IPR029058, IPR019826, IPR002018, IPR019819	Alpha/Beta hydrolase fold, Carboxylesterase type B, active site, Carboxylesterase, type B, Carboxylesterase type B, conserved site
AROS_14063	OG0007490	1.05514	0.0150814	IPR029063	S-adenosyl-L-methionine-dependent methyltransferase
AROS_05371	OG0001398	1.05321	0.00240129	IPR018103, IPR034737, IPR018105, IPR011057	Translationally controlled tumour protein, conserved site, Translationally controlled tumor protein (TCTP) domain, Translationally controlled tumour protein, Mss4-like
AROS_15726	OG0003933	1.05288	0.00657899
AROS_10496		1.05232	0.0091675	IPR005123, IPR026992, IPR027443, IPR004695	Oxoglutarate/iron-dependent dioxygenase, Non-haem dioxygenase N-terminal domain, Isopenicillin N synthase-like, Voltage-dependent anion channel
AROS_13336	OG0003621	1.05207	0.00155999
AROS_13204	OG0003729	1.05202	0.0301542	IPR013088, IPR000679	Zinc finger, NHR/GATA-type, Zinc finger, GATA-type
AROS_14455		1.05167	0.00524737
AROS_09861	OG0005519	1.05081	0.0163894
AROS_04182	OG0005536	1.04995	0.0267271	IPR014001, IPR027417, IPR001650, IPR004179, IPR011991, IPR011545	Helicase superfamily 1/2, ATP-binding domain, P-loop containing nucleoside triphosphate hydrolase, Helicase, C-terminal, Sec63 domain, Winged helix-turn-helix DNA-binding domain, DEAD/DEAH box helicase domain
AROS_16877		1.04888	0.00943925
AROS_14887	OG0011746	1.04755	0.0440137	IPR001810, IPR015943	F-box domain, WD40/YVTN repeat-like-containing domain
AROS_16569	OG0008574	1.0475	0.0265172	IPR013785, IPR001155	Aldolase-type TIM barrel, NADH:flavin oxidoreductase/NADH oxidase, N-terminal
AROS_00342		1.04743	0.00435808	IPR027417, IPR006001, IPR031322	P-loop containing nucleoside triphosphate hydrolase, Carbohydrate kinase, thermoresistant glucokinase, Shikimate kinase/gluconokinase
AROS_18771	OG0009629	1.047	0.00373485
AROS_05256	OG0012921	1.04652	0.00286074	IPR020617, IPR002155, IPR020610, IPR016039, IPR020616, IPR007135, IPR020615	Thiolase, C-terminal, Thiolase, Thiolase, active site, Thiolase-like, Thiolase, N-terminal, Autophagy-related protein 3, Thiolase, acyl-enzyme intermediate active site
AROS_10656	OG0009764	1.04563	0.0107085	IPR002893	Zinc finger, MYND-type
AROS_00604	OG0004605	1.04522	0.00875392	IPR010073, IPR010918, IPR017926, IPR016188, IPR029062	Phosphoribosylformylglycinamidine synthase, AIR synthase-related protein, C-terminal domain, Glutamine amidotransferase, PurM-like, N-terminal domain, Class I glutamine amidotransferase-like
AROS_17197	OG0011350	1.0452	0.0188463
AROS_16991	OG0003313	1.04502	0.044318	IPR029058, IPR018712	Alpha/Beta hydrolase fold, Domain of unknown function DUF2235
AROS_14620		1.0443	0.0469398
AROS_07653		1.04323	0.0406343
AROS_11514		1.043	0.0258787
AROS_14758	OG0011834	1.04168	0.0493861
AROS_19133		1.04154	0.0424105
AROS_10896	OG0009972	1.04133	0.00826713	IPR011009, IPR000719, IPR017441, IPR008271	Protein kinase-like domain, Protein kinase domain, Protein kinase, ATP binding site, Serine/threonine-protein kinase, active site
AROS_09998	OG0005600	1.03943	0.00464867	IPR003008, IPR008280, IPR018316, IPR013838, IPR002453, IPR000217, IPR017975	Tubulin/FtsZ, GTPase domain, Tubulin/FtsZ, C-terminal, Tubulin/FtsZ, 2-layer sandwich domain, Beta tubulin, autoregulation binding site, Beta tubulin, Tubulin, Tubulin, conserved site
AROS_20275		1.03851	0.022347
AROS_03070	OG0004170	1.03759	0.00239312	IPR027470, IPR002524	Cation efflux protein, cytoplasmic domain, Cation efflux protein
AROS_00158		1.03722	0.00291417	IPR007743, IPR030385, IPR027417	Immunity-related GTPases-like, IRG-type guanine nucleotide-binding (G) domain, P-loop containing nucleoside triphosphate hydrolase
AROS_03682	OG0007607	1.03434	0.00192446	IPR016135, IPR006575	Ubiquitin-conjugating enzyme/RWD-like, RWD domain
AROS_05324	OG0001354	1.03423	0.00486272	IPR027417	P-loop containing nucleoside triphosphate hydrolase
AROS_14556		1.03233	0.0359711
AROS_17778		1.03201	0.00498811	IPR013899, IPR012337	Domain of unknown function DUF1771, Ribonuclease H-like domain
AROS_04436	OG0012367	1.02891	0.00328554	IPR029069	HotDog domain
AROS_09259	OG0002704	1.02749	0.0239124
AROS_08486	OG0009118	1.02726	0.0318066
AROS_11644	OG0006280	1.02705	0.00731328	IPR006219, IPR006218, IPR013785	DHAP synthase, class 1, DAHP synthetase I/KDSA, Aldolase-type TIM barrel
AROS_07513	OG0011940	1.02699	0.00518488
AROS_06498	OG0002122	1.02663	0.00104272	IPR002376, IPR004607	Formyl transferase, N-terminal, Phosphoribosylglycinamide formyltransferase
AROS_20523		1.0263	0.0371835	IPR032675	Leucine-rich repeat domain, L domain-like
AROS_09195	OG0002643	1.02625	0.00618023	IPR011701, IPR020846	Major facilitator superfamily, Major facilitator superfamily domain
AROS_15839	OG0006966	1.02577	0.0153632	IPR002164	Nucleosome assembly protein (NAP)
AROS_02516	OG0009500	1.02554	0.0132652
AROS_07149	OG0011024	1.02363	0.013009
AROS_02992	OG0004230	1.02152	0.0397126	IPR033248, IPR009014, IPR005475, IPR005474, IPR029061	Transketolase, C-terminal domain, Transketolase C-terminal/Pyruvate-ferredoxin oxidoreductase domain II, Transketolase-like, pyrimidine-binding domain, Transketolase, N-terminal, Thiamin diphosphate-binding fold
AROS_04358	OG0012314	1.02112	0.0256811	IPR001810	F-box domain
AROS_07165	OG0011039	1.02029	0.0074018
AROS_00283	OG0004356	1.01984	0.0144918	IPR008979	Galactose-binding domain-like
AROS_06823	OG0010826	1.01952	0.0299414	IPR029052, IPR008334, IPR014485	Metallo-dependent phosphatase-like, 5'-Nucleotidase, C-terminal, Predicted phosphoesterase, C1039.02 type
AROS_04824	OG0012549	1.01778	0.03094	IPR008313, IPR008928	Metal-independent alpha-mannosidase, Six-hairpin glycosidase-like
AROS_06412	OG0002179	1.01701	0.0391734	IPR001810, IPR032675	F-box domain, Leucine-rich repeat domain, L domain-like
AROS_17620	OG0005826	1.01686	0.044256	IPR007867, IPR000172, IPR012132, IPR023753	Glucose-methanol-choline oxidoreductase, C-terminal, Glucose-methanol-choline oxidoreductase, N-terminal, Glucose-methanol-choline oxidoreductase, FAD/NAD(P)-binding domain
AROS_10320		1.01635	0.0332136	IPR001878, IPR001584, IPR021109, IPR012337, IPR000477, IPR000953, IPR023780, IPR000488, IPR005162, IPR027417, IPR016197	Zinc finger, CCHC-type, Integrase, catalytic core, Aspartic peptidase domain, Ribonuclease H-like domain, Reverse transcriptase domain, Chromo/chromo shadow domain, Chromo domain, Death domain, Retrotransposon gag domain, P-loop containing nucleoside triphosphate hydrolase, Chromo domain-like
AROS_01285		1.01527	0.0166997
AROS_00703	OG0004707	1.01479	0.0273854	IPR011993, IPR001849	PH domain-like, Pleckstrin homology domain
AROS_06549	OG0002093	1.01478	0.00657299
tRNA_217		1.0132	0.0198281
AROS_19730	OG0011502	1.01244	0.0333976	IPR000719, IPR011009, IPR008271, IPR017441	Protein kinase domain, Protein kinase-like domain, Serine/threonine-protein kinase, active site, Protein kinase, ATP binding site
AROS_14369	OG0007874	1.01	0.0149265
AROS_14430	OG0007901	1.00796	0.0267739
AROS_03811	OG0007069	1.00599	0.0301683	IPR012933	HicA mRNA interferase family
AROS_17829		1.00293	0.00508714
AROS_13457	OG0003514	1.00121	0.00386252	IPR019378	GDP-fucose protein O-fucosyltransferase
AROS_06936	OG0010912	-1.00008	0.00507171	IPR032788, IPR008928, IPR032792, IPR032790, IPR029436, IPR017853	Glycogen debranching enzyme, central domain, Six-hairpin glycosidase-like, Glycogen debranching enzyme, glucanotransferase domain, Glycogen debranching enzyme, C-terminal, Eukaryotic glycogen debranching enzyme, N-terminal domain, Glycoside hydrolase superfamily
AROS_11234		-1.00101	0.012468
AROS_11436		-1.00107	0.0172283
AROS_07237	OG0011104	-1.0011	0.0191427
AROS_14527	OG0008453	-1.00215	0.00124541
AROS_14360		-1.00242	0.021291
AROS_03765	OG0007225	-1.00279	0.00629181	IPR016071	Staphylococcal nuclease (SNase-like), OB-fold
AROS_12610	OG0006759	-1.0041	0.0125916	IPR027796	OTT_1508-like deaminase
AROS_20696	OG0005941	-1.00441	0.0372924	IPR032675	Leucine-rich repeat domain, L domain-like
AROS_12262		-1.00739	0.0168455
AROS_14405	OG0007888	-1.00747	0.0244401	IPR006168, IPR016040, IPR011128, IPR008927, IPR017751, IPR013328, IPR006109	Glycerol-3-phosphate dehydrogenase, NAD-dependent, NAD(P)-binding domain, Glycerol-3-phosphate dehydrogenase, NAD-dependent, N-terminal, 6-phosphogluconate dehydrogenase C-terminal domain-like, Glycerol-3-phosphate dehydrogenase, NAD-dependent, eukaryotic, 6-phosphogluconate dehydrogenase, domain 2, Glycerol-3-phosphate dehydrogenase, NAD-dependent, C-terminal
AROS_14666		-1.00908	0.0347967
AROS_21364	OG0010669	-1.0091	0.0294196
AROS_07839	OG0008787	-1.00995	0.0258787	IPR021858	Fungal transcription factor
AROS_15305	OG0002018	-1.01014	0.00919925	IPR032675	Leucine-rich repeat domain, L domain-like
AROS_10802		-1.01041	0.0295604
AROS_15950	OG0007005	-1.01041	0.0106382
AROS_06427		-1.01154	0.0189497
AROS_02411		-1.01243	0.0401725
AROS_19526	OG0010548	-1.01263	0.0357664	IPR023210, IPR018170, IPR020471	NADP-dependent oxidoreductase domain, Aldo/keto reductase, conserved site, Aldo/keto reductase
AROS_08397	OG0009069	-1.01342	0.0271662	IPR017853, IPR018087, IPR001547	Glycoside hydrolase superfamily, Glycoside hydrolase, family 5, conserved site, Glycoside hydrolase, family 5
AROS_10997	OG0010051	-1.0138	0.00195428
AROS_03376	OG0003998	-1.01443	0.00718253	IPR003439, IPR027417, IPR011527, IPR003593, IPR017871	ABC transporter-like, P-loop containing nucleoside triphosphate hydrolase, ABC transporter type 1, transmembrane domain, AAA+ ATPase domain, ABC transporter, conserved site
AROS_02796	OG0009392	-1.01449	0.0132295
AROS_05600		-1.01473	0.0376635	IPR016040, IPR009081, IPR013120	NAD(P)-binding domain, Phosphopantetheine binding ACP domain, Male sterility, NAD-binding
AROS_08988	OG0002473	-1.01485	0.0104349	IPR000868	Isochorismatase-like
AROS_02363	OG0007377	-1.01487	0.00244974
AROS_11336		-1.01602	0.0414656	IPR020846, IPR011701	Major facilitator superfamily domain, Major facilitator superfamily
AROS_10824	OG0009906	-1.01616	0.011666	IPR023395, IPR002167, IPR002067, IPR018108	Mitochondrial carrier domain, Graves disease carrier protein, Mitochondrial carrier protein, Mitochondrial substrate/solute carrier
AROS_05326	OG0001356	-1.01704	0.0319956	IPR001841, IPR013083, IPR003111, IPR015947, IPR017907	Zinc finger, RING-type, Zinc finger, RING/FYVE/PHD-type, Lon, substrate-binding domain, PUA-like domain, Zinc finger, RING-type, conserved site
AROS_07849	OG0008796	-1.01753	0.0169791	IPR013719, IPR011993	Domain of unknown function DUF1747, PH domain-like
AROS_06340	OG0008336	-1.01753	0.0203465	IPR032675	Leucine-rich repeat domain, L domain-like
AROS_17524	OG0005881	-1.01784	0.00104001	IPR002016, IPR010255	Haem peroxidase, plant/fungal/bacterial, Haem peroxidase
AROS_13874	OG0007599	-1.01807	0.0116273	IPR015889, IPR000627	Intradiol ring-cleavage dioxygenase, core, Intradiol ring-cleavage dioxygenase, C-terminal
AROS_17293	OG0011397	-1.01895	0.00625716	IPR027417, IPR002110, IPR020683	P-loop containing nucleoside triphosphate hydrolase, Ankyrin repeat, Ankyrin repeat-containing domain
AROS_19155	OG0003159	-1.02077	0.0160432	IPR003846	Uncharacterised protein family UPF0061
AROS_05060	OG0012747	-1.02169	0.0187659
AROS_15849		-1.02308	0.00604804	IPR000608, IPR016135	Ubiquitin-conjugating enzyme E2, Ubiquitin-conjugating enzyme/RWD-like
AROS_12384	OG0006583	-1.02586	0.00145602
AROS_10977	OG0010035	-1.02588	0.00692409	IPR017986, IPR021772, IPR015943, IPR001680, IPR020472, IPR019775	WD40-repeat-containing domain, Protein of unknown function DUF3337, WD40/YVTN repeat-like-containing domain, WD40 repeat, G-protein beta WD-40 repeat, WD40 repeat, conserved site
AROS_06364	OG0008317	-1.02624	0.0138666	IPR022703	Domain of unknown function DUF3533
AROS_14746	OG0011844	-1.02648	0.000886266	IPR032675	Leucine-rich repeat domain, L domain-like
AROS_16288	OG0011670	-1.02752	0.00111684	IPR018506, IPR015876, IPR001522, IPR001199, IPR005804	Cytochrome b5, heme-binding site, Acyl-CoA desaturase, Fatty acid desaturase type 1, conserved site, Cytochrome b5-like heme/steroid binding domain, Fatty acid desaturase domain
AROS_16907	OG0003271	-1.02782	0.00803254	IPR012340, IPR010339	Nucleic acid-binding, OB-fold, TIP49, C-terminal
AROS_06325		-1.02789	0.0262499	IPR012336, IPR017937, IPR005746, IPR013766	Thioredoxin-like fold, Thioredoxin, conserved site, Thioredoxin, Thioredoxin domain
AROS_02775	OG0009408	-1.03028	0.0150425	IPR008775	Phytanoyl-CoA dioxygenase
AROS_05399	OG0001421	-1.03068	0.0240404	IPR032675	Leucine-rich repeat domain, L domain-like
AROS_05041	OG0012730	-1.03254	0.00128625	IPR016435	Diphthamide synthesis DPH1/DPH2
AROS_12449	OG0006636	-1.03294	0.0123822	IPR001214, IPR006153	SET domain, Cation/H+ exchanger
AROS_15306	OG0002017	-1.03367	0.0395953	IPR009009	RlpA-like protein, double-psi beta-barrel domain
AROS_05035	OG0012725	-1.03404	0.0211664	IPR023753, IPR002937	FAD/NAD(P)-binding domain, Amine oxidase
AROS_09598	OG0002991	-1.03443	0.0382656
AROS_18096		-1.03698	0.00245599
AROS_07898		-1.03759	0.00552816	IPR020846, IPR011701	Major facilitator superfamily domain, Major facilitator superfamily
AROS_04690	OG0012456	-1.03921	0.0174138	IPR000868	Isochorismatase-like
AROS_09610	OG0003002	-1.03939	0.0461136	IPR000504	RNA recognition motif domain
AROS_10835	OG0009918	-1.04022	0.00264769	IPR001926	Tryptophan synthase beta subunit-like PLP-dependent enzyme
AROS_13073	OG0003854	-1.04038	0.0300237	IPR032675	Leucine-rich repeat domain, L domain-like
AROS_07947		-1.04089	0.0222663
AROS_13354	OG0003604	-1.04099	0.0158296	IPR020846, IPR011701	Major facilitator superfamily domain, Major facilitator superfamily
AROS_05905	OG0001826	-1.04176	0.0148989	IPR000210, IPR011333	BTB/POZ domain, SKP1/BTB/POZ domain
AROS_10859		-1.04223	0.00738767	IPR016040	NAD(P)-binding domain
AROS_10342	OG0007737	-1.04265	0.0025901	IPR002347, IPR016040	Short-chain dehydrogenase/reductase SDR, NAD(P)-binding domain
AROS_16641		-1.04269	0.0215897	IPR007867, IPR012132, IPR000172, IPR023753	Glucose-methanol-choline oxidoreductase, C-terminal, Glucose-methanol-choline oxidoreductase, Glucose-methanol-choline oxidoreductase, N-terminal, FAD/NAD(P)-binding domain
AROS_12850	OG0006923	-1.04308	0.0478444	IPR032675, IPR001810	Leucine-rich repeat domain, L domain-like, F-box domain
AROS_00827	OG0004831	-1.04349	0.0328056	IPR012334, IPR004898, IPR011050	Pectin lyase fold, Pectate lyase, catalytic, Pectin lyase fold/virulence factor
AROS_16341		-1.04509	0.046564
AROS_07436	OG0011268	-1.04512	0.0176309	IPR003594, IPR005467, IPR001789, IPR011006, IPR004358	Histidine kinase-like ATPase, C-terminal domain, Histidine kinase domain, Signal transduction response regulator, receiver domain, CheY-like superfamily, Signal transduction histidine kinase-related protein, C-terminal
AROS_03461	OG0008539	-1.04593	0.00114817	IPR020588, IPR013632, IPR027417	DNA recombination and repair protein RecA-like, ATP-binding domain, DNA recombination and repair protein Rad51-like, C-terminal, P-loop containing nucleoside triphosphate hydrolase
AROS_15599	OG0004830	-1.04596	0.00778397	IPR000719, IPR011009	Protein kinase domain, Protein kinase-like domain
AROS_07521		-1.04719	0.0283165	IPR017972, IPR001128, IPR002401	Cytochrome P450, conserved site, Cytochrome P450, Cytochrome P450, E-class, group I
AROS_02756		-1.04724	0.0101687	IPR008266, IPR011009	Tyrosine-protein kinase, active site, Protein kinase-like domain
AROS_16861		-1.04978	0.0111569
AROS_16905	OG0003279	-1.05053	0.00196139
AROS_22344	OG0007935	-1.05093	0.0174611	IPR007527, IPR001841, IPR013083	Zinc finger, SWIM-type, Zinc finger, RING-type, Zinc finger, RING/FYVE/PHD-type
AROS_08870		-1.05552	0.0238403
AROS_18588		-1.05808	0.00107168	IPR032675, IPR001810	Leucine-rich repeat domain, L domain-like, F-box domain
AROS_13066	OG0003860	-1.0584	0.00444611	IPR019810, IPR016142, IPR002020, IPR024176	Citrate synthase active site, Citrate synthase-like, large alpha subdomain, Citrate synthase, Citrate synthase, bacterial-type
AROS_10836	OG0009919	-1.05905	0.00508856	IPR016040, IPR003781	NAD(P)-binding domain, CoA-binding
AROS_17030	OG0003329	-1.06165	0.0424519
AROS_05050	OG0012737	-1.06176	0.00230628	IPR007219	Transcription factor domain, fungi
AROS_00640	OG0004644	-1.06189	0.0147911	IPR032423, IPR008921, IPR003593, IPR021886, IPR027417, IPR003959	AAA C-terminal domain, DNA polymerase III, clamp loader complex, gamma/delta/delta subunit, C-terminal, AAA+ ATPase domain, MgsA AAA+ ATPase C-terminal, P-loop containing nucleoside triphosphate hydrolase, ATPase, AAA-type, core
AROS_05264	OG0012929	-1.0621	0.00155999
AROS_12790	OG0006892	-1.06271	0.041886	IPR009014, IPR029061, IPR033248, IPR005474, IPR005475	Transketolase C-terminal/Pyruvate-ferredoxin oxidoreductase domain II, Thiamin diphosphate-binding fold, Transketolase, C-terminal domain, Transketolase, N-terminal, Transketolase-like, pyrimidine-binding domain
AROS_01350	OG0005262	-1.06273	0.0314682	IPR016166, IPR016169, IPR016167, IPR012951	FAD-binding, type 2, CO dehydrogenase flavoprotein-like, FAD-binding, subdomain 2, FAD-binding, type 2, subdomain 1, Berberine/berberine-like
AROS_22313	OG0003410	-1.06296	0.00230805
AROS_17629	OG0005822	-1.06624	0.0408069	IPR023753, IPR000172, IPR012132, IPR007867	FAD/NAD(P)-binding domain, Glucose-methanol-choline oxidoreductase, N-terminal, Glucose-methanol-choline oxidoreductase, Glucose-methanol-choline oxidoreductase, C-terminal
AROS_04177	OG0005558	-1.06711	0.0369314
AROS_06808	OG0010817	-1.06774	0.0024935	IPR005828, IPR020846, IPR011701	Major facilitator, sugar transporter-like, Major facilitator superfamily domain, Major facilitator superfamily
AROS_12381	OG0006580	-1.06841	0.00749961	IPR003500, IPR011860	Sugar-phosphate isomerase, RpiB/LacA/LacB family, Ribose 5-phosphate isomerase
AROS_17150	OG0011313	-1.06961	0.0263742	IPR023753, IPR002938, IPR012336	FAD/NAD(P)-binding domain, FAD-binding domain, Thioredoxin-like fold
AROS_09660	OG0003046	-1.0709	0.0110935	IPR027417, IPR001806, IPR005225	P-loop containing nucleoside triphosphate hydrolase, Small GTPase superfamily, Small GTP-binding protein domain
AROS_16998	OG0003318	-1.07171	0.0442395
AROS_17058		-1.07173	0.0353153
AROS_11139	OG0010151	-1.0726	0.00821763
AROS_14560		-1.07303	0.00496782	IPR002480	DAHP synthetase, class II
AROS_13544	OG0003450	-1.07344	0.00679424
AROS_02972	OG0004239	-1.07353	0.00433549
AROS_21089		-1.0737	0.00947931
AROS_19841	OG0008131	-1.07489	0.0230568
AROS_15826	OG0006954	-1.07522	0.0468962
AROS_03011	OG0004214	-1.07559	0.00472966	IPR004400, IPR003495, IPR027417	Urease accessory protein UreG, CobW/HypB/UreG, nucleotide-binding domain, P-loop containing nucleoside triphosphate hydrolase
AROS_17060	OG0003339	-1.07648	0.0157205
AROS_21025	OG0005814	-1.07727	0.0222085	IPR013083, IPR011011, IPR019786, IPR001965	Zinc finger, RING/FYVE/PHD-type, Zinc finger, FYVE/PHD-type, Zinc finger, PHD-type, conserved site, Zinc finger, PHD-type
AROS_09630	OG0003020	-1.07746	0.00902049	IPR003010	Carbon-nitrogen hydrolase
AROS_11254	OG0010231	-1.07926	0.00144101	IPR008551	Transport and Golgi organisation protein 2
AROS_10915	OG0009989	-1.07991	0.00718253	IPR032805	Wax synthase domain
AROS_06896	OG0010879	-1.07996	0.0489366	IPR029021, IPR016130, IPR000387, IPR000340	Protein-tyrosine phosphatase-like, Protein-tyrosine phosphatase, active site, Tyrosine specific protein phosphatases domain, Dual specificity phosphatase, catalytic domain
AROS_09208	OG0002653	-1.08157	0.0189835	IPR001046	NRAMP family
AROS_07425	OG0011259	-1.08208	0.0304114	IPR011333, IPR000210	SKP1/BTB/POZ domain, BTB/POZ domain
AROS_16457	OG0011561	-1.08263	0.0125867
AROS_20486		-1.08325	0.0361151
AROS_00313	OG0004381	-1.08386	0.00303208	IPR032675, IPR001810	Leucine-rich repeat domain, L domain-like, F-box domain
AROS_03516	OG0008287	-1.08497	0.0061942	IPR029060, IPR021139	PIN domain-like, NYN domain, limkain-b1-type
AROS_02371	OG0007381	-1.08554	0.0170281
AROS_02852	OG0009358	-1.08626	0.00393943
AROS_09487	OG0002913	-1.08739	0.00298502	IPR007484	Peptidase M28
AROS_18560		-1.08893	0.040672
AROS_14211		-1.08951	0.0464406
AROS_21959	OG0003396	-1.09017	0.025129
AROS_06629		-1.09026	0.00798135
AROS_03966	OG0006371	-1.09078	0.00383315
AROS_03853	OG0006839	-1.09082	0.0161198	IPR023753, IPR002938	FAD/NAD(P)-binding domain, FAD-binding domain
AROS_02268	OG0007351	-1.09145	0.0317482
AROS_21470	OG0001955	-1.09208	0.0369811
AROS_08410	OG0009076	-1.09288	0.0476221	IPR007219	Transcription factor domain, fungi
AROS_14998	OG0007229	-1.09457	0.00313112	IPR019152	Protein of unknown function DUF2046
AROS_04172		-1.09744	0.0038389	IPR004776	Membrane transport protein
AROS_12704	OG0006816	-1.09746	0.00193124	IPR020464, IPR007822, IPR023753, IPR006076	LanC-like protein, eukaryotic, Lanthionine synthetase C-like, FAD/NAD(P)-binding domain, FAD dependent oxidoreductase
AROS_16267	OG0011693	-1.09793	0.00891701
AROS_12830	OG0006915	-1.09936	0.0241735
AROS_09708	OG0003090	-1.1004	0.00543194
AROS_01100	OG0005077	-1.10114	0.00169476	IPR023398, IPR015034	Translation Initiation factor eIF- 4e-like, Protein of unknown function DUF1917
AROS_15872		-1.10116	0.0317693	IPR011009	Protein kinase-like domain
AROS_11575	OG0006340	-1.10197	0.000843519	IPR018392	LysM domain
AROS_01860		-1.10243	0.00122524	IPR006086, IPR006084, IPR029060, IPR008918, IPR006085, IPR020045	XPG-I domain, XPG/Rad2 endonuclease, PIN domain-like, Helix-hairpin-helix motif, class 2, XPG N-terminal, 5'-3' exonuclease, C-terminal domain
AROS_12637		-1.10308	0.0203465	IPR001878	Zinc finger, CCHC-type
AROS_14934	OG0007191	-1.10439	0.00383315
AROS_13138	OG0006312	-1.10466	0.00090593
AROS_08704		-1.10467	0.0193507	IPR010730	Heterokaryon incompatibility
AROS_18240	OG0009307	-1.10562	0.0160659
AROS_01891		-1.10563	0.00782252
AROS_08908	OG0002396	-1.10749	0.00678973	IPR002347, IPR016040, IPR020904	Short-chain dehydrogenase/reductase SDR, NAD(P)-binding domain, Short-chain dehydrogenase/reductase, conserved site
AROS_04872	OG0012587	-1.10833	0.000753026	IPR011989, IPR016024, IPR018870	Armadillo-like helical, Armadillo-type fold, Tti2 family
AROS_14564		-1.10892	0.0446347
AROS_11576	OG0006339	-1.10919	0.0242664	IPR029021, IPR001763, IPR000387, IPR020422, IPR000340	Protein-tyrosine phosphatase-like, Rhodanese-like domain, Tyrosine specific protein phosphatases domain, Dual specificity protein phosphatase domain, Dual specificity phosphatase, catalytic domain
AROS_09886	OG0005525	-1.11038	0.0369155	IPR001509, IPR016040	NAD-dependent epimerase/dehydratase, NAD(P)-binding domain
AROS_15146	OG0002041	-1.11047	0.00417232	IPR027417	P-loop containing nucleoside triphosphate hydrolase
AROS_09550	OG0002972	-1.11057	0.00122524	IPR004147, IPR011009	UbiB domain, Protein kinase-like domain
AROS_07300	OG0011153	-1.11159	0.00177056	IPR001382	Glycoside hydrolase family 47
AROS_07520		-1.11305	0.00992313	IPR001128	Cytochrome P450
AROS_16548		-1.11398	0.00817283	IPR001810	F-box domain
AROS_03104		-1.11445	0.00827975
AROS_05123	OG0012804	-1.11473	0.00657299	IPR017853, IPR001579, IPR001223, IPR011583	Glycoside hydrolase superfamily, Glycoside hydrolase, chitinase active site, Glycoside hydrolase family 18, catalytic domain, Chitinase II
AROS_15108		-1.11497	0.0466815
AROS_01305	OG0005234	-1.11602	0.04866	IPR005197	Glycoside hydrolase family 71
AROS_06153		-1.11714	0.0139668
AROS_02394	OG0007392	-1.11752	0.00562	IPR000727, IPR010989, IPR015260	Target SNARE coiled-coil homology domain, SNARE, Syntaxin 6, N-terminal
AROS_12248	OG0006513	-1.11791	0.0250436	IPR010730	Heterokaryon incompatibility
AROS_18777	OG0009634	-1.11905	0.0365201	IPR018466	Kre9/Knh1 family
AROS_15911		-1.12016	0.0039498	IPR011009	Protein kinase-like domain
AROS_12328	OG0006540	-1.12152	0.0424155
AROS_11198	OG0010195	-1.12199	0.0055043
AROS_05884		-1.12306	0.0457048
AROS_08214		-1.12322	0.039565
AROS_07364	OG0011208	-1.12347	0.0469398	IPR000757, IPR013320, IPR005629	Glycoside hydrolase family 16, Concanavalin A-like lectin/glucanase domain, Beta-glucan synthesis-associated, SKN1
AROS_01132	OG0005109	-1.12436	0.0096587	IPR005248, IPR004821, IPR014729	Nicotinate/nicotinamide nucleotide adenylyltransferase, Cytidyltransferase-like domain, Rossmann-like alpha/beta/alpha sandwich fold
AROS_10908	OG0009983	-1.12506	0.0143788	IPR029063	S-adenosyl-L-methionine-dependent methyltransferase
AROS_03769	OG0007209	-1.12558	0.00152703	IPR017986, IPR019775, IPR015943, IPR001680	WD40-repeat-containing domain, WD40 repeat, conserved site, WD40/YVTN repeat-like-containing domain, WD40 repeat
AROS_19733	OG0011491	-1.12572	0.0048408
AROS_10476	OG0009651	-1.12573	0.00127266
AROS_16041	OG0007062	-1.12837	0.0116273	IPR023753, IPR007867, IPR000172, IPR012132	FAD/NAD(P)-binding domain, Glucose-methanol-choline oxidoreductase, C-terminal, Glucose-methanol-choline oxidoreductase, N-terminal, Glucose-methanol-choline oxidoreductase
AROS_05887		-1.12909	0.00126778	IPR007523, IPR034095	NDUFAF3/Mth938 domain-containing protein, NADH dehydrogenase [ubiquinone] 1 alpha subcomplex assembly factor 3
AROS_10616		-1.12923	0.0188006	IPR032675	Leucine-rich repeat domain, L domain-like
AROS_06195	OG0008388	-1.12932	0.0336823	IPR032675	Leucine-rich repeat domain, L domain-like
AROS_19746	OG0009455	-1.12961	0.0300496
AROS_17255		-1.13008	0.0314682
AROS_02160	OG0012276	-1.1316	0.013009
AROS_17269		-1.13185	0.0348068
AROS_11636		-1.13242	0.00234138
AROS_12136	OG0005992	-1.13406	0.000621249
AROS_15899		-1.13486	0.00522231	IPR002678	GTP cyclohydrolase 1 type 2/Nif3
AROS_01306		-1.13955	0.0322411
AROS_02409	OG0007399	-1.14003	0.0188956	IPR011701, IPR020846	Major facilitator superfamily, Major facilitator superfamily domain
AROS_09089	OG0002553	-1.14293	0.0162676
AROS_12326		-1.14457	0.0318477
AROS_08983	OG0002468	-1.14638	0.00154666	IPR010987, IPR004045, IPR012336	Glutathione S-transferase, C-terminal-like, Glutathione S-transferase, N-terminal, Thioredoxin-like fold
AROS_11013	OG0010066	-1.1469	0.00785456	IPR017986, IPR015943	WD40-repeat-containing domain, WD40/YVTN repeat-like-containing domain
AROS_02864	OG0009352	-1.14766	0.0107027
AROS_11309	OG0010273	-1.14816	0.00300772	IPR001810, IPR032675	F-box domain, Leucine-rich repeat domain, L domain-like
AROS_16868		-1.14935	0.0198506
AROS_03965		-1.14957	0.00986116
AROS_05243	OG0012911	-1.15049	0.011125
AROS_09833	OG0005496	-1.1521	0.00360529	IPR007594	RFT1
AROS_01389	OG0005278	-1.1522	0.00286074	IPR011333, IPR000210	SKP1/BTB/POZ domain, BTB/POZ domain
AROS_15889		-1.15263	0.031621
AROS_19096		-1.15286	0.01295
AROS_12360		-1.15427	0.0175463
AROS_00472	OG0004513	-1.15532	0.00385092
AROS_21828		-1.15565	0.00252603
AROS_15989		-1.156	0.00817283
AROS_09499	OG0002923	-1.15875	0.0132077	IPR019378	GDP-fucose protein O-fucosyltransferase
AROS_06533		-1.15918	0.00180692	IPR012337, IPR008906	Ribonuclease H-like domain, HAT, C-terminal dimerisation domain
AROS_20753	OG0005961	-1.15973	0.00205152	IPR032675	Leucine-rich repeat domain, L domain-like
AROS_14399		-1.16033	0.0314434	IPR032675	Leucine-rich repeat domain, L domain-like
AROS_09756	OG0003134	-1.16038	0.00379818
AROS_03721	OG0007380	-1.16079	0.015952	IPR000571	Zinc finger, CCCH-type
AROS_21488		-1.1621	0.0296695
AROS_15006	OG0007237	-1.16226	0.00174591	IPR008978, IPR000719, IPR011009	HSP20-like chaperone, Protein kinase domain, Protein kinase-like domain
AROS_12718	OG0006826	-1.16266	0.0303923	IPR023753, IPR000172, IPR007867, IPR012132	FAD/NAD(P)-binding domain, Glucose-methanol-choline oxidoreductase, N-terminal, Glucose-methanol-choline oxidoreductase, C-terminal, Glucose-methanol-choline oxidoreductase
AROS_14660	OG0006355	-1.16394	0.000546461	IPR000719, IPR011009	Protein kinase domain, Protein kinase-like domain
AROS_13713	OG0007695	-1.16484	0.0174887	IPR002347, IPR020904, IPR016040	Short-chain dehydrogenase/reductase SDR, Short-chain dehydrogenase/reductase, conserved site, NAD(P)-binding domain
AROS_12036		-1.16486	0.0405439
AROS_15340	OG0001990	-1.16558	0.00602975	IPR032675, IPR001810	Leucine-rich repeat domain, L domain-like, F-box domain
AROS_02334		-1.16621	0.00772248
AROS_17617	OG0005828	-1.16625	0.0148876
AROS_14594		-1.16912	0.00633225	IPR020683, IPR002110, IPR027417	Ankyrin repeat-containing domain, Ankyrin repeat, P-loop containing nucleoside triphosphate hydrolase
AROS_13583	OG0003418	-1.16939	0.0340075	IPR002129, IPR015421, IPR021115, IPR015424, IPR015422, IPR010977	Pyridoxal phosphate-dependent decarboxylase, Pyridoxal phosphate-dependent transferase, major region, subdomain 1, Pyridoxal-phosphate binding site, Pyridoxal phosphate-dependent transferase, Pyridoxal phosphate-dependent transferase, subdomain 2, Aromatic-L-amino-acid decarboxylase
AROS_21157	OG0010529	-1.17031	0.00102505	IPR011990	Tetratricopeptide-like helical domain
AROS_12033		-1.17031	0.0241528	IPR004202	Cytochrome c oxidase subunit VIIc
AROS_18273	OG0009287	-1.17291	0.0159588	IPR032675	Leucine-rich repeat domain, L domain-like
AROS_12752	OG0006861	-1.17387	0.00418717	IPR007918	Mitochondrial distribution/morphology family 35/apoptosis
AROS_03668		-1.17408	0.0431525
AROS_08300	OG0009027	-1.17536	0.043627
AROS_06163		-1.17562	0.00177433
AROS_10823	OG0009905	-1.1757	0.00339141	IPR000073, IPR029058	Alpha/beta hydrolase fold-1, Alpha/Beta hydrolase fold
AROS_15617	OG0004679	-1.17755	0.0381524	IPR013078, IPR001345, IPR029033	Histidine phosphatase superfamily, clade-1, Phosphoglycerate/bisphosphoglycerate mutase, active site, Histidine phosphatase superfamily
AROS_05477	OG0001487	-1.17829	0.00604697	IPR000408, IPR009091	Regulator of chromosome condensation, RCC1, Regulator of chromosome condensation 1/beta-lactamase-inhibitor protein II
AROS_11764	OG0006227	-1.17946	0.00936815	IPR032675	Leucine-rich repeat domain, L domain-like
AROS_18439	OG0006431	-1.18035	0.000701594
AROS_11115		-1.18074	0.0417385	IPR021109, IPR034164, IPR033121, IPR001461	Aspartic peptidase domain, Pepsin-like domain, Peptidase family A1 domain, Aspartic peptidase A1 family
AROS_05640	OG0001621	-1.18104	0.00126287	IPR003594, IPR014721, IPR013507, IPR014762, IPR020568, IPR014790	Histidine kinase-like ATPase, C-terminal domain, Ribosomal protein S5 domain 2-type fold, subgroup, DNA mismatch repair protein, C-terminal, DNA mismatch repair, conserved site, Ribosomal protein S5 domain 2-type fold, MutL, C-terminal, dimerisation
AROS_14434	OG0007906	-1.18128	0.000665471	IPR017771, IPR006674	Cyanamide hydratase, HD domain
AROS_20578		-1.1823	0.00772859	IPR029058, IPR002921	Alpha/Beta hydrolase fold, Fungal lipase-like domain
AROS_18604	OG0007956	-1.1829	0.0211108	IPR029030	Caspase-like domain
AROS_05599	OG0001593	-1.18362	0.0158296	IPR000873, IPR020845	AMP-dependent synthetase/ligase, AMP-binding, conserved site
AROS_20506		-1.18502	0.00120524	IPR032675, IPR001810	Leucine-rich repeat domain, L domain-like, F-box domain
AROS_11491	OG0008110	-1.18531	0.0153618	IPR000834	Peptidase M14, carboxypeptidase A
AROS_08389		-1.18545	0.0037376
AROS_05055	OG0012742	-1.18552	0.000802221	IPR007832, IPR011991	RNA polymerase Rpc34, Winged helix-turn-helix DNA-binding domain
AROS_20807	OG0008294	-1.18613	0.0119494
AROS_02156		-1.18615	0.0142148	IPR032805	Wax synthase domain
AROS_06165		-1.18741	0.0187026	IPR021858, IPR001138	Fungal transcription factor, Zn(2)-C6 fungal-type DNA-binding domain
AROS_01304	OG0005233	-1.18771	0.00262574	IPR017905	ERV/ALR sulfhydryl oxidase domain
AROS_18044		-1.18833	0.0360969
AROS_18000	OG0008260	-1.18867	0.0443502
AROS_00068		-1.19039	0.0446532	IPR001128, IPR002403	Cytochrome P450, Cytochrome P450, E-class, group IV
AROS_10801		-1.19161	0.00457587
AROS_00274	OG0004351	-1.19226	0.0164916	IPR032675, IPR000425, IPR023271, IPR022357	Leucine-rich repeat domain, L domain-like, Major intrinsic protein, Aquaporin-like, Major intrinsic protein, conserved site
AROS_16757	OG0008476	-1.194	0.0458575	IPR017972, IPR002401, IPR001128	Cytochrome P450, conserved site, Cytochrome P450, E-class, group I, Cytochrome P450
AROS_18648		-1.19424	0.0122254
AROS_18461	OG0008664	-1.19456	0.00115214	IPR010730	Heterokaryon incompatibility
AROS_03795	OG0007135	-1.19477	0.00754319	IPR001765	Carbonic anhydrase
AROS_21419		-1.19547	0.0455091
AROS_12096	OG0006033	-1.1957	0.0440683
AROS_04178		-1.19597	0.029966
AROS_20193	OG0007291	-1.19606	0.0182044
AROS_05270	OG0012935	-1.19671	0.00385092	IPR032675, IPR019529, IPR006553, IPR001810, IPR000727	Leucine-rich repeat domain, L domain-like, SNARE-complex protein Syntaxin-18, N-terminal, Leucine-rich repeat, cysteine-containing subtype, F-box domain, Target SNARE coiled-coil homology domain
AROS_09402	OG0002832	-1.19718	0.0223241
AROS_06187		-1.19804	0.0434863
AROS_09931	OG0005556	-1.19983	0.00281071
AROS_02003		-1.20025	0.00362284
AROS_01990	OG0012184	-1.20058	0.00291478	IPR002893	Zinc finger, MYND-type
AROS_08185		-1.20073	0.00645253	IPR024535, IPR011050, IPR012334	Pectate lyase superfamily protein, Pectin lyase fold/virulence factor, Pectin lyase fold
AROS_03059		-1.2029	0.00321312	IPR010730	Heterokaryon incompatibility
AROS_14385		-1.2041	0.00997741
AROS_00162		-1.20424	0.0144054
AROS_16462		-1.20564	0.0022225	IPR032675	Leucine-rich repeat domain, L domain-like
AROS_05136	OG0012817	-1.20697	0.011666	IPR010619	Putative threonine/serine exporter
AROS_11599	OG0006319	-1.20957	0.00215726	IPR002293, IPR004840	Amino acid/polyamine transporter I, Amino acid permease, conserved site
AROS_11737	OG0006249	-1.2114	0.0247282	IPR003891, IPR016024, IPR027417	Initiation factor eIF-4 gamma, MA3, Armadillo-type fold, P-loop containing nucleoside triphosphate hydrolase
AROS_07291		-1.21163	0.000750246	IPR001382	Glycoside hydrolase family 47
AROS_08256	OG0009016	-1.21183	0.000843519	IPR004276, IPR002213	Glycosyltransferase family 28, N-terminal domain, UDP-glucuronosyl/UDP-glucosyltransferase
AROS_17808		-1.21225	0.0277564	IPR002625, IPR013899	Smr domain, Domain of unknown function DUF1771
AROS_11983		-1.21332	0.00227388
AROS_18438		-1.21338	0.035876
AROS_21037		-1.21369	0.045204	IPR001621, IPR019794, IPR010255, IPR019793, IPR002016, IPR024589	Fungal ligninase, Peroxidase, active site, Haem peroxidase, Peroxidases heam-ligand binding site, Haem peroxidase, plant/fungal/bacterial, Fungal ligninase, C-terminal
AROS_19261	OG0003235	-1.21476	0.0145127	IPR013149, IPR013154, IPR011032, IPR016040, IPR020843	Alcohol dehydrogenase, C-terminal, Alcohol dehydrogenase, N-terminal, GroES-like, NAD(P)-binding domain, Polyketide synthase, enoylreductase domain
AROS_01096		-1.21564	0.00369208	IPR002492, IPR009057	Transposase, Tc1-like, Homeobox domain-like
AROS_06036		-1.21613	0.00724901	IPR001584, IPR012337, IPR013103, IPR025724	Integrase, catalytic core, Ribonuclease H-like domain, Reverse transcriptase, RNA-dependent DNA polymerase, GAG-pre-integrase domain
AROS_12655	OG0006793	-1.21688	0.00460363	IPR001789, IPR000232, IPR014402, IPR011006, IPR011991	Signal transduction response regulator, receiver domain, Heat shock factor (HSF)-type, DNA-binding, Transcription factor, Skn7-like, CheY-like superfamily, Winged helix-turn-helix DNA-binding domain
AROS_18462		-1.21708	0.030079
AROS_11789	OG0006211	-1.21723	0.00604804	IPR001128, IPR002401, IPR017972	Cytochrome P450, Cytochrome P450, E-class, group I, Cytochrome P450, conserved site
AROS_00787	OG0004794	-1.2186	0.000745883	IPR018170, IPR023210	Aldo/keto reductase, conserved site, NADP-dependent oxidoreductase domain
AROS_09290	OG0002733	-1.21917	0.00478595	IPR005900, IPR006148	6-phosphogluconolactonase, DevB-type, Glucosamine/galactosamine-6-phosphate isomerase
AROS_08000	OG0008889	-1.21958	0.00209427	IPR023753, IPR020946	FAD/NAD(P)-binding domain, Flavin monooxygenase-like
AROS_00235		-1.22024	0.00300772	IPR023210	NADP-dependent oxidoreductase domain
AROS_10047	OG0005639	-1.22075	0.00601376	IPR008631	Glycogen synthase
AROS_04416	OG0012351	-1.22085	0.0204349	IPR020846, IPR011701	Major facilitator superfamily domain, Major facilitator superfamily
AROS_20541	OG0009546	-1.22092	0.0422543	IPR001128, IPR002401	Cytochrome P450, Cytochrome P450, E-class, group I
AROS_15677		-1.22182	0.00629181
AROS_12841	OG0006919	-1.22272	0.00506031
AROS_12988	OG0003932	-1.22431	0.0238587	IPR019789, IPR018969, IPR009014, IPR018970, IPR029061, IPR019790, IPR005593	Xylulose 5-phosphate/Fructose 6-phosphate phosphoketolase, thiamine diphosphate binding site, Xylulose 5-phosphate/Fructose 6-phosphate phosphoketolase, C-terminal, Transketolase C-terminal/Pyruvate-ferredoxin oxidoreductase domain II, Xylulose 5-phosphate/Fructose 6-phosphate phosphoketolase, N-terminal, Thiamin diphosphate-binding fold, Xylulose 5-phosphate/Fructose 6-phosphate phosphoketolase,…
AROS_13214	OG0003719	-1.2246	0.00478595	IPR029058, IPR013094	Alpha/Beta hydrolase fold, Alpha/beta hydrolase fold-3
AROS_14209		-1.22485	0.00315555
AROS_21140		-1.22501	0.0323187
AROS_20174	OG0007302	-1.22635	0.00316695	IPR027417	P-loop containing nucleoside triphosphate hydrolase
AROS_16807	OG0005810	-1.22717	0.000299658	IPR011904, IPR000873, IPR025110, IPR032387, IPR020845	Acetate-CoA ligase, AMP-dependent synthetase/ligase, AMP-binding enzyme, C-terminal domain, Acetyl-coenzyme A synthetase, N-terminal domain, AMP-binding, conserved site
AROS_04288		-1.22733	0.0115501
AROS_18049	OG0005434	-1.22763	0.0136491	IPR003819	TauD/TfdA-like domain
AROS_13120	OG0003808	-1.22779	0.0120972	IPR020846, IPR011701	Major facilitator superfamily domain, Major facilitator superfamily
AROS_03389	OG0003985	-1.22942	0.00231678	IPR002401, IPR001128, IPR017972	Cytochrome P450, E-class, group I, Cytochrome P450, Cytochrome P450, conserved site
AROS_02437	OG0007412	-1.23044	0.0128436
AROS_16020		-1.23132	0.0157027	IPR000322, IPR030458	Glycoside hydrolase family 31, Glycosyl hydrolases family 31, active site
AROS_06839	OG0010838	-1.23147	0.0383304	IPR001279	Metallo-beta-lactamase
AROS_22021		-1.23158	0.0269405
AROS_03938	OG0006418	-1.23377	0.00104001	IPR003480	Transferase
AROS_21543		-1.2339	0.00404476	IPR032675	Leucine-rich repeat domain, L domain-like
AROS_08871	OG0002362	-1.23481	0.00800819	IPR033138, IPR008972, IPR002355, IPR011706, IPR001117, IPR011707	Multicopper oxidases, conserved site, Cupredoxin, Multicopper oxidase, copper-binding site, Multicopper oxidase, type 2, Multicopper oxidase, type 1, Multicopper oxidase, type 3
AROS_09988	OG0005592	-1.23588	0.000536106	IPR000719, IPR001245, IPR011009, IPR008271	Protein kinase domain, Serine-threonine/tyrosine-protein kinase, catalytic domain, Protein kinase-like domain, Serine/threonine-protein kinase, active site
AROS_10275	OG0005701	-1.2371	0.00795042
AROS_14892		-1.23739	0.0117668
AROS_13703	OG0007703	-1.23746	0.0140225	IPR018466	Kre9/Knh1 family
AROS_14897		-1.23862	0.00215949	IPR000612	Proteolipid membrane potential modulator
AROS_21100		-1.23875	0.018107
AROS_15076		-1.23939	0.00467556	IPR029058, IPR002921	Alpha/Beta hydrolase fold, Fungal lipase-like domain
AROS_13314	OG0003639	-1.23942	0.00411447
AROS_03980	OG0006210	-1.23971	0.00105755	IPR008972	Cupredoxin
AROS_11507		-1.23986	0.002
AROS_12119	OG0006008	-1.24032	0.0245343	IPR020846, IPR003663, IPR005828, IPR005829	Major facilitator superfamily domain, Sugar/inositol transporter, Major facilitator, sugar transporter-like, Sugar transporter, conserved site
AROS_15940		-1.24033	0.00649582
AROS_05215	OG0012885	-1.24186	0.0350787
AROS_15384		-1.24204	0.00875494	IPR023210, IPR020471, IPR018170	NADP-dependent oxidoreductase domain, Aldo/keto reductase, Aldo/keto reductase, conserved site
AROS_06700	OG0010732	-1.24228	0.0238403
AROS_15988		-1.24256	0.00637373
AROS_12707	OG0006818	-1.24393	0.000652297	IPR018820, IPR018823	Brefeldin A sensitivity protein-related, domain of unknown function DUF2421, Putative ER transporter, 6TM, N-terminal
AROS_06170		-1.24398	0.0271686
AROS_02471		-1.24601	0.00298502	IPR032675	Leucine-rich repeat domain, L domain-like
AROS_00409	OG0004461	-1.24723	0.00898927	IPR013022, IPR004601	Xylose isomerase-like, TIM barrel domain, UV-endonuclease UvdE
AROS_00199	OG0004295	-1.24771	0.00166269	IPR006593, IPR002347, IPR016040, IPR015920, IPR005018	Cytochrome b561/ferric reductase transmembrane, Short-chain dehydrogenase/reductase SDR, NAD(P)-binding domain, Cellobiose dehydrogenase, cytochrome domain, DOMON domain
AROS_08741		-1.24958	0.0352175
AROS_19019		-1.24977	0.0136117
AROS_05736	OG0001695	-1.25097	0.00464867	IPR018252, IPR018502, IPR001464	Annexin repeat, conserved site, Annexin repeat, Annexin
AROS_06168		-1.25143	0.0030448
AROS_11185	OG0010186	-1.25161	0.0380551
AROS_21472		-1.25223	0.0243947
AROS_20711		-1.25276	0.0153724	IPR001810, IPR032675	F-box domain, Leucine-rich repeat domain, L domain-like
AROS_08740		-1.2528	0.00188111
AROS_09188	OG0002638	-1.25306	0.0017504	IPR000086, IPR015797	NUDIX hydrolase domain, NUDIX hydrolase domain-like
AROS_21999	OG0007161	-1.25341	0.000980181	IPR010730	Heterokaryon incompatibility
AROS_14526		-1.25356	0.00632786
AROS_06117	OG0008422	-1.25376	0.0365482
AROS_22362	OG0007923	-1.25462	0.000902573	IPR007219	Transcription factor domain, fungi
AROS_01424	OG0005304	-1.25519	0.0149517	IPR013785, IPR001155	Aldolase-type TIM barrel, NADH:flavin oxidoreductase/NADH oxidase, N-terminal
AROS_07837	OG0008785	-1.25599	0.00155999	IPR009571	Membrane protein SUR7/Rim9-like, fungi
AROS_17653	OG0005402	-1.25621	0.00140127
AROS_05933	OG0001854	-1.25623	0.0182044
AROS_08153	OG0008986	-1.25643	0.003427	IPR007219	Transcription factor domain, fungi
AROS_05038	OG0012727	-1.25654	0.00917596	IPR016169, IPR012951, IPR016166, IPR006094	CO dehydrogenase flavoprotein-like, FAD-binding, subdomain 2, Berberine/berberine-like, FAD-binding, type 2, FAD linked oxidase, N-terminal
AROS_16336	OG0011632	-1.25761	0.0245886	IPR013783, IPR015916, IPR011043, IPR009880, IPR015202, IPR014756	Immunoglobulin-like fold, Galactose oxidase, beta-propeller, Galactose oxidase/kelch, beta-propeller, Glyoxal oxidase, N-terminal, Domain of unknown function DUF1929, Immunoglobulin E-set
AROS_01104	OG0005082	-1.25763	0.0394921	IPR013087	Zinc finger C2H2-type
AROS_14023	OG0007504	-1.25773	0.00429519	IPR005151, IPR029045	Tail specific protease, ClpP/crotonase-like domain
AROS_21939		-1.25791	0.00160503	IPR032675, IPR001810	Leucine-rich repeat domain, L domain-like, F-box domain
AROS_02148	OG0012273	-1.258	0.0235893
AROS_07814		-1.25819	0.0103217	IPR023797, IPR013791, IPR017770, IPR020719, IPR013792, IPR000228	RNA 3'-terminal phosphate cyclase domain, RNA 3'-terminal phosphate cyclase, insert domain, RNA 3'-terminal phosphate cyclase type 1, RNA 3'-terminal phosphate cyclase-like, conserved site, RNA 3'-terminal phosphate cyclase/enolpyruvate transferase, alpha/beta, RNA 3'-terminal phosphate cyclase
AROS_12549		-1.25865	0.00888147	IPR013087	Zinc finger C2H2-type
AROS_14019		-1.2604	0.000601894	IPR001138, IPR007219	Zn(2)-C6 fungal-type DNA-binding domain, Transcription factor domain, fungi
AROS_11368	OG0010296	-1.26048	0.0102605	IPR001810, IPR032675	F-box domain, Leucine-rich repeat domain, L domain-like
AROS_12117	OG0006010	-1.26093	0.000529637
AROS_20973	OG0007127	-1.26125	0.00573711	IPR027417	P-loop containing nucleoside triphosphate hydrolase
AROS_17989		-1.26136	0.0255274
AROS_01926	OG0012124	-1.26172	0.0155245	IPR027796	OTT_1508-like deaminase
AROS_13386	OG0003575	-1.26209	0.00259535
AROS_03353	OG0004020	-1.26423	0.0292231
AROS_18605		-1.26448	0.0197228
AROS_05613	OG0001595	-1.26563	0.00231762	IPR005123, IPR026992, IPR027443	Oxoglutarate/iron-dependent dioxygenase, Non-haem dioxygenase N-terminal domain, Isopenicillin N synthase-like
AROS_11417	OG0008078	-1.26716	0.00352313	IPR027417, IPR011990, IPR002151, IPR013026, IPR019734, IPR011991	P-loop containing nucleoside triphosphate hydrolase, Tetratricopeptide-like helical domain, Kinesin light chain, Tetratricopeptide repeat-containing domain, Tetratricopeptide repeat, Winged helix-turn-helix DNA-binding domain
AROS_12507		-1.26727	0.0347216
AROS_15770	OG0003593	-1.26747	0.00457851	IPR032675	Leucine-rich repeat domain, L domain-like
AROS_14772		-1.2687	0.00729217
AROS_04207	OG0005416	-1.27053	0.0146723
AROS_01777	OG0012013	-1.27192	0.0427101	IPR001138	Zn(2)-C6 fungal-type DNA-binding domain
AROS_00901	OG0004904	-1.27295	0.0087992	IPR011257, IPR023170, IPR003265	DNA glycosylase, Helix-turn-helix, base-excision DNA repair, C-terminal, HhH-GPD domain
AROS_01445		-1.27335	0.0483055
AROS_11364		-1.27347	0.0199195
AROS_08758	OG0002272	-1.27423	0.0247628
AROS_20242		-1.2747	0.000762239	IPR002156, IPR005135, IPR012337, IPR000477	Ribonuclease H domain, Endonuclease/exonuclease/phosphatase, Ribonuclease H-like domain, Reverse transcriptase domain
AROS_02039		-1.2758	0.000680694	IPR032675	Leucine-rich repeat domain, L domain-like
AROS_18580	OG0007940	-1.27793	0.00377108	IPR001810, IPR032675	F-box domain, Leucine-rich repeat domain, L domain-like
AROS_18939		-1.27917	0.0424105
AROS_01482	OG0005335	-1.27939	0.0123641	IPR011701, IPR020846	Major facilitator superfamily, Major facilitator superfamily domain
AROS_00338		-1.28135	0.0146874
AROS_04125		-1.28229	0.00216446
AROS_15304		-1.2824	0.0102308
AROS_00988		-1.28318	0.00639005	IPR029058, IPR022742	Alpha/Beta hydrolase fold, Serine aminopeptidase, S33
AROS_02548	OG0009491	-1.28427	0.0171106
AROS_03799		-1.28502	0.0124769
AROS_05727	OG0001688	-1.2855	0.00604804	IPR032675	Leucine-rich repeat domain, L domain-like
AROS_02575		-1.28635	0.0158331
AROS_09416		-1.28762	0.017598	IPR023753, IPR002938	FAD/NAD(P)-binding domain, FAD-binding domain
AROS_17769		-1.28766	0.0137181	IPR020683, IPR006616, IPR002110, IPR024518, IPR027417	Ankyrin repeat-containing domain, DM9 repeat, Ankyrin repeat, Domain of unknown function DUF3421, P-loop containing nucleoside triphosphate hydrolase
AROS_12651	OG0006789	-1.28884	0.0187191	IPR023753, IPR000172, IPR015920, IPR007867	FAD/NAD(P)-binding domain, Glucose-methanol-choline oxidoreductase, N-terminal, Cellobiose dehydrogenase, cytochrome domain, Glucose-methanol-choline oxidoreductase, C-terminal
AROS_21858		-1.28989	0.00264769
AROS_07243		-1.29057	0.0235455
AROS_09409	OG0002839	-1.29139	0.0074751	IPR006214	Bax inhibitor 1-related
AROS_02005		-1.29324	0.0117834
AROS_09834	OG0005497	-1.2947	0.0341992	IPR004813, IPR004648	Oligopeptide transporter, OPT superfamily, Tetrapeptide transporter, OPT1/isp4
AROS_15038		-1.29576	0.032744
AROS_01134	OG0005111	-1.29719	0.00778397	IPR004827	Basic-leucine zipper domain
AROS_02498		-1.29775	0.014556
AROS_08109	OG0008961	-1.29871	0.00231128
AROS_20173	OG0007303	-1.2999	0.0176377	IPR027417, IPR007855	P-loop containing nucleoside triphosphate hydrolase, RNA-dependent RNA polymerase, eukaryotic-type
AROS_11385	OG0010305	-1.30193	0.000238149	IPR006153	Cation/H+ exchanger
AROS_18632	OG0007972	-1.3022	0.0107053
AROS_12785	OG0006888	-1.30256	0.00586793	IPR001810, IPR032675	F-box domain, Leucine-rich repeat domain, L domain-like
AROS_00786	OG0004793	-1.30299	0.000314251	IPR008271, IPR017441, IPR000719, IPR011009	Serine/threonine-protein kinase, active site, Protein kinase, ATP binding site, Protein kinase domain, Protein kinase-like domain
AROS_01614	OG0011887	-1.30347	0.0096587	IPR029071	Ubiquitin-related domain
AROS_18531	OG0006507	-1.30555	0.0438159
AROS_18489		-1.30619	0.0112835
AROS_10965	OG0010023	-1.3071	0.0248536	IPR008929, IPR012480	Chondroitin AC/alginate lyase, Heparinase II/III-like
AROS_12864		-1.30875	0.0314331	IPR009100, IPR009075	Acyl-CoA dehydrogenase/oxidase, N-terminal and middle domain, Acyl-CoA dehydrogenase/oxidase C-terminal
AROS_18088		-1.30894	0.044256
AROS_16375	OG0011609	-1.31048	0.0484813	IPR020846, IPR011701	Major facilitator superfamily domain, Major facilitator superfamily
AROS_16813	OG0003262	-1.31108	0.00347415	IPR032675	Leucine-rich repeat domain, L domain-like
AROS_02434	OG0007410	-1.31132	0.0125098	IPR001128, IPR002401, IPR017972	Cytochrome P450, Cytochrome P450, E-class, group I, Cytochrome P450, conserved site
AROS_15117	OG0002056	-1.31219	0.0324698	IPR032675	Leucine-rich repeat domain, L domain-like
AROS_13943	OG0007541	-1.31237	0.00198723	IPR001128, IPR017972, IPR002401	Cytochrome P450, Cytochrome P450, conserved site, Cytochrome P450, E-class, group I
AROS_05737	OG0001696	-1.31411	0.000687376	IPR029044	Nucleotide-diphospho-sugar transferases
AROS_06873	OG0010859	-1.31461	0.00323215	IPR011701, IPR020846	Major facilitator superfamily, Major facilitator superfamily domain
AROS_01170	OG0005142	-1.31781	0.0200825	IPR011009, IPR000719	Protein kinase-like domain, Protein kinase domain
AROS_01284	OG0005228	-1.31834	0.00398412	IPR032675, IPR001810	Leucine-rich repeat domain, L domain-like, F-box domain
AROS_08454	OG0009102	-1.31858	0.0191676
AROS_12002	OG0006104	-1.31977	0.00102505	IPR001810, IPR032675	F-box domain, Leucine-rich repeat domain, L domain-like
AROS_15075		-1.32048	0.00120767	IPR032675	Leucine-rich repeat domain, L domain-like
AROS_00132		-1.3208	0.0374765	IPR011009, IPR000719, IPR008271	Protein kinase-like domain, Protein kinase domain, Serine/threonine-protein kinase, active site
AROS_21967		-1.3209	0.0279004	IPR013238	RNA polymerase III, subunit Rpc25
AROS_21168		-1.321	0.00766403
AROS_10398	OG0008304	-1.32101	0.0312088
AROS_01030	OG0005018	-1.32171	0.0326635
AROS_18094	OG0005406	-1.32232	0.00263139	IPR015943, IPR011047, IPR027417	WD40/YVTN repeat-like-containing domain, Quinoprotein alcohol dehydrogenase-like superfamily, P-loop containing nucleoside triphosphate hydrolase
AROS_21033	OG0010584	-1.32436	0.0131256	IPR001810, IPR032675	F-box domain, Leucine-rich repeat domain, L domain-like
AROS_09609	OG0003001	-1.32568	0.00629181	IPR029058	Alpha/Beta hydrolase fold
AROS_15894	OG0010295	-1.32591	0.00618023
AROS_13589	OG0003424	-1.32823	0.00170072	IPR001810, IPR032675	F-box domain, Leucine-rich repeat domain, L domain-like
AROS_07264	OG0011122	-1.32952	0.00860036	IPR001841, IPR002867, IPR018957, IPR013083	Zinc finger, RING-type, IBR domain, Zinc finger, C3HC4 RING-type, Zinc finger, RING/FYVE/PHD-type
AROS_18947	OG0010309	-1.32998	0.00329661	IPR011701, IPR020846	Major facilitator superfamily, Major facilitator superfamily domain
AROS_07317		-1.33185	0.0325273	IPR003689	Zinc/iron permease
AROS_21676		-1.33329	0.0156439
AROS_11720		-1.33393	0.044305	IPR009836	Glycine-rich domain-containing protein-like
AROS_18467	OG0006472	-1.334	0.0190367	IPR010730	Heterokaryon incompatibility
AROS_16381		-1.3343	0.00133067
AROS_02842	OG0009365	-1.33508	0.0227683
AROS_01753	OG0011996	-1.33513	0.000699441	IPR032675	Leucine-rich repeat domain, L domain-like
AROS_18779		-1.3356	0.00478126
AROS_08160	OG0008992	-1.33724	0.000748447
AROS_18433		-1.33751	0.0275459
AROS_13811	OG0007624	-1.33768	0.00854265	IPR002509, IPR011330	NodB homology domain, Glycoside hydrolase/deacetylase, beta/alpha-barrel
AROS_01361	OG0005266	-1.33914	0.00457587	IPR032675	Leucine-rich repeat domain, L domain-like
AROS_13935	OG0007549	-1.33935	0.00336492	IPR013901	Anthrone oxygenase
AROS_05574	OG0010516	-1.33994	0.0488525	IPR012337	Ribonuclease H-like domain
AROS_11752	OG0006236	-1.34054	0.0136504	IPR011009	Protein kinase-like domain
AROS_20195	OG0007290	-1.341	0.00785456
AROS_19885	OG0011552	-1.3417	0.00482472	IPR000358, IPR033909, IPR009078	Ribonucleotide reductase small subunit family, Ribonucleotide reductase small subunit, Ferritin-like superfamily
AROS_16335	OG0011633	-1.34329	0.00509388	IPR016040, IPR011032, IPR013154, IPR002328, IPR013149	NAD(P)-binding domain, GroES-like, Alcohol dehydrogenase, N-terminal, Alcohol dehydrogenase, zinc-type, conserved site, Alcohol dehydrogenase, C-terminal
AROS_05396	OG0001418	-1.3437	0.00252258	IPR033126, IPR008928, IPR001701	Glycosyl hydrolases family 9, Asp/Glu active sites, Six-hairpin glycosidase-like, Glycoside hydrolase family 9
AROS_16558	OG0008582	-1.34418	0.000576485	IPR001031, IPR029058	Thioesterase, Alpha/Beta hydrolase fold
AROS_18988	OG0008020	-1.34455	0.04464	IPR029058	Alpha/Beta hydrolase fold
AROS_15776	OG0003538	-1.34493	0.00373485	IPR032675	Leucine-rich repeat domain, L domain-like
AROS_04809	OG0012537	-1.34596	0.00668893	IPR009772	Cell division cycle protein 123
AROS_03373	OG0004001	-1.34671	0.000755786	IPR005467, IPR001789, IPR003594, IPR004358, IPR029016, IPR003018, IPR011006, IPR003661	Histidine kinase domain, Signal transduction response regulator, receiver domain, Histidine kinase-like ATPase, C-terminal domain, Signal transduction histidine kinase-related protein, C-terminal, GAF domain-like, GAF domain, CheY-like superfamily, Signal transduction histidine kinase, dimerisation/phosphoacceptor domain
AROS_14208		-1.34729	0.0019282
AROS_09978	OG0005585	-1.34817	0.00432817	IPR004007, IPR012734, IPR004006	DhaL domain, Dihydroxyacetone kinase, DhaK domain
AROS_15158		-1.34925	0.0224797
AROS_18855	OG0010338	-1.35193	0.0380551
AROS_05447	OG0001463	-1.35214	0.0203465	IPR012337, IPR014811, IPR032472, IPR003165, IPR032473, IPR032474, IPR003100	Ribonuclease H-like domain, Argonaute, linker 1 domain, Argonaute linker 2 domain, Piwi domain, Protein argonaute, Mid domain, Protein argonaute, N-terminal, PAZ domain
AROS_03645	OG0007791	-1.35238	0.000828549	IPR002048, IPR033122, IPR011992, IPR011685	EF-hand domain, Letm1 ribosome-binding domain, EF-hand domain pair, LETM1-like
AROS_04923		-1.35269	0.035007
AROS_18498		-1.35325	0.0264394
AROS_20113		-1.35338	0.00177433	IPR001279	Metallo-beta-lactamase
AROS_14230		-1.35339	0.00777507	IPR009057	Homeobox domain-like
AROS_09501	OG0002925	-1.35362	0.0131059
AROS_06467	OG0002149	-1.3539	0.0227392	IPR027417, IPR003439, IPR011527, IPR017871, IPR003593	P-loop containing nucleoside triphosphate hydrolase, ABC transporter-like, ABC transporter type 1, transmembrane domain, ABC transporter, conserved site, AAA+ ATPase domain
AROS_14530	OG0008456	-1.35526	0.018218	IPR003615	HNH nuclease
AROS_22389		-1.35797	0.0145687
AROS_18154	OG0009333	-1.35979	0.0461533	IPR008979	Galactose-binding domain-like
AROS_21392		-1.36032	0.00286074
AROS_16459	OG0011559	-1.36075	0.0481894	IPR003822	Paired amphipathic helix
AROS_16680	OG0008508	-1.36256	0.00144561	IPR001248	Purine-cytosine permease
AROS_00189	OG0004285	-1.36363	0.00138571
AROS_01689	OG0011949	-1.36377	0.00856278	IPR013785, IPR001155	Aldolase-type TIM barrel, NADH:flavin oxidoreductase/NADH oxidase, N-terminal
AROS_09125	OG0002586	-1.3649	0.00219965
AROS_15930		-1.36567	0.00315777
AROS_08399	OG0009071	-1.36664	0.0152236
AROS_17882	OG0009250	-1.36667	0.0384582	IPR018608	Gti1/Pac2 family
AROS_00360	OG0004425	-1.36765	0.00175158	IPR002109, IPR014025, IPR012336	Glutaredoxin, Glutaredoxin subgroup, Thioredoxin-like fold
AROS_07212	OG0011081	-1.36785	0.0210489	IPR000631, IPR029056	ATP-dependent (S)-NAD(P)H-hydrate dehydratase, Ribokinase-like
AROS_17864		-1.3679	0.0121771	IPR005123	Oxoglutarate/iron-dependent dioxygenase
AROS_12698	OG0006812	-1.36812	0.0294364	IPR023753, IPR020946	FAD/NAD(P)-binding domain, Flavin monooxygenase-like
AROS_14972		-1.36832	0.00640849
AROS_08500	OG0009128	-1.36891	0.0377388	IPR032466, IPR006680	Metal-dependent hydrolase, Amidohydrolase-related
AROS_19849	OG0008137	-1.36911	0.0125867	IPR013121, IPR017938, IPR017927, IPR013112, IPR013130	Ferric reductase, NAD binding domain, Riboflavin synthase-like beta-barrel, Ferredoxin reductase-type FAD-binding domain, FAD-binding 8, Ferric reductase transmembrane component-like domain
AROS_03468	OG0008523	-1.36956	0.00258256	IPR001107	Band 7 domain
AROS_10293	OG0005715	-1.37019	0.0229713	IPR004136, IPR013785	Nitronate monooxygenase, Aldolase-type TIM barrel
AROS_11168	OG0010176	-1.37049	0.0108048
AROS_05615	OG0001597	-1.37383	0.0117301
AROS_04598		-1.3743	0.00933847
AROS_09812	OG0005473	-1.37467	0.00890672	IPR003165, IPR003100, IPR012337, IPR032472, IPR014811, IPR032474	Piwi domain, PAZ domain, Ribonuclease H-like domain, Argonaute linker 2 domain, Argonaute, linker 1 domain, Protein argonaute, N-terminal
AROS_01744	OG0011987	-1.37536	0.00931272	IPR014756, IPR011021	Immunoglobulin E-set, Arrestin-like, N-terminal
AROS_03400	OG0003975	-1.37663	0.0186666	IPR002227, IPR008922	Tyrosinase copper-binding domain, Uncharacterised domain, di-copper centre
AROS_16944		-1.37764	0.0378141	IPR029058, IPR005065	Alpha/Beta hydrolase fold, Platelet-activating factor acetylhydrolase-like
AROS_06863	OG0010851	-1.37766	0.00888348	IPR000504, IPR007855	RNA recognition motif domain, RNA-dependent RNA polymerase, eukaryotic-type
AROS_20029	OG0010472	-1.37786	0.0187153	IPR002575, IPR011009	Aminoglycoside phosphotransferase, Protein kinase-like domain
AROS_15945	OG0007000	-1.37862	0.00686337
AROS_18407		-1.3787	0.00881508
AROS_12368		-1.37911	0.0200917
AROS_11453		-1.38001	0.0277349
AROS_09323	OG0002762	-1.38101	0.00081462	IPR004045, IPR012336	Glutathione S-transferase, N-terminal, Thioredoxin-like fold
AROS_16896		-1.38182	0.00122524	IPR010730	Heterokaryon incompatibility
AROS_04003	OG0006100	-1.38245	0.00464867	IPR013083, IPR000571, IPR017907, IPR002867, IPR001841	Zinc finger, RING/FYVE/PHD-type, Zinc finger, CCCH-type, Zinc finger, RING-type, conserved site, IBR domain, Zinc finger, RING-type
AROS_04726	OG0012479	-1.38284	0.0386995
AROS_08643		-1.38497	0.00343083
AROS_05850		-1.38514	0.00721767
AROS_19128		-1.38525	0.0178348	IPR001138, IPR007219	Zn(2)-C6 fungal-type DNA-binding domain, Transcription factor domain, fungi
AROS_00789		-1.38563	0.00360529
AROS_17975		-1.38692	0.0450819	IPR021765	Mycotoxin biosynthesis protein UstYa-like
AROS_05766	OG0001719	-1.38701	0.0189412	IPR009305	Protein of unknown function DUF962
AROS_08380		-1.38784	0.0055043	IPR011330, IPR002509	Glycoside hydrolase/deacetylase, beta/alpha-barrel, NodB homology domain
AROS_00027		-1.38867	0.00347067
AROS_11291	OG0010264	-1.38922	0.0187153
AROS_07348	OG0011196	-1.38934	0.000666706	IPR004372, IPR023865, IPR000890	Acetate/propionate kinase, Aliphatic acid kinase, short-chain, conserved site, Aliphatic acid kinase, short-chain
AROS_20155	OG0007310	-1.39046	0.0449138
AROS_15028		-1.39086	0.0107462
AROS_00039	OG0009153	-1.39381	0.00174826	IPR029058, IPR002018, IPR019826, IPR002168	Alpha/Beta hydrolase fold, Carboxylesterase, type B, Carboxylesterase type B, active site, Lipase, GDXG, putative histidine active site
AROS_00848	OG0004852	-1.39409	0.0419828	IPR005922, IPR008948, IPR001106, IPR022313, IPR024083	Phenylalanine ammonia-lyase, L-Aspartase-like, Aromatic amino acid lyase, Phenylalanine/histidine ammonia-lyases, active site, Fumarase/histidase, N-terminal
AROS_20254		-1.39485	0.00815532	IPR009057	Homeobox domain-like
AROS_01331	OG0005251	-1.39541	0.0102399	IPR002938, IPR023753	FAD-binding domain, FAD/NAD(P)-binding domain
AROS_20818	OG0008286	-1.39549	0.0165005
AROS_15333	OG0001995	-1.39708	0.0339408	IPR007325	Kynurenine formamidase
AROS_08379		-1.39719	0.0117245	IPR005945, IPR002410, IPR000073, IPR029058	Proline-specific peptidase, Peptidase S33, Alpha/beta hydrolase fold-1, Alpha/Beta hydrolase fold
AROS_13630		-1.39761	0.0307022	IPR006616, IPR002110, IPR020683, IPR027417, IPR024518	DM9 repeat, Ankyrin repeat, Ankyrin repeat-containing domain, P-loop containing nucleoside triphosphate hydrolase, Domain of unknown function DUF3421
AROS_02556	OG0009485	-1.39872	0.00151854	IPR032675, IPR001810	Leucine-rich repeat domain, L domain-like, F-box domain
AROS_07812		-1.40112	0.0227683
AROS_07379	OG0011220	-1.40161	0.00169476
AROS_12138	OG0005990	-1.40252	0.0439105	IPR001173, IPR029044	Glycosyltransferase 2-like, Nucleotide-diphospho-sugar transferases
AROS_13729	OG0007687	-1.40394	0.00113721
AROS_17331	OG0011418	-1.4046	0.0153618	IPR012336, IPR004045, IPR004046, IPR010987	Thioredoxin-like fold, Glutathione S-transferase, N-terminal, Glutathione S-transferase, C-terminal, Glutathione S-transferase, C-terminal-like
AROS_21149		-1.40511	0.00303208
AROS_18728		-1.40647	0.00221824	IPR011701, IPR020846	Major facilitator superfamily, Major facilitator superfamily domain
AROS_11728	OG0006258	-1.40666	0.000149051	IPR029060, IPR006084, IPR006086	PIN domain-like, XPG/Rad2 endonuclease, XPG-I domain
AROS_14953	OG0007202	-1.40701	0.00545726
AROS_04903	OG0012615	-1.4071	0.00112464
AROS_06010	OG0001916	-1.40727	0.00608304
AROS_19369		-1.41004	0.00499802	IPR001810, IPR032675	F-box domain, Leucine-rich repeat domain, L domain-like
AROS_06023	OG0001927	-1.41159	0.0112189
AROS_07976	OG0008871	-1.41167	0.0270083
AROS_12179		-1.41394	0.0291071
AROS_22163	OG0009203	-1.41485	0.00211649
AROS_02034		-1.41612	0.0101424
AROS_16122		-1.41648	0.0299414
AROS_15035	OG0007260	-1.41658	0.00324192
AROS_12735	OG0006841	-1.4174	0.000695235	IPR002293, IPR004840	Amino acid/polyamine transporter I, Amino acid permease, conserved site
AROS_16574		-1.41818	0.000745883	IPR009057	Homeobox domain-like
AROS_09138	OG0002598	-1.41898	0.0127591
AROS_09960	OG0005566	-1.4194	0.0208774	IPR006043	Xanthine/uracil/vitamin C permease
AROS_03455	OG0008568	-1.41955	0.00320228	IPR000326	Phosphatidic acid phosphatase type 2/haloperoxidase
AROS_05917	OG0001837	-1.42107	0.000745883
AROS_08788	OG0002296	-1.42117	0.000605524	IPR001810	F-box domain
AROS_07777	OG0008736	-1.42153	0.0267275	IPR029058, IPR013595, IPR000073	Alpha/Beta hydrolase fold, Peptidase S33 tripeptidyl aminopeptidase-like, C-terminal, Alpha/beta hydrolase fold-1
AROS_16886		-1.42195	0.00058011	IPR010339, IPR027417	TIP49, C-terminal, P-loop containing nucleoside triphosphate hydrolase
AROS_11633	OG0006291	-1.42278	0.00112842	IPR001876	Zinc finger, RanBP2-type
AROS_02141		-1.42281	0.00845329	IPR016193	Cytidine deaminase-like
AROS_21551		-1.42286	0.0226767
AROS_21390		-1.42352	0.0418456
AROS_14525		-1.42363	0.000211234	IPR011059	Metal-dependent hydrolase, composite domain
AROS_10231		-1.42399	0.0197405
AROS_16701	OG0003259	-1.42573	0.00216878	IPR029058, IPR019819, IPR019826, IPR002018	Alpha/Beta hydrolase fold, Carboxylesterase type B, conserved site, Carboxylesterase type B, active site, Carboxylesterase, type B
AROS_08827	OG0002327	-1.42731	0.00174332	IPR002629	Cobalamin-independent methionine synthase MetE, C-terminal/archaeal
AROS_18351		-1.42854	0.0331129	IPR002893	Zinc finger, MYND-type
AROS_19254	OG0003231	-1.43271	0.0118314	IPR024655, IPR017853	Uncharacterised protein family, glycosyl hydrolase catalytic domain, Glycoside hydrolase superfamily
AROS_00079	OG0009172	-1.43331	0.0262082	IPR002016, IPR010255	Haem peroxidase, plant/fungal/bacterial, Haem peroxidase
AROS_00814	OG0004817	-1.43732	0.00309719
AROS_09932	OG0005555	-1.43739	0.00829707
AROS_19869	OG0008152	-1.43768	0.0137764	IPR032675	Leucine-rich repeat domain, L domain-like
AROS_06478	OG0002138	-1.43769	0.000412276	IPR032675, IPR001810	Leucine-rich repeat domain, L domain-like, F-box domain
AROS_04703	OG0012465	-1.44043	0.00556326	IPR010730	Heterokaryon incompatibility
AROS_10390	OG0008297	-1.44061	0.0275216
AROS_10233		-1.44162	0.00348071
AROS_11357		-1.44177	0.0016543	IPR032675	Leucine-rich repeat domain, L domain-like
AROS_15895	OG0006985	-1.44193	0.00225988	IPR011009	Protein kinase-like domain
AROS_13077	OG0003853	-1.44376	0.0226871	IPR027417, IPR014001	P-loop containing nucleoside triphosphate hydrolase, Helicase superfamily 1/2, ATP-binding domain
AROS_04194	OG0005467	-1.44407	0.0325655
AROS_12259	OG0007088	-1.44458	0.00692409	IPR001810, IPR032675	F-box domain, Leucine-rich repeat domain, L domain-like
AROS_12181		-1.44911	0.00156054
AROS_15154	OG0002038	-1.44953	0.00342601	IPR017972, IPR001128, IPR002401	Cytochrome P450, conserved site, Cytochrome P450, Cytochrome P450, E-class, group I
AROS_01754		-1.44957	0.0489925
AROS_03867	OG0006744	-1.44995	0.00263139
AROS_05505	OG0001515	-1.45051	0.00174826
AROS_15378		-1.45073	0.00852648
AROS_01695	OG0012199	-1.45107	0.0306146
AROS_18918		-1.45405	0.0255612	IPR032675	Leucine-rich repeat domain, L domain-like
AROS_15965		-1.45617	0.0447724
AROS_21008	OG0007112	-1.45673	0.00166443	IPR029063, IPR002877	S-adenosyl-L-methionine-dependent methyltransferase, Ribosomal RNA methyltransferase FtsJ domain
AROS_14523		-1.45787	0.00237883
AROS_11236	OG0010216	-1.45794	0.0112241
AROS_01417	OG0005297	-1.45842	0.0352832
AROS_11070	OG0010096	-1.45867	0.00130141	IPR022764	Peptidase S54, rhomboid domain
AROS_16382		-1.45872	0.0136223
AROS_01416		-1.4631	0.0107027
AROS_11327	OG0010287	-1.46515	0.00247963	IPR029030	Caspase-like domain
AROS_20517		-1.46521	0.0259796
AROS_10046	OG0005638	-1.46566	0.00105726	IPR007855	RNA-dependent RNA polymerase, eukaryotic-type
AROS_09509	OG0002932	-1.46694	0.000798412	IPR027417, IPR006073	P-loop containing nucleoside triphosphate hydrolase, GTP binding domain
AROS_07754	OG0008720	-1.46715	0.0285308	IPR001810	F-box domain
AROS_21471		-1.46882	0.00464867	IPR027806	Harbinger transposase-derived nuclease domain
AROS_12723	OG0006831	-1.46899	0.00719144	IPR004202	Cytochrome c oxidase subunit VIIc
AROS_01866	OG0012079	-1.46916	0.0220327
AROS_13165		-1.46916	0.00167778	IPR002156, IPR026960, IPR012337	Ribonuclease H domain, Reverse transcriptase zinc-binding domain, Ribonuclease H-like domain
AROS_01868	OG0012081	-1.46942	0.00545779	IPR001128, IPR017972, IPR002403	Cytochrome P450, Cytochrome P450, conserved site, Cytochrome P450, E-class, group IV
AROS_12652	OG0006791	-1.47131	0.000205689
AROS_07464	OG0011288	-1.47256	0.00904309
AROS_05110	OG0012792	-1.47285	0.0416868	IPR005101, IPR018394, IPR006050, IPR014729	Cryptochrome/DNA photolyase, FAD-binding domain, Cryptochrome/DNA photolyase class 1, conserved site, C-terminal, DNA photolyase, N-terminal, Rossmann-like alpha/beta/alpha sandwich fold
AROS_17064	OG0003347	-1.473	0.00146758	IPR003689	Zinc/iron permease
AROS_20112		-1.47319	0.0103045
AROS_19961	OG0010496	-1.47365	0.0476219
AROS_01343		-1.47415	0.0326859
AROS_12595	OG0006748	-1.47586	0.00974998	IPR011993, IPR000095, IPR000697	PH domain-like, CRIB domain, WH1/EVH1 domain
AROS_10340		-1.47599	0.00104001	IPR016040	NAD(P)-binding domain
AROS_06726		-1.47677	0.0398287	IPR002893	Zinc finger, MYND-type
AROS_06799	OG0010811	-1.47722	0.000701674	IPR007867, IPR012132, IPR023753, IPR000172	Glucose-methanol-choline oxidoreductase, C-terminal, Glucose-methanol-choline oxidoreductase, FAD/NAD(P)-binding domain, Glucose-methanol-choline oxidoreductase, N-terminal
AROS_10338		-1.47736	0.0117301	IPR016040	NAD(P)-binding domain
AROS_13251	OG0003686	-1.47808	0.00827975	IPR001279	Metallo-beta-lactamase
AROS_12853	OG0006927	-1.47892	0.0039498	IPR021134	Bestrophin/UPF0187
AROS_06711	OG0010742	-1.4793	0.00442531	IPR020904, IPR002347, IPR016040	Short-chain dehydrogenase/reductase, conserved site, Short-chain dehydrogenase/reductase SDR, NAD(P)-binding domain
AROS_13808	OG0007626	-1.47937	0.000502308	IPR029063, IPR002935	S-adenosyl-L-methionine-dependent methyltransferase, O-methyltransferase, family 3
AROS_12379	OG0006578	-1.47951	0.00342601	IPR023210, IPR020471	NADP-dependent oxidoreductase domain, Aldo/keto reductase
AROS_15441	OG0011462	-1.4808	0.00946363
AROS_17180	OG0011337	-1.4815	0.00231598	IPR023753, IPR012336, IPR002938	FAD/NAD(P)-binding domain, Thioredoxin-like fold, FAD-binding domain
AROS_11298	OG0010257	-1.482	0.036971	IPR016181, IPR000182	Acyl-CoA N-acyltransferase, GNAT domain
AROS_17525	OG0005880	-1.48379	0.0453374
AROS_21479		-1.48417	0.0385449
AROS_16148		-1.48517	0.0030448
AROS_16755	OG0008478	-1.48523	0.00592813
AROS_09074	OG0012491	-1.48546	0.0101939	IPR012337, IPR025724, IPR013103, IPR001584	Ribonuclease H-like domain, GAG-pre-integrase domain, Reverse transcriptase, RNA-dependent DNA polymerase, Integrase, catalytic core
AROS_20199	OG0007283	-1.48781	0.0103756	IPR002347, IPR016040	Short-chain dehydrogenase/reductase SDR, NAD(P)-binding domain
AROS_16665		-1.49004	0.0149004	IPR016166, IPR016167, IPR016169, IPR006094	FAD-binding, type 2, FAD-binding, type 2, subdomain 1, CO dehydrogenase flavoprotein-like, FAD-binding, subdomain 2, FAD linked oxidase, N-terminal
AROS_13812	OG0007623	-1.49141	0.00382161	IPR011330, IPR002509	Glycoside hydrolase/deacetylase, beta/alpha-barrel, NodB homology domain
AROS_03310		-1.49215	0.0192621	IPR013785, IPR001155	Aldolase-type TIM barrel, NADH:flavin oxidoreductase/NADH oxidase, N-terminal
AROS_12765		-1.49233	0.00215651	IPR023753, IPR002938	FAD/NAD(P)-binding domain, FAD-binding domain
AROS_05042		-1.49336	0.0409859
AROS_00543	OG0004583	-1.49432	0.022936	IPR003663, IPR020846, IPR005828	Sugar/inositol transporter, Major facilitator superfamily domain, Major facilitator, sugar transporter-like
AROS_06649	OG0010692	-1.49461	0.00619286	IPR000627, IPR007535, IPR015889	Intradiol ring-cleavage dioxygenase, C-terminal, Catechol dioxygenase, N-terminal, Intradiol ring-cleavage dioxygenase, core
AROS_20525	OG0010393	-1.49529	0.0134002	IPR032675	Leucine-rich repeat domain, L domain-like
AROS_06041		-1.49616	0.00422275
AROS_03868	OG0006734	-1.49627	0.00160516	IPR007941, IPR029058	Protein of unknown function DUF726, Alpha/Beta hydrolase fold
AROS_16642		-1.49839	0.048165	IPR001810, IPR032675	F-box domain, Leucine-rich repeat domain, L domain-like
AROS_20190		-1.49914	0.00283478	IPR002893	Zinc finger, MYND-type
AROS_12141	OG0005989	-1.50028	0.0383244	IPR000757, IPR013320	Glycoside hydrolase family 16, Concanavalin A-like lectin/glucanase domain
AROS_21832		-1.50115	0.00329661
AROS_21162	OG0010527	-1.50152	0.0310064	IPR001128, IPR002401, IPR017972	Cytochrome P450, Cytochrome P450, E-class, group I, Cytochrome P450, conserved site
AROS_00701	OG0004705	-1.50356	0.000825835	IPR004308	Glutamate-cysteine ligase catalytic subunit
AROS_05196	OG0012867	-1.50371	0.0229849	IPR029062, IPR002818	Class I glutamine amidotransferase-like, DJ-1/PfpI
AROS_07169	OG0011043	-1.50431	0.00612922
AROS_18487		-1.50434	0.00227388
AROS_09961	OG0005567	-1.5053	0.0100414
AROS_12760	OG0006867	-1.50546	0.0013782	IPR002893	Zinc finger, MYND-type
AROS_18527		-1.50628	0.0106544	IPR001128, IPR002401, IPR017972	Cytochrome P450, Cytochrome P450, E-class, group I, Cytochrome P450, conserved site
AROS_18778		-1.50653	0.00383315	IPR008949	Isoprenoid synthase domain
AROS_15464	OG0008683	-1.50689	0.000802468
AROS_00683	OG0004687	-1.5074	0.0132789
AROS_14595		-1.50771	0.0283189
AROS_01604		-1.50887	0.0329435
AROS_12319	OG0006538	-1.51148	0.00179925	IPR000909, IPR017946	Phosphatidylinositol-specific phospholipase C, X domain, PLC-like phosphodiesterase, TIM beta/alpha-barrel domain
AROS_03608		-1.5135	0.000601894	IPR007014	FUN14
AROS_18045		-1.51394	0.0324362	IPR008949, IPR024652	Isoprenoid synthase domain, Trichodiene synthase
AROS_02734		-1.51409	0.0335322
AROS_21003	OG0007115	-1.51777	0.000422454	IPR019412, IPR011990	Outer membrane protein Iml2/Tetratricopeptide repeat protein 39, Tetratricopeptide-like helical domain
AROS_19287	OG0003256	-1.51843	0.0109856	IPR002293, IPR004840	Amino acid/polyamine transporter I, Amino acid permease, conserved site
AROS_08749	OG0002263	-1.52263	0.00731391	IPR008979	Galactose-binding domain-like
AROS_14987		-1.52263	0.0327664
AROS_04291		-1.52266	0.0298291
AROS_15401		-1.52346	0.0418549	IPR032675, IPR001810	Leucine-rich repeat domain, L domain-like, F-box domain
AROS_19220	OG0003215	-1.52349	0.0170939
AROS_10483	OG0009658	-1.52891	0.0173646
AROS_06842	OG0009819	-1.53059	0.000724753	IPR002893	Zinc finger, MYND-type
AROS_10803		-1.53279	0.0004364	IPR010730	Heterokaryon incompatibility
AROS_09559	OG0002980	-1.53737	0.000370093	IPR012308, IPR012310, IPR012340, IPR000977, IPR016059, IPR012309	DNA ligase, ATP-dependent, N-terminal, DNA ligase, ATP-dependent, central, Nucleic acid-binding, OB-fold, DNA ligase, ATP-dependent, DNA ligase, ATP-dependent, conserved site, DNA ligase, ATP-dependent, C-terminal
AROS_13086	OG0003841	-1.53817	0.0030909
AROS_05930	OG0001850	-1.53863	0.0257033	IPR018606	Argonaute-binding protein 1
AROS_21365	OG0010668	-1.54441	0.00227065
AROS_14933		-1.54457	0.0011477	IPR000358, IPR009078, IPR033909	Ribonucleotide reductase small subunit family, Ferritin-like superfamily, Ribonucleotide reductase small subunit
AROS_12733	OG0006838	-1.54589	0.0264707	IPR002575, IPR011009	Aminoglycoside phosphotransferase, Protein kinase-like domain
AROS_16427	OG0011574	-1.54886	0.00149389
AROS_16029	OG0007055	-1.54915	0.0174657	IPR032675	Leucine-rich repeat domain, L domain-like
AROS_02428	OG0007404	-1.55121	0.0198791
AROS_08420		-1.55492	0.0223842	IPR007325	Kynurenine formamidase
AROS_19974		-1.55612	0.0287051	IPR001077, IPR029063, IPR011991, IPR016461	O-methyltransferase, family 2, S-adenosyl-L-methionine-dependent methyltransferase, Winged helix-turn-helix DNA-binding domain, O-methyltransferase COMT-type
AROS_06164		-1.55622	0.00269741
AROS_00483	OG0004524	-1.55954	0.00167323
AROS_04289		-1.55978	0.000936917
AROS_02559	OG0009482	-1.55991	0.000843519
AROS_18393	OG0006452	-1.56059	0.0030897	IPR032675	Leucine-rich repeat domain, L domain-like
AROS_00836	OG0004839	-1.56213	0.0356177	IPR000504, IPR007201	RNA recognition motif domain, Mei2/Mei2-like, C-terminal RNA recognition motif
AROS_14242	OG0007806	-1.56334	0.000214071
AROS_03716	OG0007406	-1.56521	0.017877	IPR013785, IPR001155	Aldolase-type TIM barrel, NADH:flavin oxidoreductase/NADH oxidase, N-terminal
AROS_01930	OG0012126	-1.5662	0.000204216	IPR023214	HAD-like domain
AROS_16817	OG0003266	-1.56667	0.00126611	IPR008253	Marvel domain
AROS_05537	OG0001544	-1.56806	0.006573	IPR008979	Galactose-binding domain-like
AROS_09376	OG0002812	-1.57075	0.0154451	IPR002685, IPR029044	Glycosyl transferase, family 15, Nucleotide-diphospho-sugar transferases
AROS_05922		-1.57082	0.0290755	IPR032675	Leucine-rich repeat domain, L domain-like
AROS_04881		-1.57093	0.00261871
AROS_05708		-1.57106	0.00530711
AROS_10294	OG0005716	-1.57272	0.000346813	IPR011833, IPR000811, IPR035090	Glycogen/starch/alpha-glucan phosphorylase, Glycosyl transferase, family 35, Phosphorylase pyridoxal-phosphate attachment site
AROS_02829	OG0009372	-1.57357	0.0101436	IPR002068, IPR008978	Alpha crystallin/Hsp20 domain, HSP20-like chaperone
AROS_19037	OG0008039	-1.57368	0.0126382
AROS_08087		-1.57375	0.0219658
AROS_18793		-1.57863	0.0310064
AROS_20712	OG0005948	-1.5788	0.0116688	IPR029058, IPR000639, IPR010497	Alpha/Beta hydrolase fold, Epoxide hydrolase-like, Epoxide hydrolase, N-terminal
AROS_04290		-1.5806	0.00826994
AROS_05899	OG0001820	-1.58139	0.018861	IPR001128, IPR002401, IPR017972	Cytochrome P450, Cytochrome P450, E-class, group I, Cytochrome P450, conserved site
AROS_01220		-1.58344	0.0138025
AROS_14522	OG0008452	-1.58452	0.0351717	IPR008030, IPR016040, IPR019901	NmrA-like domain, NAD(P)-binding domain, Ergot alkaloid biosynthesis protein
AROS_16231		-1.58505	0.0238403
AROS_00394	OG0004446	-1.58551	0.025813
AROS_03509	OG0008318	-1.58638	0.00632786
AROS_08426	OG0009087	-1.58653	0.000418305	IPR020846, IPR011701	Major facilitator superfamily domain, Major facilitator superfamily
AROS_01988		-1.58809	0.00810384
AROS_02425		-1.58958	0.00443202
AROS_09494	OG0002918	-1.58987	0.0287342	IPR014720, IPR000999	Double-stranded RNA-binding domain, Ribonuclease III domain
AROS_16096		-1.58991	0.0021267	IPR032675	Leucine-rich repeat domain, L domain-like
AROS_01596	OG0011876	-1.59101	0.00253569	IPR011701, IPR020846	Major facilitator superfamily, Major facilitator superfamily domain
AROS_21703	OG0001942	-1.59211	0.0079206	IPR005123, IPR027443, IPR026992	Oxoglutarate/iron-dependent dioxygenase, Isopenicillin N synthase-like, Non-haem dioxygenase N-terminal domain
AROS_05400	OG0001422	-1.59274	0.000204216	IPR020846, IPR011701, IPR027378	Major facilitator superfamily domain, Major facilitator superfamily, Cyclic nucleotide-regulated ion channel, N-terminal domain
AROS_06074	OG0005783	-1.59348	0.045628
AROS_17452		-1.59448	0.0154601
AROS_11793	OG0006213	-1.59454	0.00921845	IPR009081, IPR013120, IPR000873, IPR016040	Phosphopantetheine binding ACP domain, Male sterility, NAD-binding, AMP-dependent synthetase/ligase, NAD(P)-binding domain
AROS_12822		-1.59501	0.00281606
AROS_10397		-1.59645	0.00389478
AROS_18874		-1.59664	0.00130461
AROS_02126	OG0012259	-1.59902	0.0403928
AROS_08084	OG0008939	-1.60039	0.00510521	IPR026891, IPR001764, IPR002772, IPR017853, IPR013783	Fibronectin type III-like domain, Glycoside hydrolase, family 3, N-terminal, Glycoside hydrolase family 3 C-terminal domain, Glycoside hydrolase superfamily, Immunoglobulin-like fold
AROS_09214	OG0002659	-1.60239	0.000314251
AROS_10862	OG0009941	-1.60269	0.00170966	IPR027378, IPR020846	Cyclic nucleotide-regulated ion channel, N-terminal domain, Major facilitator superfamily domain
AROS_06192		-1.6034	0.00508856
AROS_20764		-1.60484	0.0271971
AROS_16894	OG0003277	-1.60499	0.0203166
AROS_04481		-1.60522	0.0327835
AROS_17247		-1.60533	0.00350625	IPR027417	P-loop containing nucleoside triphosphate hydrolase
AROS_15992	OG0007023	-1.60618	0.00772248
AROS_16504		-1.60634	0.00404476	IPR011991, IPR029063, IPR016461, IPR001077	Winged helix-turn-helix DNA-binding domain, S-adenosyl-L-methionine-dependent methyltransferase, O-methyltransferase COMT-type, O-methyltransferase, family 2
AROS_14872		-1.60748	0.00528691
AROS_21150		-1.60951	0.00114978
AROS_19154	OG0003158	-1.6097	0.0100849	IPR032675	Leucine-rich repeat domain, L domain-like
AROS_01165	OG0005137	-1.60973	0.000183171
AROS_12879		-1.60987	0.0178596
AROS_11014	OG0010067	-1.6108	0.017006	IPR019257, IPR016187, IPR005532	Histidine-specific methyltransferase, SAM-dependent, C-type lectin fold, Sulfatase-modifying factor enzyme
AROS_17251	OG0011377	-1.61169	0.0471607	IPR027417, IPR003593, IPR000641, IPR003959	P-loop containing nucleoside triphosphate hydrolase, AAA+ ATPase domain, CbxX/CfqX, ATPase, AAA-type, core
AROS_02450		-1.61396	0.0005903	IPR032675	Leucine-rich repeat domain, L domain-like
AROS_01590	OG0011872	-1.61446	0.0188006
AROS_18479	OG0008670	-1.6146	0.000379017	IPR032675	Leucine-rich repeat domain, L domain-like
AROS_09326		-1.61609	0.0302367	IPR014044, IPR001283	CAP domain, Cysteine-rich secretory protein, allergen V5/Tpx-1-related
AROS_11580	OG0006336	-1.61694	0.000278925	IPR002893	Zinc finger, MYND-type
AROS_14501	OG0008433	-1.61808	0.00120827	IPR008417	B-cell receptor-associated protein 29/31
AROS_21386	OG0008191	-1.61827	0.0480385	IPR003439, IPR027417, IPR003593	ABC transporter-like, P-loop containing nucleoside triphosphate hydrolase, AAA+ ATPase domain
AROS_12264		-1.61858	0.000107705	IPR029030	Caspase-like domain
AROS_19118		-1.61901	0.047202
AROS_14199		-1.62113	0.00707739
AROS_17268		-1.62181	0.00370695
AROS_15780		-1.62217	0.0102766	IPR016040, IPR000683	NAD(P)-binding domain, Oxidoreductase, N-terminal
AROS_20535		-1.62271	0.00129269	IPR001810	F-box domain
AROS_21821		-1.62284	0.00269988
AROS_10405		-1.6241	0.00460005
AROS_11539		-1.62483	0.000219873	IPR010730	Heterokaryon incompatibility
AROS_21797		-1.62827	0.000359569
AROS_18215	OG0007358	-1.62838	0.0160004	IPR012337, IPR005135, IPR000477	Ribonuclease H-like domain, Endonuclease/exonuclease/phosphatase, Reverse transcriptase domain
AROS_04843	OG0012565	-1.62875	0.000219873	IPR011032	GroES-like
AROS_18105		-1.6303	0.0211421	IPR027417	P-loop containing nucleoside triphosphate hydrolase
AROS_03666	OG0007719	-1.63161	0.00404476	IPR008972	Cupredoxin
AROS_01968	OG0012165	-1.63191	0.0155046
AROS_20117	OG0007343	-1.63344	0.00443202
AROS_19266	OG0003239	-1.63376	0.00776068
AROS_10142		-1.6338	0.000370093	IPR012336, IPR013766, IPR013740	Thioredoxin-like fold, Thioredoxin domain, Redoxin
AROS_22013	OG0007167	-1.6347	0.00264745
AROS_06273		-1.63481	0.0486487
AROS_02406		-1.63596	0.0472861
AROS_12486	OG0006661	-1.63628	0.00190495	IPR011012, IPR001388, IPR010908	Longin-like domain, Synaptobrevin, Longin domain
AROS_02134	OG0012265	-1.63681	0.0422661	IPR013021, IPR016040, IPR002587	Myo-inositol-1-phosphate synthase, GAPDH-like, NAD(P)-binding domain, Myo-inositol-1-phosphate synthase
AROS_19658	OG0011542	-1.63729	0.000387079
AROS_12019	OG0006087	-1.63742	0.000318063	IPR001128, IPR017972, IPR002401	Cytochrome P450, Cytochrome P450, conserved site, Cytochrome P450, E-class, group I
AROS_00733		-1.63812	0.00457587
AROS_09500	OG0002924	-1.63966	0.00633225	IPR004853	Sugar phosphate transporter domain
AROS_12581		-1.64041	0.00773327	IPR003397	Mitochondrial inner membrane translocase subunit Tim17/Tim22/Tim23/peroxisomal protein PMP24
AROS_11985	OG0006116	-1.64187	0.00492649
AROS_21712		-1.64238	0.00274108	IPR032675	Leucine-rich repeat domain, L domain-like
AROS_01369	OG0005270	-1.64259	0.00382392	IPR029058, IPR002018, IPR019826	Alpha/Beta hydrolase fold, Carboxylesterase, type B, Carboxylesterase type B, active site
AROS_08998		-1.64362	0.00203829
AROS_15322	OG0002006	-1.64413	0.000330053
AROS_15831	OG0006958	-1.64481	0.00993132	IPR004776	Membrane transport protein
AROS_11623	OG0006300	-1.64703	0.0110814
AROS_10940	OG0010010	-1.64708	0.0431085	IPR001138, IPR007219	Zn(2)-C6 fungal-type DNA-binding domain, Transcription factor domain, fungi
AROS_16644		-1.64798	0.00171748	IPR016169	CO dehydrogenase flavoprotein-like, FAD-binding, subdomain 2
AROS_00065		-1.64908	0.00655552	IPR032474, IPR003100, IPR012337, IPR003165, IPR014811, IPR032472, IPR032473	Protein argonaute, N-terminal, PAZ domain, Ribonuclease H-like domain, Piwi domain, Argonaute, linker 1 domain, Argonaute linker 2 domain, Protein argonaute, Mid domain
AROS_07981	OG0008874	-1.64928	0.000843519	IPR020846, IPR005829, IPR003663, IPR005828	Major facilitator superfamily domain, Sugar transporter, conserved site, Sugar/inositol transporter, Major facilitator, sugar transporter-like
AROS_19198	OG0003196	-1.6498	0.00367723	IPR032675	Leucine-rich repeat domain, L domain-like
AROS_21218		-1.65052	0.026948
AROS_22012		-1.65159	0.0160098
AROS_20688	OG0005936	-1.65231	0.00967766
AROS_18926		-1.65399	0.00175088
AROS_03058		-1.65442	0.033675
AROS_08503	OG0009131	-1.65443	0.0125347
AROS_12336	OG0006545	-1.65466	0.00573711
AROS_18455	OG0008663	-1.65526	0.00116077	IPR032675	Leucine-rich repeat domain, L domain-like
AROS_15783	OG0008266	-1.65544	0.017267
AROS_01625	OG0011897	-1.65642	0.00976056	IPR020846, IPR011701	Major facilitator superfamily domain, Major facilitator superfamily
AROS_17969	OG0008242	-1.65783	0.00331247	IPR001810, IPR032675	F-box domain, Leucine-rich repeat domain, L domain-like
AROS_07168	OG0011042	-1.65809	0.0154778	IPR008147, IPR014746, IPR008146	Glutamine synthetase, beta-Grasp domain, Glutamine synthetase/guanido kinase, catalytic domain, Glutamine synthetase, catalytic domain
AROS_14610	OG0006384	-1.65956	0.0409956	IPR001128, IPR002401	Cytochrome P450, Cytochrome P450, E-class, group I
AROS_06643	OG0010690	-1.66193	0.000743239
AROS_16422	OG0011579	-1.66472	0.00470999	IPR000182, IPR016181	GNAT domain, Acyl-CoA N-acyltransferase
AROS_14318		-1.666	0.00121493
AROS_14518	OG0008448	-1.66801	0.0155757	IPR032675	Leucine-rich repeat domain, L domain-like
AROS_02574	OG0009474	-1.66948	0.000337761	IPR032675	Leucine-rich repeat domain, L domain-like
AROS_02408		-1.67042	0.000890892	IPR020846, IPR011701	Major facilitator superfamily domain, Major facilitator superfamily
AROS_09316	OG0002755	-1.67099	0.000223776	IPR032675, IPR006553	Leucine-rich repeat domain, L domain-like, Leucine-rich repeat, cysteine-containing subtype
AROS_19195		-1.67401	0.029966
AROS_08515	OG0009136	-1.67528	0.0285785	IPR016040, IPR020843, IPR011032, IPR013154, IPR013149	NAD(P)-binding domain, Polyketide synthase, enoylreductase domain, GroES-like, Alcohol dehydrogenase, N-terminal, Alcohol dehydrogenase, C-terminal
AROS_09139	OG0002599	-1.67696	0.000509023	IPR001623	DnaJ domain
AROS_07935	OG0008656	-1.67726	0.0498282
AROS_11346		-1.67764	0.00102271	IPR001128, IPR002401, IPR017972	Cytochrome P450, Cytochrome P450, E-class, group I, Cytochrome P450, conserved site
AROS_19680	OG0011529	-1.67816	0.00246696	IPR001279	Metallo-beta-lactamase
AROS_06804		-1.67875	0.00227934	IPR017441, IPR000719, IPR008271, IPR011009	Protein kinase, ATP binding site, Protein kinase domain, Serine/threonine-protein kinase, active site, Protein kinase-like domain
AROS_12217	OG0007101	-1.67949	0.00198226	IPR029058, IPR000073	Alpha/Beta hydrolase fold, Alpha/beta hydrolase fold-1
AROS_06176	OG0008397	-1.68045	0.00289414
AROS_22135		-1.68422	0.00106317
AROS_00186	OG0011338	-1.68473	0.00281121	IPR002401, IPR001128, IPR017972	Cytochrome P450, E-class, group I, Cytochrome P450, Cytochrome P450, conserved site
AROS_03884	OG0006634	-1.68575	0.0165243
AROS_10022	OG0005620	-1.68638	0.000701674	IPR001578	Peptidase C12, ubiquitin carboxyl-terminal hydrolase
AROS_20819		-1.68885	0.00699872
AROS_11817	OG0006190	-1.68938	0.00447443	IPR023753, IPR000172, IPR007867, IPR012132	FAD/NAD(P)-binding domain, Glucose-methanol-choline oxidoreductase, N-terminal, Glucose-methanol-choline oxidoreductase, C-terminal, Glucose-methanol-choline oxidoreductase
AROS_18792		-1.68971	0.0424155
AROS_08849	OG0002344	-1.68995	0.000521066
AROS_11726		-1.69065	0.00446161	IPR008942, IPR002575, IPR002014, IPR011009	ENTH/VHS, Aminoglycoside phosphotransferase, VHS domain, Protein kinase-like domain
AROS_12323		-1.69129	0.00171748
AROS_01716	OG0011964	-1.69229	0.00589498	IPR012302, IPR001891, IPR012301, IPR016040, IPR015884	Malic enzyme, NAD-binding, Malic oxidoreductase, Malic enzyme, N-terminal domain, NAD(P)-binding domain, Malic enzyme, conserved site
AROS_10128		-1.69391	0.0488226
AROS_00998		-1.69477	0.046537
AROS_13966	OG0007532	-1.69497	0.00726575	IPR011701, IPR020846	Major facilitator superfamily, Major facilitator superfamily domain
AROS_21036	OG0010587	-1.69655	0.00786666
AROS_21758		-1.69708	0.000708668
AROS_12297		-1.69734	0.00104381	IPR027417, IPR011527, IPR003593, IPR017871, IPR003439	P-loop containing nucleoside triphosphate hydrolase, ABC transporter type 1, transmembrane domain, AAA+ ATPase domain, ABC transporter, conserved site, ABC transporter-like
AROS_17215		-1.69814	0.0053641	IPR016040	NAD(P)-binding domain
AROS_15363	OG0001972	-1.70104	0.00756573	IPR032675, IPR001810	Leucine-rich repeat domain, L domain-like, F-box domain
AROS_17990	OG0008252	-1.70112	0.0199743	IPR011009, IPR000719, IPR008266, IPR001245	Protein kinase-like domain, Protein kinase domain, Tyrosine-protein kinase, active site, Serine-threonine/tyrosine-protein kinase, catalytic domain
AROS_11102		-1.70152	0.0086609
AROS_16702	OG0008492	-1.70241	0.0452813	IPR017853, IPR001360, IPR018120, IPR033132	Glycoside hydrolase superfamily, Glycoside hydrolase family 1, Glycoside hydrolase family 1, active site, Glycosyl hydrolases family 1, N-terminal conserved site
AROS_01682	OG0011943	-1.7043	0.00392939	IPR029030	Caspase-like domain
AROS_14727	OG0011860	-1.70531	0.00922321	IPR023375	Acetoacetate decarboxylase beta barrel domain
AROS_10733	OG0009833	-1.70575	0.00123646	IPR001683, IPR001849, IPR001736, IPR011993, IPR025202	Phox homologous domain, Pleckstrin homology domain, Phospholipase D/Transphosphatidylase, PH domain-like, Phospholipase D-like domain
AROS_00799	OG0004804	-1.70583	0.0125001	IPR000719, IPR008271, IPR011009, IPR017441	Protein kinase domain, Serine/threonine-protein kinase, active site, Protein kinase-like domain, Protein kinase, ATP binding site
AROS_21148	OG0012394	-1.70684	0.00290708
AROS_15141		-1.71271	0.0209842
AROS_05866	OG0001793	-1.71714	0.015495	IPR021765	Mycotoxin biosynthesis protein UstYa-like
AROS_15031	OG0007256	-1.71969	0.0425315	IPR020843, IPR002328, IPR013149, IPR011032, IPR016040, IPR013154	Polyketide synthase, enoylreductase domain, Alcohol dehydrogenase, zinc-type, conserved site, Alcohol dehydrogenase, C-terminal, GroES-like, NAD(P)-binding domain, Alcohol dehydrogenase, N-terminal
AROS_16810		-1.71999	0.0161198	IPR001810	F-box domain
AROS_07450	OG0011278	-1.72134	0.0479967
AROS_16887	OG0005284	-1.72159	0.00239393	IPR010339	TIP49, C-terminal
AROS_18092		-1.72169	0.000149051
AROS_00112		-1.72174	0.004715
AROS_08956	OG0002440	-1.7222	0.000314613
AROS_06071		-1.7222	0.00471867
AROS_14233		-1.7242	0.000444011
AROS_14317	OG0007837	-1.72508	0.0316105
AROS_16128		-1.72595	0.0122254
AROS_10539	OG0009691	-1.72648	0.00105755	IPR011701, IPR020846	Major facilitator superfamily, Major facilitator superfamily domain
AROS_21338	OG0010655	-1.72654	0.00292002
AROS_14117	OG0007452	-1.72953	0.0211962	IPR005103	Glycoside hydrolase, family 61
AROS_02828	OG0009373	-1.73291	0.00386252	IPR008978, IPR002068	HSP20-like chaperone, Alpha crystallin/Hsp20 domain
AROS_20713		-1.73651	0.000695235	IPR029058, IPR010497	Alpha/Beta hydrolase fold, Epoxide hydrolase, N-terminal
AROS_14054		-1.73693	0.000758123	IPR003846	Uncharacterised protein family UPF0061
AROS_15812	OG0006945	-1.73894	0.000230421
AROS_00306	OG0004374	-1.73947	0.0482351
AROS_05228	OG0012898	-1.74042	0.00107263
AROS_01967	OG0012164	-1.74069	0.00743525	IPR016040, IPR001509	NAD(P)-binding domain, NAD-dependent epimerase/dehydratase
AROS_00913	OG0004915	-1.74263	0.00346532	IPR013087	Zinc finger C2H2-type
AROS_06043	OG0005763	-1.74272	0.0241524	IPR013320, IPR000757	Concanavalin A-like lectin/glucanase domain, Glycoside hydrolase family 16
AROS_21930		-1.74303	0.0106711
AROS_06207		-1.7518	0.0139712
AROS_18935	OG0010315	-1.75435	0.00880962
AROS_10035	OG0005629	-1.75559	0.0107027
AROS_12496	OG0006671	-1.75724	0.0326244	IPR020846, IPR011701	Major facilitator superfamily domain, Major facilitator superfamily
AROS_10991		-1.75802	0.0346783
AROS_19066		-1.76083	0.0213633
AROS_19221	OG0003216	-1.76154	0.0479448	IPR000182, IPR016181	GNAT domain, Acyl-CoA N-acyltransferase
AROS_06017	OG0001923	-1.76174	7.76e-05	IPR013320, IPR000757	Concanavalin A-like lectin/glucanase domain, Glycoside hydrolase family 16
AROS_12806	OG0006905	-1.76226	0.00043338
AROS_21315		-1.76226	0.0163474
AROS_15850	OG0006677	-1.76857	0.0464034
AROS_13712	OG0007697	-1.77115	0.000436096
AROS_11792	OG0006212	-1.77268	0.00632786
AROS_21208	OG0009559	-1.77273	0.000361718	IPR011613, IPR008928	Glycoside hydrolase family 15/Phosphorylase b kinase regulatory chain family, Six-hairpin glycosidase-like
AROS_12345	OG0006554	-1.77594	0.00379818	IPR011989, IPR000225, IPR017441, IPR016024, IPR001245, IPR011009, IPR000719	Armadillo-like helical, Armadillo, Protein kinase, ATP binding site, Armadillo-type fold, Serine-threonine/tyrosine-protein kinase, catalytic domain, Protein kinase-like domain, Protein kinase domain
AROS_15744	OG0003757	-1.77636	0.000381739	IPR000008	C2 domain
AROS_08370		-1.7764	0.000724753
AROS_03886	OG0006624	-1.7765	0.000418305
AROS_21389		-1.77757	0.00348504	IPR027417, IPR003439, IPR003593	P-loop containing nucleoside triphosphate hydrolase, ABC transporter-like, AAA+ ATPase domain
AROS_12759	OG0006868	-1.77837	0.0114391
AROS_10988	OG0010045	-1.78397	0.00843483	IPR003855	Potassium transporter
AROS_04126		-1.78538	0.0030448
AROS_18269	OG0009291	-1.78618	0.000808372	IPR017943, IPR027842	Bactericidal permeability-increasing protein, alpha/beta domain, Protein of unknown function DUF4449
AROS_13432	OG0003537	-1.7862	0.0056163	IPR020846, IPR011701	Major facilitator superfamily domain, Major facilitator superfamily
AROS_11192	OG0010192	-1.78638	0.0301542
AROS_18737		-1.78839	0.0141264	IPR032675, IPR001810	Leucine-rich repeat domain, L domain-like, F-box domain
AROS_20508	OG0010388	-1.78928	0.0247589	IPR001810	F-box domain
AROS_04069		-1.7895	0.0378772	IPR002293	Amino acid/polyamine transporter I
AROS_11340		-1.79262	0.0473805
AROS_15385		-1.79267	0.00162009	IPR020471, IPR018170, IPR023210	Aldo/keto reductase, Aldo/keto reductase, conserved site, NADP-dependent oxidoreductase domain
AROS_07122		-1.79471	0.00738622
AROS_20680		-1.79536	0.00460005	IPR000639, IPR029058, IPR010497	Epoxide hydrolase-like, Alpha/Beta hydrolase fold, Epoxide hydrolase, N-terminal
AROS_16628	OG0008540	-1.79629	0.0281517	IPR001401, IPR020850, IPR027417, IPR022812, IPR003130, IPR000375, IPR030381	Dynamin, GTPase domain, GTPase effector domain, P-loop containing nucleoside triphosphate hydrolase, Dynamin superfamily, Dynamin GTPase effector, Dynamin central domain, Dynamin-type guanine nucleotide-binding (G) domain
AROS_17129		-1.7975	0.0360446
AROS_19964		-1.7979	0.011369
AROS_18606		-1.79845	0.00045986
AROS_12696	OG0006809	-1.79903	0.0122344	IPR007219, IPR001138	Transcription factor domain, fungi, Zn(2)-C6 fungal-type DNA-binding domain
AROS_01837	OG0012055	-1.79984	0.00246911
AROS_14756	OG0011836	-1.80014	0.00360529	IPR000103, IPR023753	Pyridine nucleotide-disulphide oxidoreductase, class-II, FAD/NAD(P)-binding domain
AROS_20866	OG0007752	-1.80209	0.000825788
AROS_16105	OG0008685	-1.80212	0.0173734
AROS_10034		-1.804	0.000795802
AROS_19768		-1.80496	0.00264608
AROS_19181	OG0003180	-1.80597	0.000827006	IPR003439, IPR017871, IPR027417, IPR003593	ABC transporter-like, ABC transporter, conserved site, P-loop containing nucleoside triphosphate hydrolase, AAA+ ATPase domain
AROS_00699	OG0004703	-1.80618	0.00471867
AROS_04702	OG0012464	-1.807	0.00360529	IPR013087, IPR015943	Zinc finger C2H2-type, WD40/YVTN repeat-like-containing domain
AROS_14443	OG0007911	-1.80812	0.00926506	IPR001529, IPR034014, IPR001222, IPR012164	DNA-directed RNA polymerase, M/15kDa subunit, Pol III subunit C11, C-terminal zinc ribbon, Zinc finger, TFIIS-type, DNA-directed RNA polymerase subunit/transcription factor S
AROS_02533	OG0009498	-1.80866	0.0320108	IPR001128, IPR002401, IPR017972	Cytochrome P450, Cytochrome P450, E-class, group I, Cytochrome P450, conserved site
AROS_18594		-1.81333	0.000837742
AROS_11850		-1.81336	0.0185504	IPR032675, IPR001810	Leucine-rich repeat domain, L domain-like, F-box domain
AROS_02795	OG0009394	-1.81466	0.0069135
AROS_15933	OG0009548	-1.81486	0.000595912	IPR016160, IPR015590, IPR029510, IPR016161, IPR016162	Aldehyde dehydrogenase, cysteine active site, Aldehyde dehydrogenase domain, Aldehyde dehydrogenase, glutamic acid active site, Aldehyde/histidinol dehydrogenase, Aldehyde dehydrogenase N-terminal domain
AROS_16104		-1.81511	0.00184079
AROS_07351	OG0011198	-1.81557	0.0272635	IPR000757, IPR013320	Glycoside hydrolase family 16, Concanavalin A-like lectin/glucanase domain
AROS_15113		-1.81673	0.00456259	IPR016040, IPR002347	NAD(P)-binding domain, Short-chain dehydrogenase/reductase SDR
AROS_16800		-1.81675	0.00314255
AROS_20143		-1.82095	0.000211234	IPR029058	Alpha/Beta hydrolase fold
AROS_18514		-1.82111	0.024524
AROS_06087		-1.82281	0.00755286
AROS_12103	OG0006020	-1.82285	0.000511674
AROS_08901		-1.82309	0.00289568	IPR001202	WW domain
AROS_16532	OG0008602	-1.82578	0.000204216	IPR006769	Coiled-coil domain containing protein 109, C-terminal
AROS_11387	OG0010307	-1.82664	0.00171827	IPR029058, IPR013094	Alpha/Beta hydrolase fold, Alpha/beta hydrolase fold-3
AROS_08523	OG0009139	-1.82802	0.00780183	IPR032675, IPR001810	Leucine-rich repeat domain, L domain-like, F-box domain
AROS_03399	OG0003976	-1.82921	0.00522356
AROS_13587	OG0003422	-1.83019	0.00137769	IPR001138, IPR007219	Zn(2)-C6 fungal-type DNA-binding domain, Transcription factor domain, fungi
AROS_22092		-1.83348	0.00107691
AROS_10467	OG0009643	-1.83484	0.00842084	IPR007736, IPR002048	Caleosin-related, EF-hand domain
AROS_20121		-1.83486	0.000149926	IPR001279	Metallo-beta-lactamase
AROS_11123	OG0010136	-1.83507	0.01055	IPR008291, IPR013784, IPR002044, IPR013783, IPR011613, IPR008928, IPR000165	Glucoamylase, starch-binding, Carbohydrate-binding-like fold, Carbohydrate binding module family 20, Immunoglobulin-like fold, Glycoside hydrolase family 15/Phosphorylase b kinase regulatory chain family, Six-hairpin glycosidase-like, Glucoamylase
AROS_04582		-1.83514	0.000908585
AROS_18022	OG0005447	-1.83537	0.0120018	IPR020846, IPR005828, IPR003663	Major facilitator superfamily domain, Major facilitator, sugar transporter-like, Sugar/inositol transporter
AROS_03407	OG0003969	-1.83794	0.0097015
AROS_14531		-1.83914	0.00207604	IPR032675	Leucine-rich repeat domain, L domain-like
AROS_15157		-1.83929	0.0012947	IPR001128, IPR002401, IPR017972	Cytochrome P450, Cytochrome P450, E-class, group I, Cytochrome P450, conserved site
AROS_11349		-1.84135	7.92e-05	IPR001128, IPR017972, IPR002401	Cytochrome P450, Cytochrome P450, conserved site, Cytochrome P450, E-class, group I
AROS_16244	OG0011706	-1.84177	0.0470008
AROS_01961	OG0012158	-1.84241	0.0368329
AROS_12851	OG0006925	-1.84484	0.00890672	IPR001734	Sodium/solute symporter
AROS_15932	OG0009545	-1.84541	0.000625097	IPR000791	Acetate transporter GPR1/FUN34/SatP family
AROS_06470	OG0002146	-1.84676	0.00858816	IPR004841, IPR002293	Amino acid permease/ SLC12A domain, Amino acid/polyamine transporter I
AROS_19966	OG0010492	-1.84805	0.0179747	IPR002347, IPR016040	Short-chain dehydrogenase/reductase SDR, NAD(P)-binding domain
AROS_18033	OG0005437	-1.84839	0.00367623	IPR018631	AAA-ATPase-like domain
AROS_15142	OG0002044	-1.85068	0.000219873
AROS_02405	OG0007398	-1.85149	0.0196168	IPR029058, IPR000073	Alpha/Beta hydrolase fold, Alpha/beta hydrolase fold-1
AROS_09887		-1.85163	0.000361718	IPR023210, IPR020471	NADP-dependent oxidoreductase domain, Aldo/keto reductase
AROS_16426	OG0011575	-1.85265	0.00019876	IPR032675	Leucine-rich repeat domain, L domain-like
AROS_12623		-1.8538	0.0418756
AROS_06059	OG0005773	-1.85832	0.0121492
AROS_12426	OG0006613	-1.85935	0.0248327	IPR023210, IPR005399	NADP-dependent oxidoreductase domain, Potassium channel, voltage-dependent, beta subunit, KCNAB-related
AROS_02777	OG0009407	-1.85995	0.00629504	IPR025554, IPR011935	Domain of unknown function DUF4140, Conserved hypothetical protein CHP02231
AROS_10880	OG0009958	-1.86016	0.00561085	IPR002068, IPR008978	Alpha crystallin/Hsp20 domain, HSP20-like chaperone
AROS_05487	OG0001497	-1.8674	0.000359569	IPR024041, IPR018047, IPR001905	Ammonium transporter AmtB-like domain, Ammonium transporter, conserved site, Ammonium transporter
AROS_17262		-1.86817	0.0035813
AROS_00072	OG0009168	-1.86853	0.0351717	IPR001766, IPR011991	Fork head domain, Winged helix-turn-helix DNA-binding domain
AROS_11307	OG0010271	-1.86882	0.0384996
AROS_17449		-1.87031	0.0304044
AROS_14302		-1.87238	0.000365991
AROS_16461		-1.87648	0.00104561	IPR001615, IPR032675	Delta-endotoxin CytB, Leucine-rich repeat domain, L domain-like
AROS_02544	OG0009493	-1.87815	3.76e-05	IPR032675	Leucine-rich repeat domain, L domain-like
AROS_10256	OG0005683	-1.88083	0.0479448
AROS_11529	OG0005572	-1.88474	0.0252314
AROS_13522	OG0003467	-1.88527	0.00786641	IPR032710	NTF2-like domain
AROS_20733	OG0005958	-1.88606	0.00402841	IPR013087, IPR013083	Zinc finger C2H2-type, Zinc finger, RING/FYVE/PHD-type
AROS_09603	OG0002996	-1.88846	0.027292
AROS_04542		-1.88967	0.0032519
AROS_15362	OG0001973	-1.88992	0.00057431	IPR032675, IPR001810	Leucine-rich repeat domain, L domain-like, F-box domain
AROS_18897		-1.89028	0.0481099	IPR000073, IPR029058	Alpha/beta hydrolase fold-1, Alpha/Beta hydrolase fold
AROS_19194	OG0003193	-1.89131	0.00346919	IPR008979	Galactose-binding domain-like
AROS_11628	OG0006294	-1.89175	0.0460011
AROS_14986		-1.89464	0.00889762
AROS_06306	OG0008353	-1.89486	0.000204153	IPR001128, IPR017972, IPR002401	Cytochrome P450, Cytochrome P450, conserved site, Cytochrome P450, E-class, group I
AROS_02765	OG0009415	-1.89558	0.00699476	IPR001279	Metallo-beta-lactamase
AROS_16781	OG0005813	-1.90004	0.0323187
AROS_19267	OG0003240	-1.90149	0.000702991
AROS_03277	OG0004085	-1.90254	0.0154112	IPR029063	S-adenosyl-L-methionine-dependent methyltransferase
AROS_15126	OG0002052	-1.90506	0.0126862	IPR024652, IPR008949	Trichodiene synthase, Isoprenoid synthase domain
AROS_02997	OG0004224	-1.90681	0.00239122	IPR001810, IPR032675	F-box domain, Leucine-rich repeat domain, L domain-like
AROS_08904	OG0002393	-1.91039	0.00618023	IPR004043	LCCL domain
AROS_21804		-1.91268	0.012468	IPR032675	Leucine-rich repeat domain, L domain-like
AROS_02429	OG0007405	-1.9127	0.000152477	IPR001810	F-box domain
AROS_19204	OG0003200	-1.91465	0.000737893	IPR032675, IPR001810	Leucine-rich repeat domain, L domain-like, F-box domain
AROS_18797		-1.91784	0.0055043
AROS_18859		-1.91813	0.00367723
AROS_12434	OG0006623	-1.91891	0.00348504	IPR016158, IPR019559, IPR016159, IPR011991, IPR001373	Cullin homology, Cullin protein, neddylation domain, Cullin repeat-like-containing domain, Winged helix-turn-helix DNA-binding domain, Cullin, N-terminal
AROS_21962	OG0003393	-1.9225	0.0158296	IPR027450, IPR005123	Alpha-ketoglutarate-dependent dioxygenase AlkB-like, Oxoglutarate/iron-dependent dioxygenase
AROS_16054		-1.92629	0.02253
AROS_01566		-1.92845	0.0048408
AROS_09629		-1.92856	0.0132708
AROS_10477	OG0009652	-1.92997	0.0177026	IPR001128, IPR002403	Cytochrome P450, Cytochrome P450, E-class, group IV
AROS_12393	OG0006589	-1.93165	0.0153464	IPR025337	Domain of unknown function DUF4243
AROS_21173	OG0010522	-1.93228	0.0108142	IPR005123, IPR026992, IPR027443	Oxoglutarate/iron-dependent dioxygenase, Non-haem dioxygenase N-terminal domain, Isopenicillin N synthase-like
AROS_18152		-1.93348	0.000366098
AROS_04609		-1.93367	0.000183171	IPR002893, IPR027974	Zinc finger, MYND-type, Domain of unknown function DUF4470
AROS_19601		-1.93408	0.0292231
AROS_20963		-1.93649	0.00778397
AROS_15164		-1.93728	0.00237686
[truncated: 769 more rows]

## Sheet: AROS_RvsNIR
ProtID	Co-ortholog	logFC	adj.P.Val	IPR_ID	Domain
AROS_15114	OG0002058	2.79706	0.00266507	IPR001128, IPR017972, IPR002401	Cytochrome P450, Cytochrome P450, conserved site, Cytochrome P450, E-class, group I
AROS_15834	OG0006960	2.39728	0.00512003	IPR001338	Hydrophobin
AROS_04193	OG0005478	2.27196	0.0119951	IPR000772	Ricin B, lectin domain
AROS_13482	OG0003497	3.32948	0.0119951	IPR019778, IPR001338	Hydrophobin, conserved site, Hydrophobin
AROS_00740	OG0004745	2.10003	0.0119951	IPR001563, IPR029058	Peptidase S10, serine carboxypeptidase, Alpha/Beta hydrolase fold
AROS_17334	OG0011421	4.57668	0.00414634	IPR011050, IPR006626, IPR000743, IPR012334	Pectin lyase fold/virulence factor, Parallel beta-helix repeat, Glycoside hydrolase, family 28, Pectin lyase fold
AROS_12600	OG0006751	2.96545	0.0119951	IPR013319, IPR002594, IPR013320	Glycoside hydrolase family 11/12, Glycoside hydrolase family 12, Concanavalin A-like lectin/glucanase domain
AROS_00279		1.98947	0.0119951	IPR001338	Hydrophobin
AROS_18976	OG0008010	2.64726	0.013339
AROS_22336		2.32448	0.013339	IPR001338	Hydrophobin
AROS_22580		1.9296	0.013339	IPR001128	Cytochrome P450
AROS_14733	OG0011856	2.67492	0.0138412	IPR001128, IPR002401	Cytochrome P450, Cytochrome P450, E-class, group I
AROS_15011	OG0007241	3.14387	0.0152022
AROS_19720		2.88967	0.0138412	IPR000772	Ricin B, lectin domain
AROS_12601	OG0006752	2.00293	0.0152309	IPR013320, IPR013319, IPR002594	Concanavalin A-like lectin/glucanase domain, Glycoside hydrolase family 11/12, Glycoside hydrolase family 12
AROS_09130	OG0002591	1.6346	0.019955	IPR000873	AMP-dependent synthetase/ligase
AROS_09916	OG0005548	1.72996	0.021245	IPR018303, IPR006121, IPR023214, IPR023299, IPR001757, IPR017969, IPR027256, IPR008250	P-type ATPase, phosphorylation site, Heavy metal-associated domain, HMA, HAD-like domain, P-type ATPase, cytoplasmic domain N, P-type ATPase, Heavy-metal-associated, conserved site, P-type ATPase, subfamily IB, P-type ATPase, A domain
AROS_17992	OG0008254	4.47902	0.019955	IPR011050, IPR000070, IPR012334, IPR033131	Pectin lyase fold/virulence factor, Pectinesterase, catalytic, Pectin lyase fold, Pectinesterase, Asp active site
AROS_00281		1.68306	0.0243057	IPR001338	Hydrophobin
AROS_17326	OG0011414	1.08701	0.0251902	IPR014851, IPR003593, IPR003959, IPR003960, IPR027417	BCS1, N-terminal, AAA+ ATPase domain, ATPase, AAA-type, core, ATPase, AAA-type, conserved site, P-loop containing nucleoside triphosphate hydrolase
AROS_12801	OG0006902	2.40379	0.0243057	IPR011050, IPR000070, IPR012334	Pectin lyase fold/virulence factor, Pectinesterase, catalytic, Pectin lyase fold
AROS_10729	OG0009829	3.04602	0.0252212	IPR014718, IPR029413, IPR015364, IPR008979, IPR013784, IPR029411, IPR011013	Glycoside hydrolase-type carbohydrate-binding, Rhamnogalacturonan lyase, domain II, Rhamnogalacturonase B, N-terminal, Galactose-binding domain-like, Carbohydrate-binding-like fold, Rhamnogalacturonan lyase, domain III, Galactose mutarotase-like domain
AROS_02562	OG0009480	4.47181	0.013339	IPR008972	Cupredoxin
AROS_09635	OG0003025	1.44931	0.0288814	IPR000571, IPR020683, IPR002110	Zinc finger, CCCH-type, Ankyrin repeat-containing domain, Ankyrin repeat
AROS_21555		2.02701	0.0282866
AROS_17028		2.32391	0.0332122
AROS_22338		2.12258	0.048226	IPR001338	Hydrophobin
AROS_14596	OG0006394	1.29834	0.0483242	IPR001547, IPR017853	Glycoside hydrolase, family 5, Glycoside hydrolase superfamily
AROS_06635	OG0010681	1.72241	0.0484984	IPR003829, IPR014710, IPR011051	Pirin, N-terminal domain, RmlC-like jelly roll fold, RmlC-like cupin domain
AROS_07525	OG0011308	1.46789	0.0484984	IPR018466	Kre9/Knh1 family
AROS_10974	OG0010032	1.39663	0.0484984	IPR018152, IPR001424	Superoxide dismutase, copper/zinc, binding site, Superoxide dismutase, copper/zinc binding domain
AROS_11852		2.54501	0.0491448	IPR020846, IPR011701	Major facilitator superfamily domain, Major facilitator superfamily
AROS_04909	OG0012620	2.79823	0.048226	IPR001338	Hydrophobin
AROS_14235	OG0007801	2.41927	0.0491448
AROS_01386	OG0005276	5.20984	0.0414778
AROS_03895	OG0006575	-1.01519	0.0491448	IPR029033	Histidine phosphatase superfamily
AROS_13659		-1.03406	0.0318625	IPR016040, IPR008030	NAD(P)-binding domain, NmrA-like domain
AROS_13420	OG0003550	-1.11251	0.0491448
AROS_15576	OG0005031	-1.24384	0.0301044
AROS_07352	OG0011199	-1.27214	0.0138412	IPR000757, IPR013320	Glycoside hydrolase family 16, Concanavalin A-like lectin/glucanase domain
AROS_11328	OG0010288	-1.31858	0.019955	IPR022085	Protein of unknown function DUF3632
AROS_20174	OG0007302	-1.44352	0.0491448	IPR027417	P-loop containing nucleoside triphosphate hydrolase
AROS_15032	OG0007257	-1.59679	0.0243057
AROS_03805	OG0007095	-1.60921	0.048226	IPR023210, IPR020471, IPR018170	NADP-dependent oxidoreductase domain, Aldo/keto reductase, Aldo/keto reductase, conserved site
AROS_16297	OG0011662	-1.6739	0.0406545	IPR012336, IPR004045	Thioredoxin-like fold, Glutathione S-transferase, N-terminal
AROS_13254	OG0003682	-1.68089	0.0413828	IPR020846, IPR011701	Major facilitator superfamily domain, Major facilitator superfamily
AROS_20177	OG0007298	-1.68505	0.0138412	IPR012336, IPR010987, IPR005442, IPR004045	Thioredoxin-like fold, Glutathione S-transferase, C-terminal-like, Glutathione S-transferase, omega-class, Glutathione S-transferase, N-terminal
AROS_14775	OG0011822	-1.76616	0.0491448	IPR020904, IPR016040, IPR002347	Short-chain dehydrogenase/reductase, conserved site, NAD(P)-binding domain, Short-chain dehydrogenase/reductase SDR
AROS_19703	OG0011515	-1.80131	0.0484984	IPR002018, IPR029058, IPR019826	Carboxylesterase, type B, Alpha/Beta hydrolase fold, Carboxylesterase type B, active site
AROS_18170		-1.81087	0.0243057	IPR032675	Leucine-rich repeat domain, L domain-like
AROS_14801		-1.89268	0.0204143	IPR027417, IPR003439, IPR011527, IPR003593, IPR017871	P-loop containing nucleoside triphosphate hydrolase, ABC transporter-like, ABC transporter type 1, transmembrane domain, AAA+ ATPase domain, ABC transporter, conserved site
AROS_06199	OG0008386	-1.96598	0.0419685	IPR013121, IPR013130, IPR017927, IPR017938, IPR013112	Ferric reductase, NAD binding domain, Ferric reductase transmembrane component-like domain, Ferredoxin reductase-type FAD-binding domain, Riboflavin synthase-like beta-barrel, FAD-binding 8
AROS_10753	OG0009846	-2.05831	0.0491448	IPR021134	Bestrophin/UPF0187
AROS_13048	OG0003878	-2.0997	0.0491448	IPR000582, IPR014352	Acyl-CoA-binding protein, ACBP, FERM/acyl-CoA-binding protein, 3-helical bundle
AROS_01787	OG0012021	-2.22156	0.0252873	IPR013320	Concanavalin A-like lectin/glucanase domain
AROS_01431	OG0005310	-2.42864	0.0228016
AROS_00746	OG0004752	-2.53354	0.0379038	IPR021054	Cell wall mannoprotein 1
AROS_06198		-2.55642	0.00266507	IPR007274	Ctr copper transporter
AROS_15587		-2.68186	0.0138412
AROS_20181	OG0007296	-2.95684	0.0204143	IPR001214, IPR011990	SET domain, Tetratricopeptide-like helical domain
AROS_00875	OG0004879	-3.20976	0.0152022	IPR007274	Ctr copper transporter
AROS_08467		-3.58669	0.0138412	IPR001128, IPR017972, IPR002401	Cytochrome P450, Cytochrome P450, conserved site, Cytochrome P450, E-class, group I
AROS_07163	OG0011037	-3.67945	0.0318625	IPR001223, IPR017853	Glycoside hydrolase family 18, catalytic domain, Glycoside hydrolase superfamily
AROS_09270	OG0002714	-3.94321	0.00266507
AROS_03872	OG0006708	-5.83805	0.00266507	IPR017938, IPR013130, IPR013112, IPR017927, IPR013121	Riboflavin synthase-like beta-barrel, Ferric reductase transmembrane component-like domain, FAD-binding 8, Ferredoxin reductase-type FAD-binding domain, Ferric reductase, NAD binding domain

## Sheet: AROS_RvsM
ProtID	Co-ortholog	logFC	adj.P.Val	IPR_ID	Domain
AROS_05723	OG0001684	1.0002	0.00753159	IPR022885, IPR029014, IPR001135, IPR014029	NAD(P)H-quinone oxidoreductase subunit D/H, NiFe hydrogenase-like, NADH-quinone oxidoreductase, subunit D, NADH:ubiquinone oxidoreductase, 49kDa subunit, conserved site
AROS_01670	OG0011932	1.00161	0.0317101	IPR011160, IPR029052, IPR004843, IPR008139, IPR011001	Sphingomyelin phosphodiesterase, Metallo-dependent phosphatase-like, Calcineurin-like phosphoesterase domain, ApaH type, Saposin B type domain, Saposin-like
AROS_06325		1.00395	0.0237508	IPR012336, IPR017937, IPR005746, IPR013766	Thioredoxin-like fold, Thioredoxin, conserved site, Thioredoxin, Thioredoxin domain
AROS_15688	OG0004172	1.00532	0.00511744	IPR020935, IPR000979, IPR029052, IPR024654	Phosphodiesterase YfcE, conserved site, Phosphodiesterase MJ0936/Vps29, Metallo-dependent phosphatase-like, Calcineurin-like phosphoesterase domain, lpxH type
AROS_08927	OG0002414	1.00584	0.0108663	IPR020617, IPR020616, IPR016039, IPR002155, IPR020615	Thiolase, C-terminal, Thiolase, N-terminal, Thiolase-like, Thiolase, Thiolase, acyl-enzyme intermediate active site
AROS_02003		1.00656	0.00771512
AROS_12390	OG0006586	1.00717	0.00262431
AROS_15690	OG0004161	1.00731	0.0481461	IPR003615	HNH nuclease
AROS_19268	OG0003241	1.00774	0.0121632	IPR020846, IPR005829, IPR005828, IPR003663	Major facilitator superfamily domain, Sugar transporter, conserved site, Major facilitator, sugar transporter-like, Sugar/inositol transporter
AROS_08760	OG0002274	1.00781	0.00302811	IPR016092, IPR017870, IPR000361	FeS cluster insertion protein, FeS cluster insertion, C-terminal, conserved site, FeS cluster biogenesis
AROS_01535	OG0005397	1.00826	0.00694866
AROS_08866	OG0002359	1.00859	0.0135733	IPR016024, IPR011989, IPR016642, IPR002015	Armadillo-type fold, Armadillo-like helical, 26S proteasome regulatory complex, non-ATPase subcomplex, Rpn2/Psmd1 subunit, Proteasome/cyclosome repeat
AROS_01102	OG0005079	1.00988	0.00501894	IPR013087	Zinc finger C2H2-type
AROS_07848	OG0008795	1.01064	0.0260656	IPR013320, IPR000757, IPR005629	Concanavalin A-like lectin/glucanase domain, Glycoside hydrolase family 16, Beta-glucan synthesis-associated, SKN1
AROS_04207	OG0005416	1.01181	0.0351658
AROS_05622	OG0001601	1.01303	0.00595517	IPR000504	RNA recognition motif domain
AROS_11311		1.01319	0.00312176
AROS_06688	OG0010723	1.01369	0.00385249	IPR001138, IPR007219	Zn(2)-C6 fungal-type DNA-binding domain, Transcription factor domain, fungi
AROS_10291	OG0005713	1.01409	0.00613375	IPR012882, IPR012336	Protein of unknown function DUF1687, fungi, Thioredoxin-like fold
AROS_16905	OG0003279	1.01479	0.00192551
AROS_05637	OG0001617	1.01578	0.00270045	IPR034733, IPR011762, IPR029045, IPR011763	Acetyl-CoA carboxylase, Acetyl-coenzyme A carboxyltransferase, N-terminal, ClpP/crotonase-like domain, Acetyl-coenzyme A carboxyltransferase, C-terminal
AROS_13529	OG0003462	1.01617	0.00118446	IPR019412	Outer membrane protein Iml2/Tetratricopeptide repeat protein 39
AROS_02078	OG0012229	1.01619	0.00183841	IPR001958, IPR011701, IPR020846	Tetracycline resistance protein TetA/multidrug resistance protein MdtG, Major facilitator superfamily, Major facilitator superfamily domain
AROS_16323	OG0011641	1.01708	0.00183841	IPR024586	DnaJ-like protein C11, C-terminal
AROS_13220	OG0003714	1.01748	0.010163	IPR006674, IPR003607	HD domain, HD/PDEase domain
AROS_12018	OG0006089	1.01795	0.00230434	IPR023753, IPR020946	FAD/NAD(P)-binding domain, Flavin monooxygenase-like
AROS_13254	OG0003682	1.01873	0.0301604	IPR020846, IPR011701	Major facilitator superfamily domain, Major facilitator superfamily
AROS_15746	OG0003744	1.01946	0.00986624	IPR032675	Leucine-rich repeat domain, L domain-like
AROS_10749		1.01985	0.0493948
AROS_13961	OG0005376	1.02087	0.0492482	IPR001128, IPR002401, IPR017972	Cytochrome P450, Cytochrome P450, E-class, group I, Cytochrome P450, conserved site
AROS_05616		1.02124	0.00149672	IPR029030	Caspase-like domain
AROS_19885	OG0011552	1.02214	0.0161053	IPR000358, IPR033909, IPR009078	Ribonucleotide reductase small subunit family, Ribonucleotide reductase small subunit, Ferritin-like superfamily
AROS_17034	OG0003330	1.02215	0.0217685	IPR002401, IPR001128	Cytochrome P450, E-class, group I, Cytochrome P450
AROS_01499	OG0005349	1.02285	0.0418183
AROS_10823	OG0009905	1.02294	0.00573135	IPR000073, IPR029058	Alpha/beta hydrolase fold-1, Alpha/Beta hydrolase fold
AROS_07066	OG0010964	1.02302	0.0250435	IPR009056, IPR002326, IPR021157	Cytochrome c-like domain, Cytochrome c1, Cytochrome c1, transmembrane anchor, C-terminal
AROS_10544	OG0009694	1.0238	0.0144716
AROS_13729	OG0007687	1.02388	0.00538262
AROS_12032		1.02631	0.0341353	IPR011059, IPR032466, IPR006680	Metal-dependent hydrolase, composite domain, Metal-dependent hydrolase, Amidohydrolase-related
AROS_02438		1.0288	0.00295529
AROS_18489		1.0294	0.0291472
AROS_01232	OG0005191	1.03204	0.0423581	IPR000210, IPR011333	BTB/POZ domain, SKP1/BTB/POZ domain
AROS_09172	OG0002623	1.03265	0.000529405	IPR001452, IPR007461, IPR033643	SH3 domain, Ysc84 actin-binding domain, Ysc84-like 1, SYLF domain
AROS_07211	OG0011080	1.03298	0.0192444	IPR011009, IPR027417, IPR008271, IPR000719, IPR004130, IPR017441	Protein kinase-like domain, P-loop containing nucleoside triphosphate hydrolase, Serine/threonine-protein kinase, active site, Protein kinase domain, GPN-loop GTPase, Protein kinase, ATP binding site
AROS_05537	OG0001544	1.03318	0.0410838	IPR008979	Galactose-binding domain-like
AROS_13391	OG0003570	1.03745	0.031023	IPR016040	NAD(P)-binding domain
AROS_04948		1.03805	0.00280353	IPR008689	ATP synthase, F0 complex, subunit D, mitochondrial
AROS_03886	OG0006624	1.03878	0.00733674
AROS_09620	OG0003011	1.03945	0.0025582	IPR017853, IPR011013, IPR000322, IPR025887	Glycoside hydrolase superfamily, Galactose mutarotase-like domain, Glycoside hydrolase family 31, Glycoside hydrolase family 31, N-terminal domain
AROS_18467	OG0006472	1.04091	0.0493722	IPR010730	Heterokaryon incompatibility
AROS_01683		1.04351	0.0200319
AROS_13150	OG0003780	1.0447	0.0025582	IPR004843, IPR029052	Calcineurin-like phosphoesterase domain, ApaH type, Metallo-dependent phosphatase-like
AROS_14297	OG0007832	1.04548	0.0175956	IPR011765, IPR011249	Peptidase M16, N-terminal, Metalloenzyme, LuxS/M16 peptidase-like
AROS_03712	OG0007418	1.0462	0.00361576	IPR000740, IPR013805, IPR009012	GrpE nucleotide exchange factor, GrpE nucleotide exchange factor, coiled-coil, GrpE nucleotide exchange factor, head
AROS_00479	OG0004520	1.04704	0.00980131	IPR000417, IPR022998, IPR013785, IPR029056, IPR034291	Hydroxyethylthiazole kinase, Thiamine phosphate synthase/TenI, Aldolase-type TIM barrel, Ribokinase-like, Thiamine phosphate synthase
AROS_05315	OG0001345	1.04738	0.00999603
AROS_00467	OG0004510	1.04882	0.00260573	IPR019317	Brain protein I3
AROS_18333	OG0009268	1.04916	0.0285423
AROS_05369	OG0001396	1.04919	0.00448116	IPR017937, IPR012336, IPR013766, IPR005788	Thioredoxin, conserved site, Thioredoxin-like fold, Thioredoxin domain, Disulphide isomerase
AROS_11606		1.05063	0.00403561	IPR000172, IPR023753, IPR007867, IPR012132	Glucose-methanol-choline oxidoreductase, N-terminal, FAD/NAD(P)-binding domain, Glucose-methanol-choline oxidoreductase, C-terminal, Glucose-methanol-choline oxidoreductase
AROS_19287	OG0003256	1.05063	0.0489309	IPR002293, IPR004840	Amino acid/polyamine transporter I, Amino acid permease, conserved site
AROS_07395		1.0511	0.0297426	IPR020846, IPR011701	Major facilitator superfamily domain, Major facilitator superfamily
AROS_11309	OG0010273	1.05187	0.00382889	IPR001810, IPR032675	F-box domain, Leucine-rich repeat domain, L domain-like
AROS_08899	OG0002389	1.05315	0.00171473	IPR007248	Mpv17/PMP22
AROS_08805	OG0002307	1.05398	0.0313836	IPR018108, IPR023395, IPR002067, IPR002113	Mitochondrial substrate/solute carrier, Mitochondrial carrier domain, Mitochondrial carrier protein, Adenine nucleotide translocator 1
AROS_15558	OG0005167	1.05482	0.0382969	IPR009286	Inositol-pentakisphosphate 2-kinase
AROS_13221		1.05606	0.000442441	IPR003689	Zinc/iron permease
AROS_09466	OG0002892	1.05642	0.0041618	IPR026017, IPR023366, IPR017938, IPR001783	Lumazine-binding domain, ATP synthase subunit alpha-like domain, Riboflavin synthase-like beta-barrel, Lumazine-binding protein
AROS_08126	OG0008973	1.05643	0.00376903	IPR024535, IPR012334, IPR011050	Pectate lyase superfamily protein, Pectin lyase fold, Pectin lyase fold/virulence factor
AROS_09283	OG0002726	1.05655	0.00169508	IPR005225, IPR027417, IPR001806	Small GTP-binding protein domain, P-loop containing nucleoside triphosphate hydrolase, Small GTPase superfamily
AROS_16907	OG0003271	1.05708	0.00553528	IPR012340, IPR010339	Nucleic acid-binding, OB-fold, TIP49, C-terminal
AROS_14132	OG0007439	1.05816	0.00684957	IPR004839, IPR015422, IPR015424, IPR015421	Aminotransferase, class I/classII, Pyridoxal phosphate-dependent transferase, subdomain 2, Pyridoxal phosphate-dependent transferase, Pyridoxal phosphate-dependent transferase, major region, subdomain 1
AROS_08531	OG0009143	1.05825	0.00753159	IPR032675, IPR001810	Leucine-rich repeat domain, L domain-like, F-box domain
AROS_03108	OG0004143	1.05989	0.0263345	IPR002524, IPR017972, IPR001128, IPR002401, IPR027470	Cation efflux protein, Cytochrome P450, conserved site, Cytochrome P450, Cytochrome P450, E-class, group I, Cation efflux protein, cytoplasmic domain
AROS_11385	OG0010305	1.05996	0.000539507	IPR006153	Cation/H+ exchanger
AROS_07312	OG0011166	1.06076	0.00633143	IPR033661, IPR003689, IPR033177, IPR003817	Phosphatidylserine decarboxylase, eukaryotic type 1, Zinc/iron permease, Phosphatidylserine decarboxylase, Phosphatidylserine decarboxylase-related
AROS_16053		1.06125	0.0147627	IPR016040, IPR002347	NAD(P)-binding domain, Short-chain dehydrogenase/reductase SDR
AROS_02440		1.06152	0.0379586
AROS_21261	OG0009584	1.06261	0.0113069	IPR032675	Leucine-rich repeat domain, L domain-like
AROS_18670	OG0007982	1.06337	0.000531049	IPR013083, IPR013087	Zinc finger, RING/FYVE/PHD-type, Zinc finger C2H2-type
AROS_01744	OG0011987	1.06357	0.0250107	IPR014756, IPR011021	Immunoglobulin E-set, Arrestin-like, N-terminal
AROS_01061	OG0005044	1.06386	0.00336797	IPR023395, IPR018108	Mitochondrial carrier domain, Mitochondrial substrate/solute carrier
AROS_11728	OG0006258	1.06583	0.000475899	IPR029060, IPR006084, IPR006086	PIN domain-like, XPG/Rad2 endonuclease, XPG-I domain
AROS_21961	OG0003394	1.0659	0.00819589	IPR001509, IPR016040	NAD-dependent epimerase/dehydratase, NAD(P)-binding domain
AROS_02394	OG0007392	1.06605	0.0058053	IPR000727, IPR010989, IPR015260	Target SNARE coiled-coil homology domain, SNARE, Syntaxin 6, N-terminal
AROS_07213	OG0011082	1.06707	0.00849357	IPR002123, IPR000872	Phospholipid/glycerol acyltransferase, Tafazzin
AROS_16710	OG0008488	1.06839	0.00151991	IPR000172, IPR023753, IPR007867, IPR012132	Glucose-methanol-choline oxidoreductase, N-terminal, FAD/NAD(P)-binding domain, Glucose-methanol-choline oxidoreductase, C-terminal, Glucose-methanol-choline oxidoreductase
AROS_01334	OG0005253	1.06926	0.0237044	IPR006176, IPR016040, IPR022694, IPR008927, IPR013328, IPR006108	3-hydroxyacyl-CoA dehydrogenase, NAD binding, NAD(P)-binding domain, 3-hydroxyacyl-CoA dehydrogenase, 6-phosphogluconate dehydrogenase C-terminal domain-like, 6-phosphogluconate dehydrogenase, domain 2, 3-hydroxyacyl-CoA dehydrogenase, C-terminal
AROS_09036	OG0002519	1.06991	0.0457939	IPR015421, IPR004839, IPR000796, IPR015422, IPR004838, IPR015424	Pyridoxal phosphate-dependent transferase, major region, subdomain 1, Aminotransferase, class I/classII, Aspartate/other aminotransferase, Pyridoxal phosphate-dependent transferase, subdomain 2, Aminotransferases, class-I, pyridoxal-phosphate-binding site, Pyridoxal phosphate-dependent transferase
AROS_12552	OG0006715	1.07042	0.00665855	IPR032675	Leucine-rich repeat domain, L domain-like
AROS_03632	OG0007876	1.07133	0.00332576	IPR018624	Translocation protein Sec66
AROS_09904	OG0005538	1.07159	0.0264434
AROS_05952	OG0001868	1.07206	0.0414356	IPR029069, IPR006683	HotDog domain, Thioesterase domain
AROS_03767	OG0007220	1.07331	0.00330328	IPR003034	SAP domain
AROS_15490		1.07335	0.0250164
AROS_04087	OG0005734	1.07428	0.00464845	IPR003615	HNH nuclease
AROS_02149		1.07496	0.00603867
AROS_09274	OG0002717	1.07517	0.0275966	IPR023333, IPR029055, IPR033811, IPR016050, IPR001353	Proteasome B-type subunit, Nucleophile aminohydrolases, N-terminal, Proteasome beta 3 subunit, Proteasome beta-type subunit, conserved site, Proteasome, subunit alpha/beta
AROS_01044	OG0005028	1.07588	0.00734145	IPR019489, IPR003593, IPR018368, IPR027417, IPR001270, IPR003959	Clp ATPase, C-terminal, AAA+ ATPase domain, ClpA/B, conserved site 1, P-loop containing nucleoside triphosphate hydrolase, ClpA/B family, ATPase, AAA-type, core
AROS_03287	OG0004075	1.0763	0.0019066	IPR005502	ADP-ribosylation/Crystallin J1
AROS_12061		1.07748	0.00611027
AROS_00705	OG0004709	1.07793	0.00268921	IPR020683, IPR013783, IPR002110, IPR002909, IPR014756	Ankyrin repeat-containing domain, Immunoglobulin-like fold, Ankyrin repeat, IPT domain, Immunoglobulin E-set
AROS_08865	OG0002358	1.07857	0.00572188	IPR001349	Cytochrome c oxidase, subunit VIa
AROS_04288		1.07874	0.0178221
AROS_12124	OG0006003	1.07882	0.0360573	IPR000719, IPR011009	Protein kinase domain, Protein kinase-like domain
AROS_15474		1.07926	0.0135745
AROS_13787	OG0007645	1.07987	0.000758006	IPR011650, IPR002933, IPR017439, IPR017144	Peptidase M20, dimerisation domain, Peptidase M20, Amidohydrolase, Peptidase M20A, amidohydrolase, predicted
AROS_09559	OG0002980	1.08016	0.00229611	IPR012308, IPR012310, IPR012340, IPR000977, IPR016059, IPR012309	DNA ligase, ATP-dependent, N-terminal, DNA ligase, ATP-dependent, central, Nucleic acid-binding, OB-fold, DNA ligase, ATP-dependent, DNA ligase, ATP-dependent, conserved site, DNA ligase, ATP-dependent, C-terminal
AROS_00447	OG0004493	1.08233	0.0153346	IPR029063	S-adenosyl-L-methionine-dependent methyltransferase
AROS_04172		1.08378	0.00312112	IPR004776	Membrane transport protein
AROS_17210	OG0011359	1.0843	0.0144719	IPR029058, IPR002921	Alpha/Beta hydrolase fold, Fungal lipase-like domain
AROS_04728	OG0012481	1.08558	0.00547153	IPR006089, IPR009075, IPR013786, IPR006091, IPR009100	Acyl-CoA dehydrogenase, conserved site, Acyl-CoA dehydrogenase/oxidase C-terminal, Acyl-CoA dehydrogenase/oxidase, N-terminal, Acyl-CoA oxidase/dehydrogenase, central domain, Acyl-CoA dehydrogenase/oxidase, N-terminal and middle domain
AROS_01264	OG0005210	1.08561	0.0300624	IPR015889	Intradiol ring-cleavage dioxygenase, core
AROS_00808	OG0004812	1.0867	0.00616985
AROS_20199	OG0007283	1.0867	0.037906	IPR002347, IPR016040	Short-chain dehydrogenase/reductase SDR, NAD(P)-binding domain
AROS_05228	OG0012898	1.08742	0.0100649
AROS_00341	OG0004407	1.08859	0.00498725	IPR023332, IPR000426, IPR029055, IPR001353	Proteasome alpha-type subunit, Proteasome alpha-subunit, N-terminal domain, Nucleophile aminohydrolases, N-terminal, Proteasome, subunit alpha/beta
AROS_05379	OG0001405	1.08928	0.000529405	IPR000926, IPR032677	GTP cyclohydrolase II, RibA, GTP cyclohydrolase II
AROS_20578		1.09099	0.0095446	IPR029058, IPR002921	Alpha/Beta hydrolase fold, Fungal lipase-like domain
AROS_10309		1.09143	0.00534338
AROS_21025	OG0005814	1.09145	0.0166615	IPR013083, IPR011011, IPR019786, IPR001965	Zinc finger, RING/FYVE/PHD-type, Zinc finger, FYVE/PHD-type, Zinc finger, PHD-type, conserved site, Zinc finger, PHD-type
AROS_06730	OG0010758	1.0916	0.0197176
AROS_15009	OG0007240	1.09226	0.0250042	IPR005135	Endonuclease/exonuclease/phosphatase
AROS_00082	OG0009174	1.09283	0.0151305	IPR015421, IPR015422, IPR000277, IPR015424	Pyridoxal phosphate-dependent transferase, major region, subdomain 1, Pyridoxal phosphate-dependent transferase, subdomain 2, Cys/Met metabolism, pyridoxal phosphate-dependent enzyme, Pyridoxal phosphate-dependent transferase
AROS_07219		1.09288	0.00129315
AROS_16639		1.09344	0.00704163	IPR016166, IPR002156, IPR000477, IPR012337, IPR016169, IPR005135	FAD-binding, type 2, Ribonuclease H domain, Reverse transcriptase domain, Ribonuclease H-like domain, CO dehydrogenase flavoprotein-like, FAD-binding, subdomain 2, Endonuclease/exonuclease/phosphatase
AROS_10273	OG0005698	1.09404	0.0263506	IPR020846, IPR011701	Major facilitator superfamily domain, Major facilitator superfamily
AROS_08151	OG0008984	1.09651	0.00130323	IPR002306, IPR024109, IPR014729, IPR001412, IPR002305	Tryptophan-tRNA ligase, Tryptophan-tRNA ligase, bacterial-type, Rossmann-like alpha/beta/alpha sandwich fold, Aminoacyl-tRNA synthetase, class I, conserved site, Aminoacyl-tRNA synthetase, class Ic
AROS_08203		1.09715	0.000459926
AROS_08256	OG0009016	1.09734	0.00109306	IPR004276, IPR002213	Glycosyltransferase family 28, N-terminal domain, UDP-glucuronosyl/UDP-glucosyltransferase
AROS_15386	OG0001965	1.09879	0.0148586	IPR016040, IPR001509	NAD(P)-binding domain, NAD-dependent epimerase/dehydratase
AROS_09968	OG0005577	1.09898	0.00866788	IPR001138, IPR007219	Zn(2)-C6 fungal-type DNA-binding domain, Transcription factor domain, fungi
AROS_11948		1.09927	0.00503655
AROS_12686	OG0006801	1.0996	0.00855012	IPR032805	Wax synthase domain
AROS_06354	OG0008326	1.09994	0.043982	IPR018244, IPR014044, IPR001283, IPR034120	Allergen V5/Tpx-1-related, conserved site, CAP domain, Cysteine-rich secretory protein, allergen V5/Tpx-1-related, Pry1-like, SCP domain
AROS_09608	OG0003000	1.10041	0.00343483	IPR001810	F-box domain
AROS_21428		1.10053	0.0478367	IPR027974, IPR002893	Domain of unknown function DUF4470, Zinc finger, MYND-type
AROS_04547	OG0012414	1.10083	0.0170571	IPR001563, IPR029058, IPR018202, IPR033124	Peptidase S10, serine carboxypeptidase, Alpha/Beta hydrolase fold, Serine carboxypeptidase, serine active site, Serine carboxypeptidases, histidine active site
AROS_11599	OG0006319	1.10131	0.00280353	IPR002293, IPR004840	Amino acid/polyamine transporter I, Amino acid permease, conserved site
AROS_10142		1.103	0.0029469	IPR012336, IPR013766, IPR013740	Thioredoxin-like fold, Thioredoxin domain, Redoxin
AROS_11216	OG0010203	1.10303	0.00318981	IPR032675, IPR001810	Leucine-rich repeat domain, L domain-like, F-box domain
AROS_08181		1.1036	0.00969355	IPR001128, IPR002403	Cytochrome P450, Cytochrome P450, E-class, group IV
AROS_11575	OG0006340	1.10374	0.000642574	IPR018392	LysM domain
AROS_00833	OG0004837	1.10425	0.0226209	IPR000683, IPR016040, IPR004104	Oxidoreductase, N-terminal, NAD(P)-binding domain, Oxidoreductase, C-terminal
AROS_13331	OG0003624	1.10442	0.00938567	IPR013860	Protein of unknown function DUF1752, fungi
AROS_17653	OG0005402	1.10676	0.00235497
AROS_09931	OG0005556	1.10746	0.00342803
AROS_10808	OG0009890	1.10808	0.00439001	IPR000210, IPR011333	BTB/POZ domain, SKP1/BTB/POZ domain
AROS_04106	OG0005651	1.10815	0.0296312	IPR005722, IPR027417, IPR000194, IPR003593, IPR004100, IPR024034, IPR020003	ATP synthase, F1 complex, beta subunit, P-loop containing nucleoside triphosphate hydrolase, ATPase, F1/V1/A1 complex, alpha/beta subunit, nucleotide-binding domain, AAA+ ATPase domain, ATPase, F1/V1/A1 complex, alpha/beta subunit, N-terminal domain, ATPase, F1/V1 complex, beta/alpha subunit, C-terminal, ATPase, alpha/beta subunit, nucleotide-binding domain, active site
AROS_21140		1.10925	0.0420658
AROS_15895	OG0006985	1.10976	0.00775008	IPR011009	Protein kinase-like domain
AROS_20458		1.11057	0.000605037	IPR032675, IPR001810	Leucine-rich repeat domain, L domain-like, F-box domain
AROS_21211	OG0009556	1.11102	0.000661551	IPR020422, IPR032675, IPR029021, IPR000340	Dual specificity protein phosphatase domain, Leucine-rich repeat domain, L domain-like, Protein-tyrosine phosphatase-like, Dual specificity phosphatase, catalytic domain
AROS_16041	OG0007062	1.1119	0.00998147	IPR023753, IPR007867, IPR000172, IPR012132	FAD/NAD(P)-binding domain, Glucose-methanol-choline oxidoreductase, C-terminal, Glucose-methanol-choline oxidoreductase, N-terminal, Glucose-methanol-choline oxidoreductase
AROS_17093	OG0003370	1.11304	0.00925761	IPR012334, IPR011050, IPR000743	Pectin lyase fold, Pectin lyase fold/virulence factor, Glycoside hydrolase, family 28
AROS_04474	OG0012389	1.11348	0.0142396	IPR015955, IPR001557, IPR016040, IPR022383, IPR001236, IPR010097	Lactate dehydrogenase/glycoside hydrolase, family 4, C-terminal, L-lactate/malate dehydrogenase, NAD(P)-binding domain, Lactate/malate dehydrogenase, C-terminal, Lactate/malate dehydrogenase, N-terminal, Malate dehydrogenase, type 1
AROS_14315		1.11382	0.0392265
AROS_12498	OG0006673	1.11454	0.0253923	IPR029055, IPR016050, IPR001353, IPR023333	Nucleophile aminohydrolases, N-terminal, Proteasome beta-type subunit, conserved site, Proteasome, subunit alpha/beta, Proteasome B-type subunit
AROS_05955	OG0001871	1.11547	0.00206045	IPR012280, IPR000534, IPR000319, IPR016040, IPR005676	Semialdehyde dehydrogenase, dimerisation domain, Semialdehyde dehydrogenase, NAD-binding, Aspartate-semialdehyde dehydrogenase, conserved site, NAD(P)-binding domain, Aspartate-semialdehyde dehydrogenase, peptidoglycan lacking
AROS_08745	OG0002259	1.11638	0.0182297	IPR000453, IPR020541	Chorismate synthase, Chorismate synthase, conserved site
AROS_15423	OG0011472	1.11663	0.0181187
AROS_21270	OG0009589	1.11749	0.00158621	IPR007248	Mpv17/PMP22
AROS_02429	OG0007405	1.11808	0.00276677	IPR001810	F-box domain
AROS_19547	OG0010561	1.11813	0.0134482	IPR013057	Amino acid transporter, transmembrane domain
AROS_09833	OG0005496	1.11855	0.00319312	IPR007594	RFT1
AROS_13686		1.11973	0.0215471	IPR012334, IPR000743, IPR011050	Pectin lyase fold, Glycoside hydrolase, family 28, Pectin lyase fold/virulence factor
AROS_11983		1.12066	0.00280353
AROS_16886		1.12194	0.00182145	IPR010339, IPR027417	TIP49, C-terminal, P-loop containing nucleoside triphosphate hydrolase
AROS_10965	OG0010023	1.12203	0.0373431	IPR008929, IPR012480	Chondroitin AC/alginate lyase, Heparinase II/III-like
AROS_12651	OG0006789	1.12304	0.0291627	IPR023753, IPR000172, IPR015920, IPR007867	FAD/NAD(P)-binding domain, Glucose-methanol-choline oxidoreductase, N-terminal, Cellobiose dehydrogenase, cytochrome domain, Glucose-methanol-choline oxidoreductase, C-terminal
AROS_16904		1.12361	0.031749
AROS_19181	OG0003180	1.12394	0.0082643	IPR003439, IPR017871, IPR027417, IPR003593	ABC transporter-like, ABC transporter, conserved site, P-loop containing nucleoside triphosphate hydrolase, AAA+ ATPase domain
AROS_18722	OG0009601	1.12468	0.00645933	IPR019727	ATP synthase, F0 complex, subunit F, mitochondria, fungi
AROS_15351	OG0001981	1.12477	0.00859262	IPR008220, IPR029058, IPR000073	Homoserine/serine acetyltransferase, Alpha/Beta hydrolase fold, Alpha/beta hydrolase fold-1
AROS_02646	OG0009454	1.12568	0.0460521	IPR008266, IPR011009, IPR000719, IPR001245	Tyrosine-protein kinase, active site, Protein kinase-like domain, Protein kinase domain, Serine-threonine/tyrosine-protein kinase, catalytic domain
AROS_12735	OG0006841	1.12628	0.00201134	IPR002293, IPR004840	Amino acid/polyamine transporter I, Amino acid permease, conserved site
AROS_15076		1.1272	0.0062184	IPR029058, IPR002921	Alpha/Beta hydrolase fold, Fungal lipase-like domain
AROS_14055		1.12805	0.0132921	IPR003846	Uncharacterised protein family UPF0061
AROS_13530	OG0003461	1.12908	0.0017404	IPR011990, IPR019412	Tetratricopeptide-like helical domain, Outer membrane protein Iml2/Tetratricopeptide repeat protein 39
AROS_14972		1.12919	0.0142459
AROS_15854	OG0006977	1.12984	0.0106981	IPR029045, IPR001753, IPR014748	ClpP/crotonase-like domain, Crotonase superfamily, Crontonase, C-terminal
AROS_09138	OG0002598	1.13024	0.0275933
AROS_16159	OG0007188	1.13074	0.0044912	IPR025340	Protein of unknown function DUF4246
AROS_07304	OG0011157	1.1313	0.0153134	IPR023366, IPR000793, IPR005294, IPR020003, IPR004100, IPR027417, IPR000194, IPR033732	ATP synthase subunit alpha-like domain, ATP synthase, alpha subunit, C-terminal, ATP synthase, F1 complex, alpha subunit, ATPase, alpha/beta subunit, nucleotide-binding domain, active site, ATPase, F1/V1/A1 complex, alpha/beta subunit, N-terminal domain, P-loop containing nucleoside triphosphate hydrolase, ATPase, F1/V1/A1 complex, alpha/beta subunit, nucleotide-binding domain, ATP synthase, F1 c…
AROS_15872		1.13272	0.0231428	IPR011009	Protein kinase-like domain
AROS_08201	OG0009006	1.133	0.00209283	IPR011053, IPR000089	Single hybrid motif, Biotin/lipoyl attachment
AROS_07379	OG0011220	1.13361	0.00449737
AROS_05046	OG0012733	1.13391	0.00300741	IPR003392, IPR000731, IPR032190	Protein patched/dispatched, Sterol-sensing domain, Niemann-Pick C1, N-terminal
AROS_11108	OG0010123	1.13396	0.00319312	IPR016053, IPR002051, IPR016084	Haem oxygenase-like, Haem oxygenase, Haem oxygenase-like, multi-helical
AROS_12451		1.13475	0.00854337	IPR032675	Leucine-rich repeat domain, L domain-like
AROS_10835	OG0009918	1.13561	0.0012335	IPR001926	Tryptophan synthase beta subunit-like PLP-dependent enzyme
AROS_06763	OG0010784	1.13642	0.0445422	IPR001300, IPR022684, IPR000169	Peptidase C2, calpain, catalytic domain, Peptidase C2, calpain family, Cysteine peptidase, cysteine active site
AROS_04115		1.13664	0.000404366	IPR029035, IPR026590, IPR003000	DHS-like NAD/FAD-binding domain, Sirtuin family, catalytic core domain, Sirtuin family
AROS_17477		1.13672	0.013154
AROS_01040		1.13753	0.0103355
AROS_10539	OG0009691	1.13867	0.00917983	IPR011701, IPR020846	Major facilitator superfamily, Major facilitator superfamily domain
AROS_05477	OG0001487	1.14048	0.00545091	IPR000408, IPR009091	Regulator of chromosome condensation, RCC1, Regulator of chromosome condensation 1/beta-lactamase-inhibitor protein II
AROS_13532	OG0003459	1.14113	0.00546828	IPR016162, IPR015590, IPR016161, IPR029510	Aldehyde dehydrogenase N-terminal domain, Aldehyde dehydrogenase domain, Aldehyde/histidinol dehydrogenase, Aldehyde dehydrogenase, glutamic acid active site
AROS_22135		1.14194	0.00798338
AROS_15081		1.14224	0.0304508
AROS_05460	OG0001473	1.14254	0.0006659
AROS_18646		1.14512	0.00832534
AROS_14732		1.14519	0.034999	IPR032675	Leucine-rich repeat domain, L domain-like
AROS_04328	OG0012304	1.14605	0.0253194	IPR001138, IPR007219, IPR013087	Zn(2)-C6 fungal-type DNA-binding domain, Transcription factor domain, fungi, Zinc finger C2H2-type
AROS_16533	OG0008601	1.14642	0.0181372	IPR000719, IPR011009	Protein kinase domain, Protein kinase-like domain
AROS_05877	OG0001802	1.14738	0.00110483	IPR006153, IPR001748	Cation/H+ exchanger, G10 protein
AROS_10977	OG0010035	1.148	0.00295146	IPR017986, IPR021772, IPR015943, IPR001680, IPR020472, IPR019775	WD40-repeat-containing domain, Protein of unknown function DUF3337, WD40/YVTN repeat-like-containing domain, WD40 repeat, G-protein beta WD-40 repeat, WD40 repeat, conserved site
AROS_10886		1.14811	0.0494506
AROS_07155	OG0011030	1.1483	0.00213452	IPR010233, IPR029063	Ubiquinone biosynthesis O-methyltransferase, S-adenosyl-L-methionine-dependent methyltransferase
AROS_14531		1.1492	0.0212604	IPR032675	Leucine-rich repeat domain, L domain-like
AROS_12908		1.15156	0.0290384
AROS_04542		1.15193	0.0254011
AROS_21570	OG0005806	1.1525	0.0131325
AROS_10017	OG0005615	1.15307	0.0081937	IPR001623, IPR018253, IPR004302, IPR026894	DnaJ domain, DnaJ domain, conserved site, Cellulose/chitin-binding protein, N-terminal, DNAJ-containing protein, X-domain
AROS_09672	OG0003057	1.15599	0.0278576	IPR008688	ATP synthase, F0 complex, subunit B/MI25
AROS_10144		1.15674	0.0423457
AROS_14812	OG0011800	1.15765	0.000432815	IPR000014, IPR013655	PAS domain, PAS fold-3
AROS_09756	OG0003134	1.15792	0.00287751
AROS_19354	OG0010419	1.1581	0.0180613
AROS_13693	OG0007711	1.1584	0.00926697	IPR001810, IPR000131, IPR023632, IPR032675	F-box domain, ATP synthase, F1 complex, gamma subunit, ATP synthase, F1 complex, gamma subunit conserved site, Leucine-rich repeat domain, L domain-like
AROS_16153		1.16069	0.0300636
AROS_08315	OG0009042	1.16103	0.0281462
AROS_06896	OG0010879	1.16113	0.0308418	IPR029021, IPR016130, IPR000387, IPR000340	Protein-tyrosine phosphatase-like, Protein-tyrosine phosphatase, active site, Tyrosine specific protein phosphatases domain, Dual specificity phosphatase, catalytic domain
AROS_13314	OG0003639	1.16128	0.00454593
AROS_18866		1.16153	0.0151958
AROS_03806	OG0007093	1.16223	0.0152607
AROS_00360	OG0004425	1.16605	0.00321738	IPR002109, IPR014025, IPR012336	Glutaredoxin, Glutaredoxin subgroup, Thioredoxin-like fold
AROS_02070	OG0012224	1.16692	0.00230434	IPR013320, IPR000757	Concanavalin A-like lectin/glucanase domain, Glycoside hydrolase family 16
AROS_00377		1.16712	0.00202942	IPR012337, IPR002156, IPR003615	Ribonuclease H-like domain, Ribonuclease H domain, HNH nuclease
AROS_09300	OG0002741	1.1674	0.00515709
AROS_14767		1.16759	0.00483039
AROS_06724	OG0010753	1.16913	0.0282667	IPR015943	WD40/YVTN repeat-like-containing domain
AROS_18214		1.16921	0.0165834	IPR002893	Zinc finger, MYND-type
AROS_13500	OG0003483	1.16941	0.00321751	IPR019833, IPR001189, IPR019832, IPR019831	Manganese/iron superoxide dismutase, binding site, Manganese/iron superoxide dismutase, Manganese/iron superoxide dismutase, C-terminal, Manganese/iron superoxide dismutase, N-terminal
AROS_15849		1.17014	0.00226877	IPR000608, IPR016135	Ubiquitin-conjugating enzyme E2, Ubiquitin-conjugating enzyme/RWD-like
AROS_09054	OG0002536	1.17125	0.0305309	IPR006806	ETC complex I subunit
AROS_14303	OG0007844	1.17152	0.0246422	IPR010905, IPR008928	Glycosyl hydrolase, family 88, Six-hairpin glycosidase-like
AROS_05417	OG0001438	1.17195	0.00297379	IPR008928, IPR010905	Six-hairpin glycosidase-like, Glycosyl hydrolase, family 88
AROS_15721	OG0003965	1.17196	0.0098199
AROS_17730		1.17215	0.00316171
AROS_10595	OG0009722	1.17237	0.00720009	IPR003105, IPR015947	SRA-YDG, PUA-like domain
AROS_02508		1.17271	0.0134295	IPR016040, IPR002347	NAD(P)-binding domain, Short-chain dehydrogenase/reductase SDR
AROS_09018	OG0002501	1.1735	0.00218131	IPR003172, IPR033917, IPR014756	MD-2-related lipid-recognition domain, ML domain, phosphatidylinositol/phosphatidylglycerol transfer protein, Immunoglobulin E-set
AROS_11358		1.17452	0.0190088
AROS_10862	OG0009941	1.17455	0.00803329	IPR027378, IPR020846	Cyclic nucleotide-regulated ion channel, N-terminal domain, Major facilitator superfamily domain
AROS_04121	OG0005603	1.17458	0.0339276	IPR007219	Transcription factor domain, fungi
AROS_02148	OG0012273	1.17618	0.0275669
AROS_21664		1.17622	0.0465229
AROS_05031	OG0012721	1.17691	0.00119352	IPR000008, IPR000719, IPR000961, IPR017441, IPR011009, IPR008271, IPR017892	C2 domain, Protein kinase domain, AGC-kinase, C-terminal, Protein kinase, ATP binding site, Protein kinase-like domain, Serine/threonine-protein kinase, active site, Protein kinase, C-terminal
AROS_13482	OG0003497	1.17758	0.02598	IPR019778, IPR001338	Hydrophobin, conserved site, Hydrophobin
AROS_14199		1.17765	0.0297628
AROS_19233	OG0003224	1.17971	0.00593142	IPR029061, IPR020826, IPR033248, IPR009014, IPR005474, IPR005475	Thiamin diphosphate-binding fold, Transketolase binding site, Transketolase, C-terminal domain, Transketolase C-terminal/Pyruvate-ferredoxin oxidoreductase domain II, Transketolase, N-terminal, Transketolase-like, pyrimidine-binding domain
AROS_09932	OG0005555	1.18012	0.0189333
AROS_07421	OG0011255	1.18223	0.00300689
AROS_18595	OG0007949	1.18232	0.0167728	IPR007269	Isoprenylcysteine carboxyl methyltransferase
AROS_09989	OG0005593	1.1827	0.0273013	IPR003958, IPR009072	Transcription factor CBF/NF-Y/archaeal histone domain, Histone-fold
AROS_07333	OG0011182	1.18295	0.0011546	IPR013862	Protein of unknown function DUF1753, Golgi
AROS_05743	OG0001702	1.183	0.00117548	IPR023214, IPR029058, IPR008758, IPR031315, IPR013209, IPR007651	HAD-like domain, Alpha/Beta hydrolase fold, Peptidase S28, LNS2/PITP, Lipin/Ned1/Smp2 (LNS2), Lipin, N-terminal
AROS_06742	OG0010770	1.18352	0.0159814	IPR016040, IPR002347	NAD(P)-binding domain, Short-chain dehydrogenase/reductase SDR
AROS_12986	OG0003935	1.184	0.00598996	IPR020846, IPR005828	Major facilitator superfamily domain, Major facilitator, sugar transporter-like
AROS_07122		1.18477	0.0476392
AROS_00079	OG0009172	1.18499	0.0463587	IPR002016, IPR010255	Haem peroxidase, plant/fungal/bacterial, Haem peroxidase
AROS_01614	OG0011887	1.18582	0.01278	IPR029071	Ubiquitin-related domain
AROS_12652	OG0006791	1.18588	0.000482294
AROS_17358		1.18799	0.00726864	IPR000719, IPR011009	Protein kinase domain, Protein kinase-like domain
AROS_03389	OG0003985	1.18814	0.00212346	IPR002401, IPR001128, IPR017972	Cytochrome P450, E-class, group I, Cytochrome P450, Cytochrome P450, conserved site
AROS_00694	OG0004697	1.18823	0.0129643	IPR032675, IPR001810	Leucine-rich repeat domain, L domain-like, F-box domain
AROS_05038	OG0012727	1.19002	0.0097654	IPR016169, IPR012951, IPR016166, IPR006094	CO dehydrogenase flavoprotein-like, FAD-binding, subdomain 2, Berberine/berberine-like, FAD-binding, type 2, FAD linked oxidase, N-terminal
AROS_00194	OG0004290	1.19251	0.00942727	IPR003154, IPR008947	S1/P1 nuclease, Phospholipase C/P1 nuclease domain
AROS_11230	OG0010213	1.19296	0.00978288	IPR000504, IPR007275	RNA recognition motif domain, YTH domain
AROS_18094	OG0005406	1.19363	0.00342256	IPR015943, IPR011047, IPR027417	WD40/YVTN repeat-like-containing domain, Quinoprotein alcohol dehydrogenase-like superfamily, P-loop containing nucleoside triphosphate hydrolase
AROS_22283		1.19453	0.0107858	IPR011025, IPR027417, IPR001019	G protein alpha subunit, helical insertion, P-loop containing nucleoside triphosphate hydrolase, Guanine nucleotide binding protein (G-protein), alpha subunit
AROS_08788	OG0002296	1.19547	0.00112136	IPR001810	F-box domain
AROS_08092	OG0008946	1.19618	0.00036055	IPR005176	Potentiating neddylation domain
AROS_19261	OG0003235	1.19625	0.0127234	IPR013149, IPR013154, IPR011032, IPR016040, IPR020843	Alcohol dehydrogenase, C-terminal, Alcohol dehydrogenase, N-terminal, GroES-like, NAD(P)-binding domain, Polyketide synthase, enoylreductase domain
AROS_08340		1.19741	0.0162322	IPR006259, IPR027417, IPR000850, IPR007862, IPR028587, IPR033690	Adenylate kinase subfamily, P-loop containing nucleoside triphosphate hydrolase, Adenylate kinase/UMP-CMP kinase, Adenylate kinase, active site lid domain, Adenylate kinase 2, Adenylate kinase, conserved site
AROS_05053	OG0012740	1.19805	0.00240408	IPR004524, IPR002312, IPR006195, IPR004364	Aspartate-tRNA ligase, type 1, Aspartyl/Asparaginyl-tRNA synthetase, class IIb, Aminoacyl-tRNA synthetase, class II, Aminoacyl-tRNA synthetase, class II (D/K/N)
AROS_10820	OG0009902	1.19948	0.00231464	IPR003333, IPR029063	Mycolic acid cyclopropane synthase, S-adenosyl-L-methionine-dependent methyltransferase
AROS_12494	OG0006669	1.20026	0.00356575	IPR015889	Intradiol ring-cleavage dioxygenase, core
AROS_04813		1.20066	0.00483491	IPR020904, IPR002347, IPR016040	Short-chain dehydrogenase/reductase, conserved site, Short-chain dehydrogenase/reductase SDR, NAD(P)-binding domain
AROS_19372	OG0010413	1.20197	0.000473275	IPR002498, IPR027484, IPR027483	Phosphatidylinositol-4-phosphate 5-kinase, core, Phosphatidylinositol-4-phosphate 5-kinase, N-terminal domain, Phosphatidylinositol-4-phosphate 5-kinase, C-terminal
AROS_19733	OG0011491	1.20206	0.00263735
AROS_11345		1.20304	0.0200319
AROS_15154	OG0002038	1.20338	0.00737001	IPR017972, IPR001128, IPR002401	Cytochrome P450, conserved site, Cytochrome P450, Cytochrome P450, E-class, group I
AROS_11255	OG0010232	1.20512	0.017025	IPR001138	Zn(2)-C6 fungal-type DNA-binding domain
AROS_15017	OG0007248	1.20566	0.00389826	IPR032675	Leucine-rich repeat domain, L domain-like
AROS_01338	OG0005257	1.20644	0.0301986	IPR002347, IPR020904, IPR016040	Short-chain dehydrogenase/reductase SDR, Short-chain dehydrogenase/reductase, conserved site, NAD(P)-binding domain
AROS_07732	OG0008702	1.20689	0.00408762	IPR001138	Zn(2)-C6 fungal-type DNA-binding domain
AROS_11947		1.20819	0.00167879
AROS_06189	OG0008393	1.20857	0.00230434	IPR001810, IPR032675	F-box domain, Leucine-rich repeat domain, L domain-like
AROS_06918	OG0010897	1.20876	0.00366325
AROS_04975	OG0012692	1.20899	0.000257288	IPR001209, IPR018271	Ribosomal protein S14, Ribosomal protein S14, conserved site
AROS_03038	OG0004190	1.21014	0.00217746	IPR002938, IPR023753	FAD-binding domain, FAD/NAD(P)-binding domain
AROS_07348	OG0011196	1.2105	0.00104534	IPR004372, IPR023865, IPR000890	Acetate/propionate kinase, Aliphatic acid kinase, short-chain, conserved site, Aliphatic acid kinase, short-chain
AROS_02471		1.21054	0.00273924	IPR032675	Leucine-rich repeat domain, L domain-like
AROS_01100	OG0005077	1.21167	0.00075097	IPR023398, IPR015034	Translation Initiation factor eIF- 4e-like, Protein of unknown function DUF1917
AROS_14772		1.212	0.00764637
AROS_03400	OG0003975	1.21209	0.0278734	IPR002227, IPR008922	Tyrosinase copper-binding domain, Uncharacterised domain, di-copper centre
AROS_00756	OG0004763	1.21294	0.00999603	IPR001138	Zn(2)-C6 fungal-type DNA-binding domain
AROS_18757		1.2134	0.0306543
AROS_04113	OG0005640	1.21526	0.000432245	IPR002048, IPR023753, IPR018247, IPR011992	EF-hand domain, FAD/NAD(P)-binding domain, EF-Hand 1, calcium-binding site, EF-hand domain pair
AROS_12765		1.21528	0.00544264	IPR023753, IPR002938	FAD/NAD(P)-binding domain, FAD-binding domain
AROS_18748		1.21553	0.0495556
AROS_11909		1.21592	0.00145983	IPR032675	Leucine-rich repeat domain, L domain-like
AROS_05210	OG0012880	1.21595	0.00882507	IPR004434, IPR024084, IPR005024, IPR019818	Isocitrate dehydrogenase NAD-dependent, Isopropylmalate dehydrogenase-like domain, Snf7 family, Isocitrate/isopropylmalate dehydrogenase, conserved site
AROS_06574		1.21608	0.0154238	IPR016040, IPR002347	NAD(P)-binding domain, Short-chain dehydrogenase/reductase SDR
AROS_06700	OG0010732	1.21608	0.0215098
AROS_17299	OG0011407	1.2162	0.0436367	IPR023753	FAD/NAD(P)-binding domain
AROS_03095		1.21636	0.0174981
AROS_01878	OG0012091	1.21687	0.00279535	IPR029058, IPR002921	Alpha/Beta hydrolase fold, Fungal lipase-like domain
AROS_04722	OG0012475	1.21701	0.0111499	IPR002227, IPR008922	Tyrosinase copper-binding domain, Uncharacterised domain, di-copper centre
AROS_16066		1.21715	0.010163
AROS_07783	OG0008741	1.21981	0.00430425	IPR006593	Cytochrome b561/ferric reductase transmembrane
AROS_09905		1.2209	0.0234606
AROS_15435	OG0011468	1.22109	0.00853635	IPR032675	Leucine-rich repeat domain, L domain-like
AROS_13168		1.22126	0.0152063	IPR014729	Rossmann-like alpha/beta/alpha sandwich fold
AROS_10540		1.22134	0.0389952	IPR020846	Major facilitator superfamily domain
AROS_11327	OG0010287	1.22138	0.00540366	IPR029030	Caspase-like domain
AROS_05036	OG0012726	1.22174	0.0424337	IPR009075, IPR009100	Acyl-CoA dehydrogenase/oxidase C-terminal, Acyl-CoA dehydrogenase/oxidase, N-terminal and middle domain
AROS_01142	OG0005116	1.22282	0.00428001	IPR032675, IPR001810	Leucine-rich repeat domain, L domain-like, F-box domain
AROS_22307		1.22304	0.0171351
AROS_16817	OG0003266	1.22392	0.00387875	IPR008253	Marvel domain
AROS_11633	OG0006291	1.22516	0.00218218	IPR001876	Zinc finger, RanBP2-type
AROS_16285	OG0011673	1.22752	0.00555125	IPR002347, IPR016040	Short-chain dehydrogenase/reductase SDR, NAD(P)-binding domain
AROS_11037	OG0010082	1.22781	0.00618047	IPR011603, IPR029061, IPR032106, IPR031717, IPR001017, IPR005475	2-oxoglutarate dehydrogenase E1 component, Thiamin diphosphate-binding fold, 2-oxoglutarate dehydrogenase E1 component, N-terminal domain, Multifunctional 2-oxoglutarate metabolism enzyme, C-terminal, Dehydrogenase, E1 component, Transketolase-like, pyrimidine-binding domain
AROS_05330	OG0001359	1.22787	0.0212091	IPR002509, IPR011330	NodB homology domain, Glycoside hydrolase/deacetylase, beta/alpha-barrel
AROS_09660	OG0003046	1.22835	0.00421405	IPR027417, IPR001806, IPR005225	P-loop containing nucleoside triphosphate hydrolase, Small GTPase superfamily, Small GTP-binding protein domain
AROS_09990		1.22879	0.0172302
AROS_00985	OG0004976	1.22921	0.0238379	IPR023753, IPR006905	FAD/NAD(P)-binding domain, Flavin-dependent halogenase
AROS_06575		1.22951	0.0465229	IPR032675	Leucine-rich repeat domain, L domain-like
AROS_00148		1.23011	0.0058011
AROS_04231	OG0005365	1.23041	0.00535395	IPR001524, IPR016288	Glycoside hydrolase, family 6, conserved site, 1, 4-beta cellobiohydrolase
AROS_18341		1.23091	0.00403081
AROS_19230		1.23118	0.00397499	IPR001138, IPR007219	Zn(2)-C6 fungal-type DNA-binding domain, Transcription factor domain, fungi
AROS_06473	OG0002143	1.23119	0.0039337	IPR031358, IPR021520, IPR031356, IPR031357	Stealth protein CR1, conserved region 1, Stealth protein CR2, conserved region 2, Stealth protein CR4, conserved region 4, Stealth protein CR3, conserved region 3
AROS_07070	OG0010969	1.23215	0.00722474	IPR013785, IPR004136	Aldolase-type TIM barrel, Nitronate monooxygenase
AROS_12712	OG0006822	1.23307	0.0340549
AROS_04166		1.23377	0.00981068
AROS_15747		1.23387	0.00894875	IPR032675	Leucine-rich repeat domain, L domain-like
AROS_00966	OG0004959	1.23391	0.0264275	IPR006439, IPR023214	HAD hydrolase, subfamily IA, HAD-like domain
AROS_05994	OG0001905	1.23641	0.0425743	IPR023210	NADP-dependent oxidoreductase domain
AROS_11198	OG0010195	1.2394	0.00249772
AROS_01096		1.23945	0.00256053	IPR002492, IPR009057	Transposase, Tc1-like, Homeobox domain-like
AROS_20819		1.24177	0.0277525
AROS_15911		1.24419	0.0017404	IPR011009	Protein kinase-like domain
AROS_11732	OG0006254	1.24448	0.0025582	IPR019711	ATP synthase, F0 complex, subunit H
AROS_03092	OG0004152	1.24507	0.0092915	IPR010730, IPR032675	Heterokaryon incompatibility, Leucine-rich repeat domain, L domain-like
AROS_17268		1.24635	0.0124209
AROS_09305		1.24647	0.00833389	IPR004217	Tim10/DDP family zinc finger
AROS_04879	OG0012594	1.24664	0.000758248	IPR020846	Major facilitator superfamily domain
AROS_10800		1.24673	0.0217435	IPR007361	Domain of unknown function DUF427
AROS_08863	OG0002356	1.24711	0.00398818
AROS_08782	OG0002292	1.2475	0.00298535
AROS_03298	OG0004064	1.24762	0.0184173	IPR003213	Cytochrome c oxidase, subunit VIb
AROS_10536		1.24844	0.00027944	IPR011009	Protein kinase-like domain
AROS_21251		1.24855	0.0295662	IPR000182, IPR016181	GNAT domain, Acyl-CoA N-acyltransferase
AROS_12795	OG0006897	1.24891	0.0120355
AROS_09194	OG0002642	1.24931	0.0141023	IPR006317, IPR017941, IPR005805, IPR004192	Ubiquinol-cytochrome c reductase, iron-sulphur subunit, Rieske [2Fe-2S] iron-sulphur domain, Rieske iron-sulphur protein, C-terminal, Ubiquinol cytochrome reductase, transmembrane domain
AROS_16887	OG0005284	1.24984	0.0115113	IPR010339	TIP49, C-terminal
AROS_17298		1.25055	0.0181187	IPR023753	FAD/NAD(P)-binding domain
AROS_02894		1.25072	0.00309603
AROS_09619	OG0003010	1.25216	0.00648919	IPR000322	Glycoside hydrolase family 31
AROS_16265	OG0011691	1.25325	0.000458421	IPR025110, IPR020845, IPR000873	AMP-binding enzyme, C-terminal domain, AMP-binding, conserved site, AMP-dependent synthetase/ligase
AROS_02275	OG0007354	1.25386	0.0235463	IPR020846, IPR011701	Major facilitator superfamily domain, Major facilitator superfamily
AROS_03608		1.25425	0.00134436	IPR007014	FUN14
AROS_10274	OG0005699	1.25759	0.00331871
AROS_13895	OG0007582	1.25933	0.0341387	IPR032805	Wax synthase domain
AROS_09911	OG0005542	1.25947	0.00886441	IPR006248, IPR000573, IPR018136, IPR015928, IPR015931, IPR015932, IPR001030	Aconitase, mitochondrial-like, Aconitase A/isopropylmalate dehydratase small subunit, swivel domain, Aconitase family, 4Fe-4S cluster binding site, Aconitase/3-isopropylmalate dehydratase, swivel, Aconitase/3-isopropylmalate dehydratase large subunit, alpha/beta/alpha, subdomain 1/3, Aconitase/3-isopropylmalate dehydratase large subunit, alpha/beta/alpha, subdomain 2, Aconitase/3-isopropylmalate …
AROS_06023	OG0001927	1.26053	0.0160297
AROS_21037		1.26053	0.0328682	IPR001621, IPR019794, IPR010255, IPR019793, IPR002016, IPR024589	Fungal ligninase, Peroxidase, active site, Haem peroxidase, Peroxidases heam-ligand binding site, Haem peroxidase, plant/fungal/bacterial, Fungal ligninase, C-terminal
AROS_10123		1.26127	0.0460677	IPR012336, IPR013766, IPR013740	Thioredoxin-like fold, Thioredoxin domain, Redoxin
AROS_07102	OG0010990	1.26148	0.00646351	IPR017972, IPR001128, IPR002401	Cytochrome P450, conserved site, Cytochrome P450, Cytochrome P450, E-class, group I
AROS_14320	OG0007845	1.26155	0.00382209	IPR020846, IPR003663, IPR005828	Major facilitator superfamily domain, Sugar/inositol transporter, Major facilitator, sugar transporter-like
AROS_11070	OG0010096	1.26157	0.0022486	IPR022764	Peptidase S54, rhomboid domain
AROS_04877	OG0012592	1.2621	0.00180205	IPR012385, IPR016040, IPR008927, IPR003099	Prephenate dehydrogenase, fungal, NAD(P)-binding domain, 6-phosphogluconate dehydrogenase C-terminal domain-like, Prephenate dehydrogenase
AROS_00649	OG0004653	1.26242	0.000500574	IPR002625, IPR013899	Smr domain, Domain of unknown function DUF1771
AROS_12037	OG0006073	1.26376	0.0196237	IPR023753, IPR020946	FAD/NAD(P)-binding domain, Flavin monooxygenase-like
AROS_05443		1.26416	0.0165834
AROS_13141	OG0003788	1.26494	0.0105003	IPR002124	Cytochrome c oxidase, subunit Vb
AROS_10024	OG0005618	1.26504	0.0123716
AROS_17880	OG0009248	1.26523	0.00158833	IPR025714	Methyltransferase domain
AROS_19155	OG0003159	1.26617	0.00428001	IPR003846	Uncharacterised protein family UPF0061
AROS_11789	OG0006211	1.26622	0.00378346	IPR001128, IPR002401, IPR017972	Cytochrome P450, Cytochrome P450, E-class, group I, Cytochrome P450, conserved site
AROS_02607	OG0009459	1.2663	0.033005
AROS_09316	OG0002755	1.26636	0.00079907	IPR032675, IPR006553	Leucine-rich repeat domain, L domain-like, Leucine-rich repeat, cysteine-containing subtype
AROS_14518	OG0008448	1.26655	0.0473818	IPR032675	Leucine-rich repeat domain, L domain-like
AROS_16528	OG0008607	1.26673	0.00900939	IPR011032, IPR013149, IPR016040, IPR019775, IPR013154, IPR002328	GroES-like, Alcohol dehydrogenase, C-terminal, NAD(P)-binding domain, WD40 repeat, conserved site, Alcohol dehydrogenase, N-terminal, Alcohol dehydrogenase, zinc-type, conserved site
AROS_09409	OG0002839	1.26745	0.00625483	IPR006214	Bax inhibitor 1-related
AROS_11153	OG0010161	1.26815	0.000425673	IPR013655, IPR000014	PAS fold-3, PAS domain
AROS_09079	OG0002543	1.26986	0.000762186	IPR000571	Zinc finger, CCCH-type
AROS_02196		1.27011	0.00156806
AROS_06812	OG0010818	1.27068	0.00377291	IPR011762, IPR013815, IPR000089, IPR005479, IPR011761, IPR005482, IPR029045, IPR001882, IPR016185, IPR005481, IPR011054, IPR011763, IPR011764, IPR034733, IPR011053, IPR013537	Acetyl-coenzyme A carboxyltransferase, N-terminal, ATP-grasp fold, subdomain 1, Biotin/lipoyl attachment, Carbamoyl-phosphate synthetase large subunit-like, ATP-binding domain, ATP-grasp fold, Biotin carboxylase, C-terminal, ClpP/crotonase-like domain, Biotin-binding site, Pre-ATP-grasp domain, Biotin carboxylase-like, N-terminal domain, Rudiment single hybrid motif, Acetyl-coenzyme A carboxyltra…
AROS_05358	OG0001385	1.27142	0.000254691	IPR021771, IPR016035, IPR002641	Triacylglycerol lipase, Acyl transferase/acyl hydrolase/lysophospholipase, Patatin-like phospholipase domain
AROS_04004	OG0006098	1.27312	0.000622356	IPR007632	Anoctamin
AROS_19019		1.27331	0.00991015
AROS_05273	OG0012938	1.27687	0.00114947	IPR015421, IPR015424, IPR000504, IPR000277, IPR015422	Pyridoxal phosphate-dependent transferase, major region, subdomain 1, Pyridoxal phosphate-dependent transferase, RNA recognition motif domain, Cys/Met metabolism, pyridoxal phosphate-dependent enzyme, Pyridoxal phosphate-dependent transferase, subdomain 2
AROS_05665	OG0001643	1.277	0.000298103	IPR016169, IPR006094, IPR016164, IPR016171, IPR016166, IPR004113, IPR016167	CO dehydrogenase flavoprotein-like, FAD-binding, subdomain 2, FAD linked oxidase, N-terminal, FAD-linked oxidase-like, C-terminal, Vanillyl-alcohol oxidase, C-terminal subdomain 2, FAD-binding, type 2, FAD-linked oxidase, C-terminal, FAD-binding, type 2, subdomain 1
AROS_03560	OG0008143	1.27711	0.00628328	IPR023298, IPR004014, IPR023299, IPR018303, IPR001757, IPR006068, IPR005782, IPR008250, IPR023214	P-type ATPase, transmembrane domain, Cation-transporting P-type ATPase, N-terminal, P-type ATPase, cytoplasmic domain N, P-type ATPase, phosphorylation site, P-type ATPase, Cation-transporting P-type ATPase, C-terminal, P-type ATPase, subfamily IIA, SERCA-type, P-type ATPase, A domain, HAD-like domain
AROS_02450		1.27736	0.00185389	IPR032675	Leucine-rich repeat domain, L domain-like
AROS_09685	OG0003070	1.27858	0.0152068
AROS_22364	OG0007921	1.27895	0.00204709	IPR002293, IPR004841, IPR004840	Amino acid/polyamine transporter I, Amino acid permease/ SLC12A domain, Amino acid permease, conserved site
AROS_03716	OG0007406	1.27927	0.0385586	IPR013785, IPR001155	Aldolase-type TIM barrel, NADH:flavin oxidoreductase/NADH oxidase, N-terminal
AROS_13432	OG0003537	1.28089	0.0250164	IPR020846, IPR011701	Major facilitator superfamily domain, Major facilitator superfamily
AROS_01566		1.28107	0.0343
AROS_22094		1.28248	0.0297628
AROS_07364	OG0011208	1.2839	0.0221837	IPR000757, IPR013320, IPR005629	Glycoside hydrolase family 16, Concanavalin A-like lectin/glucanase domain, Beta-glucan synthesis-associated, SKN1
AROS_01134	OG0005111	1.28393	0.00627158	IPR004827	Basic-leucine zipper domain
AROS_15691		1.28705	0.00930426
AROS_15441	OG0011462	1.28727	0.016126
AROS_04615	OG0012439	1.28772	0.028648	IPR001810	F-box domain
AROS_12621	OG0006767	1.28865	0.00540163	IPR000573, IPR018136, IPR015932, IPR001030, IPR015928, IPR015931, IPR006248	Aconitase A/isopropylmalate dehydratase small subunit, swivel domain, Aconitase family, 4Fe-4S cluster binding site, Aconitase/3-isopropylmalate dehydratase large subunit, alpha/beta/alpha, subdomain 2, Aconitase/3-isopropylmalate dehydratase large subunit, alpha/beta/alpha domain, Aconitase/3-isopropylmalate dehydratase, swivel, Aconitase/3-isopropylmalate dehydratase large subunit, alpha/beta/a…
AROS_02087	OG0012234	1.28916	0.00128283	IPR011993	PH domain-like
AROS_05918	OG0001838	1.28932	0.0353363
AROS_12403	OG0006598	1.28972	0.00606405	IPR029058, IPR016024, IPR011989, IPR018712	Alpha/Beta hydrolase fold, Armadillo-type fold, Armadillo-like helical, Domain of unknown function DUF2235
AROS_20117	OG0007343	1.2899	0.0116863
AROS_19204	OG0003200	1.29021	0.00420286	IPR032675, IPR001810	Leucine-rich repeat domain, L domain-like, F-box domain
AROS_05630	OG0001609	1.29205	0.00954689	IPR017896, IPR017900, IPR010226	4Fe-4S ferredoxin-type, iron-sulphur binding domain, 4Fe-4S ferredoxin, iron-sulphur binding, conserved site, NADH-quinone oxidoreductase, chain I
AROS_17524	OG0005881	1.29225	0.000201171	IPR002016, IPR010255	Haem peroxidase, plant/fungal/bacterial, Haem peroxidase
AROS_10137		1.29337	0.0151958
AROS_04380		1.29516	0.0211404	IPR000719, IPR011009, IPR017441, IPR008271	Protein kinase domain, Protein kinase-like domain, Protein kinase, ATP binding site, Serine/threonine-protein kinase, active site
AROS_09960	OG0005566	1.29568	0.0244211	IPR006043	Xanthine/uracil/vitamin C permease
AROS_14054		1.29793	0.00323161	IPR003846	Uncharacterised protein family UPF0061
AROS_03391	OG0003983	1.29808	0.0439912
AROS_10707	OG0009807	1.29888	0.000917558	IPR029061, IPR001017	Thiamin diphosphate-binding fold, Dehydrogenase, E1 component
AROS_12087	OG0006035	1.30138	0.000933439
AROS_01351	OG0005263	1.30232	0.00135866	IPR016040, IPR005097	NAD(P)-binding domain, Saccharopine dehydrogenase, NADP binding domain
AROS_09345	OG0002783	1.30253	0.032316
AROS_11387	OG0010307	1.30293	0.00755219	IPR029058, IPR013094	Alpha/Beta hydrolase fold, Alpha/beta hydrolase fold-3
AROS_16998	OG0003318	1.30316	0.0159823
AROS_01034	OG0005023	1.30418	0.00217264	IPR001578	Peptidase C12, ubiquitin carboxyl-terminal hydrolase
AROS_00803	OG0004808	1.30503	0.00037089	IPR001731, IPR030656, IPR013785	Delta-aminolevulinic acid dehydratase, Delta-aminolevulinic acid dehydratase, active site, Aldolase-type TIM barrel
AROS_14446		1.30512	0.0111485	IPR020846, IPR011701	Major facilitator superfamily domain, Major facilitator superfamily
AROS_17331	OG0011418	1.30556	0.016593	IPR012336, IPR004045, IPR004046, IPR010987	Thioredoxin-like fold, Glutathione S-transferase, N-terminal, Glutathione S-transferase, C-terminal, Glutathione S-transferase, C-terminal-like
AROS_09741	OG0003121	1.30576	0.0020172	IPR014870, IPR033433, IPR008928, IPR032514	Domain of unknown function DUF1793, Domain of unknown function DUF5127, Six-hairpin glycosidase-like, Domain of unknown function DUF4965
AROS_21678		1.30597	0.0254626
AROS_13703	OG0007703	1.30643	0.00867359	IPR018466	Kre9/Knh1 family
AROS_00642	OG0004647	1.30665	0.00793176	IPR000711, IPR026015	ATPase, OSCP/delta subunit, F1F0 ATP synthase OSCP/delta subunit, N-terminal domain
AROS_15826	OG0006954	1.308	0.0167328
AROS_15071	OG0007280	1.30892	0.00624284	IPR027417, IPR011048, IPR015943	P-loop containing nucleoside triphosphate hydrolase, Cytochrome cd1-nitrite reductase-like, haem d1 domain, WD40/YVTN repeat-like-containing domain
AROS_16049		1.31041	0.0234647	IPR001128, IPR017972, IPR002401	Cytochrome P450, Cytochrome P450, conserved site, Cytochrome P450, E-class, group I
AROS_06656	OG0010698	1.31133	0.0180717	IPR020846, IPR011701	Major facilitator superfamily domain, Major facilitator superfamily
AROS_10974	OG0010032	1.31179	0.00159473	IPR018152, IPR001424	Superoxide dismutase, copper/zinc, binding site, Superoxide dismutase, copper/zinc binding domain
AROS_05124	OG0012805	1.31245	0.0217285
AROS_11045	OG0010087	1.31251	0.0102582	IPR008254, IPR001433, IPR023208, IPR003097, IPR001709, IPR017927, IPR017938, IPR029039, IPR001094	Flavodoxin/nitric oxide synthase, Oxidoreductase FAD/NAD(P)-binding, NADPH-cytochrome P450 reductase, FAD-binding, type 1, Flavoprotein pyridine nucleotide cytochrome reductase, Ferredoxin reductase-type FAD-binding domain, Riboflavin synthase-like beta-barrel, Flavoprotein-like domain, Flavodoxin-like
AROS_09621	OG0003012	1.31552	0.0170487	IPR002347, IPR016040, IPR020904	Short-chain dehydrogenase/reductase SDR, NAD(P)-binding domain, Short-chain dehydrogenase/reductase, conserved site
AROS_00302	OG0004370	1.3171	0.00648828	IPR027443, IPR026992, IPR005123	Isopenicillin N synthase-like, Non-haem dioxygenase N-terminal domain, Oxoglutarate/iron-dependent dioxygenase
AROS_14302		1.31718	0.00216745
AROS_18441		1.31795	0.00468115
AROS_17272	OG0011386	1.31878	0.00974341
AROS_00433	OG0004481	1.31975	8.65e-05	IPR020845, IPR005914, IPR000873	AMP-binding, conserved site, Acetoacetyl-CoA synthase, AMP-dependent synthetase/ligase
AROS_15894	OG0010295	1.31981	0.00495894
AROS_01673	OG0011934	1.31995	0.0138284
AROS_08214		1.32033	0.0156103
AROS_00262	OG0004332	1.32108	0.0116448	IPR032675	Leucine-rich repeat domain, L domain-like
AROS_13110	OG0003819	1.32166	0.00956469	IPR029061, IPR001017, IPR017597	Thiamin diphosphate-binding fold, Dehydrogenase, E1 component, Pyruvate dehydrogenase (acetyl-transferring) E1 component, alpha subunit, subgroup y
AROS_03042	OG0004188	1.32408	0.00259971	IPR001180, IPR002821, IPR019453, IPR027479, IPR011990, IPR024071, IPR000547, IPR008040, IPR010318, IPR019452	Citron homology (CNH) domain, Hydantoinase/oxoprolinase, Vacuolar sorting protein 39/Transforming growth factor beta receptor-associated domain 2, Protein of unknown function DUF917, N-terminal, Tetratricopeptide-like helical domain, Protein of unknown function DUF917, C-terminal, Clathrin, heavy chain/VPS, 7-fold repeat, Hydantoinaseoxoprolinase, N-terminal, Protein of unknown function DUF917, V…
AROS_09890		1.32412	0.00830105	IPR019479, IPR013766, IPR012336, IPR024706, IPR000866	Peroxiredoxin, C-terminal, Thioredoxin domain, Thioredoxin-like fold, Peroxiredoxin, AhpC-type, Alkyl hydroperoxide reductase subunit C/ Thiol specific antioxidant
AROS_14766		1.32593	0.048693
AROS_05407	OG0001428	1.32605	0.00693316	IPR000073, IPR029058	Alpha/beta hydrolase fold-1, Alpha/Beta hydrolase fold
AROS_19176	OG0003175	1.32682	0.00742203	IPR001810, IPR032675	F-box domain, Leucine-rich repeat domain, L domain-like
AROS_18342		1.32706	0.00967037
AROS_12415	OG0006607	1.32711	0.0042777
AROS_01753	OG0011996	1.32733	0.000528908	IPR032675	Leucine-rich repeat domain, L domain-like
AROS_01977	OG0012172	1.32752	0.0152513	IPR029033, IPR013078	Histidine phosphatase superfamily, Histidine phosphatase superfamily, clade-1
AROS_07192	OG0011064	1.32917	0.0497839
AROS_07162		1.32923	0.0362693	IPR001579, IPR001223, IPR017853	Glycoside hydrolase, chitinase active site, Glycoside hydrolase family 18, catalytic domain, Glycoside hydrolase superfamily
AROS_07520		1.33068	0.00292602	IPR001128	Cytochrome P450
AROS_18044		1.33086	0.0180291
AROS_10311		1.33126	0.00118373	IPR002625, IPR013899	Smr domain, Domain of unknown function DUF1771
AROS_03933	OG0006433	1.33216	0.0228259	IPR002293, IPR004841	Amino acid/polyamine transporter I, Amino acid permease/ SLC12A domain
AROS_14872		1.33346	0.0116182
AROS_05864	OG0001792	1.33373	0.00076009	IPR029058, IPR011659, IPR001375	Alpha/Beta hydrolase fold, WD40-like Beta Propeller, Peptidase S9, prolyl oligopeptidase, catalytic domain
AROS_12328	OG0006540	1.33382	0.0159836
AROS_07521		1.33406	0.00684054	IPR017972, IPR001128, IPR002401	Cytochrome P450, conserved site, Cytochrome P450, Cytochrome P450, E-class, group I
AROS_20550	OG0009540	1.33612	0.000459926
AROS_15489		1.33643	0.0200835
AROS_20803		1.33825	0.016734
AROS_06686	OG0010721	1.33943	0.00560823	IPR011990	Tetratricopeptide-like helical domain
AROS_18647		1.34071	0.00583695	IPR029030	Caspase-like domain
AROS_03603	OG0008024	1.3415	0.00163574	IPR015422, IPR021133, IPR004839, IPR015424, IPR004838, IPR000796, IPR016024, IPR011989	Pyridoxal phosphate-dependent transferase, subdomain 2, HEAT, type 2, Aminotransferase, class I/classII, Pyridoxal phosphate-dependent transferase, Aminotransferases, class-I, pyridoxal-phosphate-binding site, Aspartate/other aminotransferase, Armadillo-type fold, Armadillo-like helical
AROS_15307	OG0002016	1.34298	0.0315751	IPR001128, IPR002401	Cytochrome P450, Cytochrome P450, E-class, group I
AROS_09290	OG0002733	1.34473	0.00219195	IPR005900, IPR006148	6-phosphogluconolactonase, DevB-type, Glucosamine/galactosamine-6-phosphate isomerase
AROS_03390	OG0003984	1.34475	0.00085086
AROS_01308	OG0005236	1.34521	0.00286724	IPR024528, IPR010619	Threonine/Serine exporter, ThrE, Putative threonine/serine exporter
AROS_04843	OG0012565	1.34786	0.000431591	IPR011032	GroES-like
AROS_06799	OG0010811	1.34923	0.000861398	IPR007867, IPR012132, IPR023753, IPR000172	Glucose-methanol-choline oxidoreductase, C-terminal, Glucose-methanol-choline oxidoreductase, FAD/NAD(P)-binding domain, Glucose-methanol-choline oxidoreductase, N-terminal
AROS_13396		1.3498	0.0415153
AROS_06917	OG0010896	1.35002	0.00205103	IPR000757, IPR013320	Glycoside hydrolase family 16, Concanavalin A-like lectin/glucanase domain
AROS_14519	OG0008449	1.3515	0.0172302
AROS_16697	OG0008496	1.35217	0.000757899	IPR033138, IPR008972, IPR011706, IPR001117, IPR011707, IPR002355	Multicopper oxidases, conserved site, Cupredoxin, Multicopper oxidase, type 2, Multicopper oxidase, type 1, Multicopper oxidase, type 3, Multicopper oxidase, copper-binding site
AROS_10344	OG0007744	1.35331	0.00606405
AROS_21342	OG0010659	1.35426	0.00554825
AROS_09487	OG0002913	1.35515	0.000681108	IPR007484	Peptidase M28
AROS_12435	OG0006619	1.3557	0.0197981
AROS_11123	OG0010136	1.35742	0.0311844	IPR008291, IPR013784, IPR002044, IPR013783, IPR011613, IPR008928, IPR000165	Glucoamylase, starch-binding, Carbohydrate-binding-like fold, Carbohydrate binding module family 20, Immunoglobulin-like fold, Glycoside hydrolase family 15/Phosphorylase b kinase regulatory chain family, Six-hairpin glycosidase-like, Glucoamylase
AROS_07198	OG0011067	1.35812	0.0163367	IPR008949, IPR024652	Isoprenoid synthase domain, Trichodiene synthase
AROS_21603	OG0008176	1.35921	0.0155901	IPR003439, IPR003593, IPR027417	ABC transporter-like, AAA+ ATPase domain, P-loop containing nucleoside triphosphate hydrolase
AROS_13935	OG0007549	1.35964	0.00243744	IPR013901	Anthrone oxygenase
AROS_10129		1.35982	0.0373431
AROS_05220	OG0012890	1.36124	0.00539716	IPR004434, IPR024084	Isocitrate dehydrogenase NAD-dependent, Isopropylmalate dehydrogenase-like domain
AROS_20381	OG0011489	1.36126	0.00127319	IPR000408, IPR009091, IPR011011, IPR013083	Regulator of chromosome condensation, RCC1, Regulator of chromosome condensation 1/beta-lactamase-inhibitor protein II, Zinc finger, FYVE/PHD-type, Zinc finger, RING/FYVE/PHD-type
AROS_10915	OG0009989	1.36168	0.00166853	IPR032805	Wax synthase domain
AROS_05603	OG0001594	1.36239	0.000785073	IPR031728, IPR017853	Beta-glucuronidase, C-terminal, Glycoside hydrolase superfamily
AROS_06077	OG0005785	1.36395	0.0314974	IPR029058, IPR013094	Alpha/Beta hydrolase fold, Alpha/beta hydrolase fold-3
AROS_08320	OG0009047	1.36426	0.00111788	IPR001128, IPR017972, IPR002347, IPR016040, IPR002401	Cytochrome P450, Cytochrome P450, conserved site, Short-chain dehydrogenase/reductase SDR, NAD(P)-binding domain, Cytochrome P450, E-class, group I
AROS_01117	OG0005095	1.36464	0.00506016
AROS_14323	OG0007849	1.3666	0.000913629	IPR000873, IPR020845	AMP-dependent synthetase/ligase, AMP-binding, conserved site
AROS_19194	OG0003193	1.36717	0.0141142	IPR008979	Galactose-binding domain-like
AROS_03569	OG0008121	1.36728	0.00263285
AROS_01349	OG0005261	1.36902	0.000106246	IPR011547, IPR002645, IPR001902	SLC26A/SulP transporter domain, STAS domain, SLC26A/SulP transporter
AROS_01236		1.36912	0.0327753	IPR002227, IPR008922	Tyrosinase copper-binding domain, Uncharacterised domain, di-copper centre
AROS_18597	OG0007950	1.37142	0.000626664
AROS_10047	OG0005639	1.37315	0.0025061	IPR008631	Glycogen synthase
AROS_05525	OG0001534	1.37549	0.00630232	IPR011009, IPR000719	Protein kinase-like domain, Protein kinase domain
AROS_02793		1.37564	0.00826221	IPR008972, IPR033138, IPR002355, IPR001117, IPR011706	Cupredoxin, Multicopper oxidases, conserved site, Multicopper oxidase, copper-binding site, Multicopper oxidase, type 1, Multicopper oxidase, type 2
AROS_05633	OG0001613	1.37606	0.0236889	IPR009071	High mobility group box domain
AROS_04974	OG0012693	1.37659	0.000649679	IPR020846, IPR011701, IPR027378	Major facilitator superfamily domain, Major facilitator superfamily, Cyclic nucleotide-regulated ion channel, N-terminal domain
AROS_17099	OG0003376	1.37698	0.00107115	IPR020845, IPR000873, IPR010071	AMP-binding, conserved site, AMP-dependent synthetase/ligase, Amino acid adenylation domain
AROS_17159	OG0011319	1.3771	0.0286976	IPR020846, IPR011701	Major facilitator superfamily domain, Major facilitator superfamily
AROS_05019	OG0012712	1.37841	0.0181148	IPR010905, IPR008928	Glycosyl hydrolase, family 88, Six-hairpin glycosidase-like
AROS_12798	OG0006900	1.37942	0.0144411
AROS_12879		1.37973	0.0313744
AROS_15347	OG0001984	1.38029	0.0190788
AROS_18936	OG0010314	1.38084	0.000864498	IPR010482	Peroxin domain
AROS_01480		1.38349	0.0286294	IPR000873, IPR020845	AMP-dependent synthetase/ligase, AMP-binding, conserved site
AROS_02144	OG0012270	1.38353	0.015297	IPR002347, IPR020904, IPR016040	Short-chain dehydrogenase/reductase SDR, Short-chain dehydrogenase/reductase, conserved site, NAD(P)-binding domain
AROS_11787	OG0006218	1.38539	0.0134295	IPR013126, IPR029047, IPR029048, IPR018181	Heat shock protein 70 family, Heat shock protein 70kD, peptide-binding domain, Heat shock protein 70kD, C-terminal domain, Heat shock protein 70, conserved site
AROS_06024		1.3858	0.00263863	IPR009836	Glycine-rich domain-containing protein-like
AROS_16663	OG0008516	1.38993	0.00470908	IPR006094, IPR016166, IPR016169, IPR016167	FAD linked oxidase, N-terminal, FAD-binding, type 2, CO dehydrogenase flavoprotein-like, FAD-binding, subdomain 2, FAD-binding, type 2, subdomain 1
AROS_00802	OG0004807	1.39168	0.0106211
AROS_17280	OG0011390	1.39184	0.0231288
AROS_11636		1.39313	0.000535368
AROS_05876	OG0001801	1.39357	0.00892439	IPR016680	NADH dehydrogenase [ubiquinone] (complex I), alpha subcomplex, subunit 8
AROS_15004	OG0007235	1.39486	0.000237072	IPR027417	P-loop containing nucleoside triphosphate hydrolase
AROS_08522		1.39503	0.00403081	IPR011701, IPR020846	Major facilitator superfamily, Major facilitator superfamily domain
AROS_15990	OG0007021	1.39584	0.0102311
AROS_13330	OG0003625	1.39591	0.000737904	IPR001138, IPR007219, IPR011330, IPR002509	Zn(2)-C6 fungal-type DNA-binding domain, Transcription factor domain, fungi, Glycoside hydrolase/deacetylase, beta/alpha-barrel, NodB homology domain
AROS_04416	OG0012351	1.39591	0.00837174	IPR020846, IPR011701	Major facilitator superfamily domain, Major facilitator superfamily
AROS_08977	OG0002462	1.39717	0.0023989	IPR005336	Mitochondrial pyruvate carrier
AROS_01496	OG0005346	1.3975	0.00208315	IPR000209, IPR034193, IPR022398, IPR015500, IPR023828, IPR023827, IPR010259, IPR009020	Peptidase S8/S53 domain, Proteinase K-like catalytic domain, Peptidase S8, subtilisin, His-active site, Peptidase S8, subtilisin-related, Peptidase S8, subtilisin, Ser-active site, Peptidase S8, subtilisin, Asp-active site, Peptidase S8 propeptide/proteinase inhibitor I9, Protease propeptides/proteinase inhibitor I9
AROS_02554	OG0009487	1.39796	0.000737904	IPR011701, IPR020846	Major facilitator superfamily, Major facilitator superfamily domain
AROS_15327	OG0002001	1.39811	0.00181959	IPR001810, IPR032675	F-box domain, Leucine-rich repeat domain, L domain-like
AROS_14658	OG0006356	1.39864	0.000246734	IPR029058, IPR000073	Alpha/Beta hydrolase fold, Alpha/beta hydrolase fold-1
AROS_14547		1.40044	0.0183265	IPR001046	NRAMP family
AROS_20243		1.40181	0.0122641
AROS_16738	OG0008485	1.40328	0.0142501	IPR029058, IPR000073	Alpha/Beta hydrolase fold, Alpha/beta hydrolase fold-1
AROS_11254	OG0010231	1.40337	0.000227324	IPR008551	Transport and Golgi organisation protein 2
AROS_06643	OG0010690	1.405	0.00132607
AROS_20712	OG0005948	1.40521	0.0153904	IPR029058, IPR000639, IPR010497	Alpha/Beta hydrolase fold, Epoxide hydrolase-like, Epoxide hydrolase, N-terminal
AROS_08983	OG0002468	1.40546	0.00037089	IPR010987, IPR004045, IPR012336	Glutathione S-transferase, C-terminal-like, Glutathione S-transferase, N-terminal, Thioredoxin-like fold
AROS_02439		1.40757	0.0198669
AROS_05303	OG0001333	1.40822	0.00636285	IPR003594, IPR001404, IPR020575, IPR020568, IPR019805	Histidine kinase-like ATPase, C-terminal domain, Heat shock protein Hsp90 family, Heat shock protein Hsp90, N-terminal, Ribosomal protein S5 domain 2-type fold, Heat shock protein Hsp90, conserved site
AROS_17581	OG0005845	1.40857	0.0213701	IPR002401, IPR017972, IPR001128	Cytochrome P450, E-class, group I, Cytochrome P450, conserved site, Cytochrome P450
AROS_21166		1.4087	0.0308157
AROS_16701	OG0003259	1.40979	0.00185112	IPR029058, IPR019819, IPR019826, IPR002018	Alpha/Beta hydrolase fold, Carboxylesterase type B, conserved site, Carboxylesterase type B, active site, Carboxylesterase, type B
AROS_15379		1.40989	0.00451093	IPR001810, IPR032675	F-box domain, Leucine-rich repeat domain, L domain-like
AROS_03868	OG0006734	1.41007	0.00171293	IPR007941, IPR029058	Protein of unknown function DUF726, Alpha/Beta hydrolase fold
AROS_02849	OG0009361	1.41139	0.00552927
AROS_00039	OG0009153	1.41189	0.00128719	IPR029058, IPR002018, IPR019826, IPR002168	Alpha/Beta hydrolase fold, Carboxylesterase, type B, Carboxylesterase type B, active site, Lipase, GDXG, putative histidine active site
AROS_09323	OG0002762	1.41208	0.00053548	IPR004045, IPR012336	Glutathione S-transferase, N-terminal, Thioredoxin-like fold
AROS_06714		1.41499	0.00156586	IPR016040, IPR011032, IPR013149, IPR020843, IPR013154	NAD(P)-binding domain, GroES-like, Alcohol dehydrogenase, C-terminal, Polyketide synthase, enoylreductase domain, Alcohol dehydrogenase, N-terminal
AROS_21218		1.41572	0.045761
AROS_15934		1.41574	0.0310682
AROS_03489	OG0008412	1.41617	0.0172974	IPR003197	Cytochrome b-c1 complex subunit 7
AROS_18797		1.41632	0.0230568
AROS_05486	OG0001496	1.4169	0.0017824	IPR000086, IPR020084, IPR015797	NUDIX hydrolase domain, NUDIX hydrolase, conserved site, NUDIX hydrolase domain-like
AROS_09413	OG0002842	1.41877	0.00220897	IPR029052, IPR004843	Metallo-dependent phosphatase-like, Calcineurin-like phosphoesterase domain, ApaH type
AROS_18075	OG0005417	1.42008	0.0171826	IPR025110, IPR000873	AMP-binding enzyme, C-terminal domain, AMP-dependent synthetase/ligase
AROS_04170	OG0005573	1.42175	0.00276677	IPR011009, IPR017441, IPR008271, IPR000719	Protein kinase-like domain, Protein kinase, ATP binding site, Serine/threonine-protein kinase, active site, Protein kinase domain
AROS_16356		1.42188	0.00381994
AROS_07316	OG0011165	1.42405	0.00177276	IPR004698, IPR003689	Zinc/iron permease, fungal/plant, Zinc/iron permease
AROS_09322	OG0002761	1.42648	0.00215655	IPR001834, IPR001709, IPR008333, IPR001433, IPR017927, IPR017938	NADH:cytochrome b5 reductase (CBR), Flavoprotein pyridine nucleotide cytochrome reductase, Oxidoreductase, FAD-binding domain, Oxidoreductase FAD/NAD(P)-binding, Ferredoxin reductase-type FAD-binding domain, Riboflavin synthase-like beta-barrel
AROS_21062	OG0010603	1.42787	0.0131325
AROS_01984	OG0012179	1.42805	0.00452815	IPR012132, IPR007867, IPR000172, IPR023753	Glucose-methanol-choline oxidoreductase, Glucose-methanol-choline oxidoreductase, C-terminal, Glucose-methanol-choline oxidoreductase, N-terminal, FAD/NAD(P)-binding domain
AROS_18346	OG0009265	1.4311	0.000254691	IPR009081, IPR001031, IPR029058, IPR000873	Phosphopantetheine binding ACP domain, Thioesterase, Alpha/Beta hydrolase fold, AMP-dependent synthetase/ligase
AROS_12263		1.43148	0.00945941	IPR009081, IPR029058, IPR000873, IPR001031, IPR020806	Phosphopantetheine binding ACP domain, Alpha/Beta hydrolase fold, AMP-dependent synthetase/ligase, Thioesterase, Polyketide synthase, phosphopantetheine-binding domain
AROS_10972	OG0010030	1.43277	0.00179423	IPR011576, IPR012349, IPR000659, IPR019576	Pyridoxamine 5'-phosphate oxidase, putative, FMN-binding split barrel, Pyridoxamine 5'-phosphate oxidase, Pyridoxine 5'-phosphate oxidase, dimerisation, C-terminal
AROS_08904	OG0002393	1.43317	0.0188285	IPR004043	LCCL domain
AROS_09961	OG0005567	1.43493	0.0104796
AROS_05423	OG0001441	1.43536	0.00376903	IPR005031, IPR023393	Coenzyme Q-binding protein COQ10, START domain, START-like domain
AROS_16503		1.43636	0.000601806	IPR022313, IPR005922, IPR001106, IPR008948, IPR024083	Phenylalanine/histidine ammonia-lyases, active site, Phenylalanine ammonia-lyase, Aromatic amino acid lyase, L-Aspartase-like, Fumarase/histidase, N-terminal
AROS_10022	OG0005620	1.43754	0.00126827	IPR001578	Peptidase C12, ubiquitin carboxyl-terminal hydrolase
AROS_07197	OG0011066	1.43822	0.000991157	IPR023389, IPR014980	DOPA-like domain, Dopa 4,5-dioxygenase
AROS_17216	OG0011364	1.43996	0.00681425
AROS_11356	OG0001936	1.44007	0.00844587
AROS_09917	OG0005549	1.44027	0.000871631	IPR006121, IPR027256, IPR008250, IPR001757, IPR023214, IPR018303, IPR023299, IPR023298, IPR017969	Heavy metal-associated domain, HMA, P-type ATPase, subfamily IB, P-type ATPase, A domain, P-type ATPase, HAD-like domain, P-type ATPase, phosphorylation site, P-type ATPase, cytoplasmic domain N, P-type ATPase, transmembrane domain, Heavy-metal-associated, conserved site
AROS_13066	OG0003860	1.44043	0.000630797	IPR019810, IPR016142, IPR002020, IPR024176	Citrate synthase active site, Citrate synthase-like, large alpha subdomain, Citrate synthase, Citrate synthase, bacterial-type
AROS_09140	OG0002600	1.44215	0.0317442	IPR003819	TauD/TfdA-like domain
AROS_17053	OG0003343	1.44452	0.000650251	IPR013087	Zinc finger C2H2-type
AROS_19328	OG0010441	1.447	0.00958898	IPR000772	Ricin B, lectin domain
AROS_17848	OG0009224	1.44721	0.0035031	IPR027417, IPR013525, IPR029481, IPR003439, IPR005285, IPR003593, IPR034003, IPR010929, IPR034001, IPR017871	P-loop containing nucleoside triphosphate hydrolase, ABC-2 type transporter, ABC-transporter extracellular N-terminal domain, ABC transporter-like, Pleiotropic drug resistance protein PDR/CDR, AAA+ ATPase domain, ATP-binding cassette transporter, PDR-like subfamily G, domain 2, CDR ABC transporter, ATP-binding cassette transporter, PDR-like subfamily G, domain 1, ABC transporter, conserved site
AROS_13854	OG0007619	1.4475	0.0285253
AROS_13496		1.44846	0.00643086
AROS_12486	OG0006661	1.44908	0.00273924	IPR011012, IPR001388, IPR010908	Longin-like domain, Synaptobrevin, Longin domain
AROS_09116	OG0002579	1.44983	0.00201527	IPR031691, IPR003698, IPR006638, IPR013785, IPR007197	Lipoyl synthase, N-terminal, Lipoyl synthase, Elongator protein 3/MiaB/NifB, Aldolase-type TIM barrel, Radical SAM
AROS_14013	OG0007512	1.45587	0.000337802
AROS_06842	OG0009819	1.45739	0.000723968	IPR002893	Zinc finger, MYND-type
AROS_20733	OG0005958	1.45831	0.0115636	IPR013087, IPR013083	Zinc finger C2H2-type, Zinc finger, RING/FYVE/PHD-type
AROS_14852	OG0011770	1.45895	0.000614615	IPR029071	Ubiquitin-related domain
AROS_08856	OG0002350	1.45898	0.0101768	IPR005811, IPR016040, IPR005810, IPR003781, IPR016102, IPR017440, IPR033847	ATP-citrate lyase/succinyl-CoA ligase, NAD(P)-binding domain, Succinyl-CoA ligase, alpha subunit, CoA-binding, Succinyl-CoA synthetase-like, ATP-citrate lyase/succinyl-CoA ligase, active site, ATP-citrate lyase/succinyl-CoA ligase, conserved site
AROS_01923		1.46026	0.00893517
AROS_15411		1.46104	0.00356233
AROS_21540		1.46233	0.0101886
AROS_15336		1.46543	0.0242577	IPR018300, IPR033939, IPR005786, IPR001544	Aminotransferase, class IV, conserved site, Branched-chain aminotransferase, Branched-chain amino acid aminotransferase II, Aminotransferase class IV
AROS_03867	OG0006744	1.46603	0.00196436
AROS_06690		1.46774	0.000202289	IPR001138, IPR007219	Zn(2)-C6 fungal-type DNA-binding domain, Transcription factor domain, fungi
AROS_08903	OG0002392	1.46814	0.00674337	IPR001138	Zn(2)-C6 fungal-type DNA-binding domain
AROS_01682	OG0011943	1.46912	0.00710111	IPR029030	Caspase-like domain
AROS_01229	OG0005189	1.46996	0.023917	IPR005674, IPR029058, IPR013736, IPR000383, IPR008979	CocE/Serine esterase, Alpha/Beta hydrolase fold, Xaa-Pro dipeptidyl-peptidase, C-terminal, Xaa-Pro dipeptidyl-peptidase-like domain, Galactose-binding domain-like
AROS_05109	OG0012791	1.47023	0.00745804	IPR011991, IPR001766	Winged helix-turn-helix DNA-binding domain, Fork head domain
AROS_03089	OG0004155	1.47145	0.00260403	IPR010721	Protein of unknown function DUF1295
AROS_09770	OG0003147	1.47159	0.00185137	IPR008271, IPR003527, IPR000719, IPR017441, IPR011009, IPR008352	Serine/threonine-protein kinase, active site, Mitogen-activated protein (MAP) kinase, conserved site, Protein kinase domain, Protein kinase, ATP binding site, Protein kinase-like domain, Mitogen-activated protein (MAP) kinase, p38
AROS_05482	OG0001492	1.47381	0.00484064	IPR002938, IPR023753	FAD-binding domain, FAD/NAD(P)-binding domain
AROS_16568		1.47423	0.011194
AROS_05684		1.4755	0.0017404	IPR003140, IPR029058	Phospholipase/carboxylesterase/thioesterase, Alpha/Beta hydrolase fold
AROS_07242		1.4756	0.0168758
AROS_14986		1.48065	0.0252393
AROS_00786	OG0004793	1.48092	0.000109705	IPR008271, IPR017441, IPR000719, IPR011009	Serine/threonine-protein kinase, active site, Protein kinase, ATP binding site, Protein kinase domain, Protein kinase-like domain
AROS_14019		1.48319	0.000170401	IPR001138, IPR007219	Zn(2)-C6 fungal-type DNA-binding domain, Transcription factor domain, fungi
AROS_07310	OG0011163	1.484	0.0467438	IPR008972, IPR001117, IPR011707, IPR002355, IPR011706	Cupredoxin, Multicopper oxidase, type 1, Multicopper oxidase, type 3, Multicopper oxidase, copper-binding site, Multicopper oxidase, type 2
AROS_04481		1.48493	0.04033
AROS_13448	OG0003523	1.48499	0.016096
AROS_19879		1.48513	0.0168709
AROS_08517		1.4857	0.00883534
AROS_06780	OG0010797	1.48586	0.0122998	IPR023395, IPR018108	Mitochondrial carrier domain, Mitochondrial substrate/solute carrier
AROS_14016	OG0007510	1.48604	0.00118241	IPR016162, IPR029510, IPR016161, IPR015590	Aldehyde dehydrogenase N-terminal domain, Aldehyde dehydrogenase, glutamic acid active site, Aldehyde/histidinol dehydrogenase, Aldehyde dehydrogenase domain
AROS_12330	OG0006541	1.48681	0.0468946	IPR018750	Protein of unknown function DUF2306, membrane
AROS_20866	OG0007752	1.48705	0.0020573
AROS_21315		1.48708	0.0306258
AROS_05487	OG0001497	1.48742	0.000894678	IPR024041, IPR018047, IPR001905	Ammonium transporter AmtB-like domain, Ammonium transporter, conserved site, Ammonium transporter
AROS_12607	OG0006757	1.48894	0.0132336	IPR013658, IPR011042	SMP-30/Gluconolactonase/LRE-like region, Six-bladed beta-propeller, TolB-like
AROS_03516	OG0008287	1.48899	0.000785073	IPR029060, IPR021139	PIN domain-like, NYN domain, limkain-b1-type
AROS_12412	OG0006604	1.49003	0.00282672	IPR023753, IPR006258, IPR012999, IPR016156, IPR004099	FAD/NAD(P)-binding domain, Dihydrolipoamide dehydrogenase, Pyridine nucleotide-disulphide oxidoreductase, class I, active site, FAD/NAD-linked reductase, dimerisation domain, Pyridine nucleotide-disulphide oxidoreductase, dimerisation domain
AROS_10526	OG0009683	1.49189	0.00330396	IPR016210, IPR016040, IPR006096, IPR028971	NAD-dependent glutamate dehydrogenase, eukaryotes, NAD(P)-binding domain, Glutamate/phenylalanine/leucine/valine dehydrogenase, C-terminal, NAD-glutamate dehydrogenase
AROS_16098		1.49262	0.000842088	IPR016040, IPR002347	NAD(P)-binding domain, Short-chain dehydrogenase/reductase SDR
AROS_09679	OG0003064	1.49274	0.00052893	IPR003103	BAG domain
AROS_12602	OG0006753	1.49295	0.000845728	IPR010905, IPR008928	Glycosyl hydrolase, family 88, Six-hairpin glycosidase-like
AROS_06207		1.49403	0.0250164
AROS_12154	OG0005978	1.49499	0.0017404	IPR002227, IPR008922	Tyrosinase copper-binding domain, Uncharacterised domain, di-copper centre
AROS_05727	OG0001688	1.49732	0.00203586	IPR032675	Leucine-rich repeat domain, L domain-like
AROS_08898	OG0002388	1.49912	0.0203421	IPR018108, IPR023395	Mitochondrial substrate/solute carrier, Mitochondrial carrier domain
AROS_13422		1.49949	0.0297079
AROS_06811		1.50015	0.0232437	IPR017441, IPR008271, IPR000719, IPR011009	Protein kinase, ATP binding site, Serine/threonine-protein kinase, active site, Protein kinase domain, Protein kinase-like domain
AROS_11005	OG0010059	1.50017	0.00422277
AROS_15366		1.50163	0.0207382
AROS_16532	OG0008602	1.50497	0.000407047	IPR006769	Coiled-coil domain containing protein 109, C-terminal
AROS_11268	OG0010243	1.50506	0.000737904	IPR020846, IPR005829, IPR003663, IPR005828	Major facilitator superfamily domain, Sugar transporter, conserved site, Sugar/inositol transporter, Major facilitator, sugar transporter-like
AROS_13167	OG0003765	1.50523	0.00791922	IPR017972, IPR001128, IPR002401	Cytochrome P450, conserved site, Cytochrome P450, Cytochrome P450, E-class, group I
AROS_06306	OG0008353	1.50644	0.000556727	IPR001128, IPR017972, IPR002401	Cytochrome P450, Cytochrome P450, conserved site, Cytochrome P450, E-class, group I
AROS_17060	OG0003339	1.50666	0.00196436
AROS_05574	OG0010516	1.50798	0.0251231	IPR012337	Ribonuclease H-like domain
AROS_12853	OG0006927	1.50972	0.00270045	IPR021134	Bestrophin/UPF0187
AROS_11263	OG0010237	1.51002	0.0303973	IPR008928, IPR012878	Six-hairpin glycosidase-like, Beta-L-arabinofuranosidase, GH127
AROS_01768	OG0012006	1.51153	0.013364
AROS_12067	OG0008660	1.51227	0.00263188
AROS_21757		1.5125	0.00793176	IPR008906, IPR012337	HAT, C-terminal dimerisation domain, Ribonuclease H-like domain
AROS_18391	OG0006448	1.51278	0.00655539
AROS_10854	OG0009935	1.51279	0.0480491
AROS_07837	OG0008785	1.51284	0.000419903	IPR009571	Membrane protein SUR7/Rim9-like, fungi
AROS_11765	OG0006226	1.51371	0.0019016	IPR018494, IPR000648	Oxysterol-binding protein, conserved site, Oxysterol-binding protein
AROS_09313	OG0002752	1.51467	0.000253335	IPR004841, IPR002293, IPR004840	Amino acid permease/ SLC12A domain, Amino acid/polyamine transporter I, Amino acid permease, conserved site
AROS_03455	OG0008568	1.51538	0.0017404	IPR000326	Phosphatidic acid phosphatase type 2/haloperoxidase
AROS_14892		1.51589	0.00301944
AROS_19500		1.51649	0.00217746
AROS_08080	OG0008935	1.51782	0.00280353
AROS_20681		1.51812	0.00115087	IPR029058, IPR000639, IPR010497	Alpha/Beta hydrolase fold, Epoxide hydrolase-like, Epoxide hydrolase, N-terminal
AROS_08956	OG0002440	1.51927	0.000454151
AROS_11443		1.51952	0.0175196
AROS_05766	OG0001719	1.52011	0.00968681	IPR009305	Protein of unknown function DUF962
AROS_17363	OG0011434	1.52151	0.0092915
AROS_14966		1.52206	0.000358192	IPR011989	Armadillo-like helical
AROS_14640	OG0006362	1.5233	0.00210897	IPR025332	Protein of unknown function DUF4238
AROS_01543	OG0005356	1.52427	0.0300624
AROS_08082	OG0008937	1.52724	0.00269764	IPR004167, IPR003016, IPR000089, IPR011053	E3-binding domain, 2-oxo acid dehydrogenase, lipoyl-binding site, Biotin/lipoyl attachment, Single hybrid motif
AROS_05473	OG0001483	1.52839	0.000407047	IPR022024	Protein of unknown function DUF3602
AROS_18810		1.52899	0.0190776
AROS_01891		1.52905	0.000957231
AROS_09499	OG0002923	1.5313	0.0025582	IPR019378	GDP-fucose protein O-fucosyltransferase
AROS_05731	OG0001691	1.53352	0.00356253	IPR002639	Urease accessory protein UreF
AROS_22163	OG0009203	1.53368	0.00103492
AROS_00800	OG0004805	1.53511	0.000699465	IPR029052, IPR004843	Metallo-dependent phosphatase-like, Calcineurin-like phosphoesterase domain, ApaH type
AROS_04614	OG0012438	1.53522	0.016096	IPR001810	F-box domain
AROS_16504		1.53603	0.00407966	IPR011991, IPR029063, IPR016461, IPR001077	Winged helix-turn-helix DNA-binding domain, S-adenosyl-L-methionine-dependent methyltransferase, O-methyltransferase COMT-type, O-methyltransferase, family 2
AROS_14973		1.5366	0.00265444
AROS_09412		1.53781	0.00265535
AROS_01875	OG0012088	1.54499	0.0475007	IPR000322, IPR011013, IPR017853	Glycoside hydrolase family 31, Galactose mutarotase-like domain, Glycoside hydrolase superfamily
AROS_21364	OG0010669	1.54592	0.00255095
AROS_07731		1.54614	0.0245702	IPR000719, IPR011009	Protein kinase domain, Protein kinase-like domain
AROS_15141		1.54674	0.0282114
AROS_21406		1.54746	0.00517995	IPR003593, IPR003439, IPR027417	AAA+ ATPase domain, ABC transporter-like, P-loop containing nucleoside triphosphate hydrolase
AROS_01352	OG0005264	1.54763	0.0308157
AROS_11117	OG0010130	1.54975	0.00318148	IPR002591, IPR001461, IPR021109, IPR017850, IPR033121, IPR017849, IPR034164, IPR001969	Type I phosphodiesterase/nucleotide pyrophosphatase/phosphate transferase, Aspartic peptidase A1 family, Aspartic peptidase domain, Alkaline-phosphatase-like, core domain, Peptidase family A1 domain, Alkaline phosphatase-like, alpha/beta/alpha, Pepsin-like domain, Aspartic peptidase, active site
AROS_00894	OG0004898	1.55032	0.0175226	IPR003103	BAG domain
AROS_19659	OG0011541	1.55151	0.000258289	IPR010721, IPR001104	Protein of unknown function DUF1295, 3-oxo-5-alpha-steroid 4-dehydrogenase, C-terminal
AROS_09125	OG0002586	1.55179	0.000794043
AROS_16690	OG0008503	1.55485	0.0151223	IPR032675	Leucine-rich repeat domain, L domain-like
AROS_01012	OG0004998	1.55645	0.00737073	IPR011008, IPR005545	Dimeric alpha-beta barrel, YCII-related
AROS_00288		1.55722	0.000506338
AROS_05720		1.55728	0.00503453	IPR001223, IPR017853, IPR029070, IPR011583, IPR001579	Glycoside hydrolase family 18, catalytic domain, Glycoside hydrolase superfamily, Chitinase insertion domain, Chitinase II, Glycoside hydrolase, chitinase active site
AROS_14629	OG0006372	1.55857	0.00673945	IPR029047, IPR029048, IPR013126, IPR016039	Heat shock protein 70kD, peptide-binding domain, Heat shock protein 70kD, C-terminal domain, Heat shock protein 70 family, Thiolase-like
AROS_15094		1.55978	0.00179308	IPR001128	Cytochrome P450
AROS_16747		1.56054	0.012662	IPR013154, IPR011032, IPR013149, IPR016040, IPR020843	Alcohol dehydrogenase, N-terminal, GroES-like, Alcohol dehydrogenase, C-terminal, NAD(P)-binding domain, Polyketide synthase, enoylreductase domain
AROS_08206	OG0009008	1.5666	0.0413867	IPR012951, IPR016166, IPR006094, IPR016169, IPR016167	Berberine/berberine-like, FAD-binding, type 2, FAD linked oxidase, N-terminal, CO dehydrogenase flavoprotein-like, FAD-binding, subdomain 2, FAD-binding, type 2, subdomain 1
AROS_04851	OG0012569	1.56744	0.00534506	IPR001138, IPR007219	Zn(2)-C6 fungal-type DNA-binding domain, Transcription factor domain, fungi
AROS_07775		1.56751	0.0200906	IPR000719, IPR011009	Protein kinase domain, Protein kinase-like domain
AROS_18812	OG0010366	1.56753	0.00106875	IPR001810, IPR032675	F-box domain, Leucine-rich repeat domain, L domain-like
AROS_01150	OG0005125	1.56766	0.00205449	IPR005532, IPR024775, IPR016187	Sulfatase-modifying factor enzyme, DinB-like domain, C-type lectin fold
AROS_02798	OG0009390	1.56805	0.0263345	IPR002524, IPR027470	Cation efflux protein, Cation efflux protein, cytoplasmic domain
AROS_11364		1.5695	0.00528732
AROS_12847		1.56951	0.0263506
AROS_19266	OG0003239	1.56984	0.00725168
AROS_22578		1.57018	0.00591613	IPR001128	Cytochrome P450
AROS_01599		1.57145	0.0141848	IPR029063	S-adenosyl-L-methionine-dependent methyltransferase
AROS_22362	OG0007923	1.5717	0.000189586	IPR007219	Transcription factor domain, fungi
AROS_13815		1.57302	0.00666845	IPR003615	HNH nuclease
AROS_16229	OG0011721	1.57365	0.00447368	IPR000277, IPR015424, IPR015421, IPR015422	Cys/Met metabolism, pyridoxal phosphate-dependent enzyme, Pyridoxal phosphate-dependent transferase, Pyridoxal phosphate-dependent transferase, major region, subdomain 1, Pyridoxal phosphate-dependent transferase, subdomain 2
AROS_13137	OG0003792	1.57376	0.0213276
AROS_16010		1.57521	0.0125829
AROS_18650		1.57554	0.00196952
AROS_14607	OG0006386	1.57568	0.0492779	IPR011009	Protein kinase-like domain
AROS_18600	OG0007953	1.57605	0.0359268
AROS_02890		1.57789	0.00637271	IPR010730	Heterokaryon incompatibility
AROS_06010	OG0001916	1.57885	0.00255095
AROS_10971	OG0010029	1.58069	0.00779565	IPR006652, IPR015915	Kelch repeat type 1, Kelch-type beta propeller
AROS_09912	OG0005543	1.5816	0.00372528	IPR001245, IPR000719, IPR011009, IPR008271	Serine-threonine/tyrosine-protein kinase, catalytic domain, Protein kinase domain, Protein kinase-like domain, Serine/threonine-protein kinase, active site
AROS_18874		1.58291	0.0010925
AROS_13898	OG0007579	1.58724	0.038377
AROS_11793	OG0006213	1.58855	0.00724476	IPR009081, IPR013120, IPR000873, IPR016040	Phosphopantetheine binding ACP domain, Male sterility, NAD-binding, AMP-dependent synthetase/ligase, NAD(P)-binding domain
AROS_08019	OG0008923	1.58929	0.00129194
AROS_05971	OG0001884	1.58936	0.00826338	IPR018606	Argonaute-binding protein 1
AROS_18413	OG0006461	1.58974	0.0216146
AROS_05464	OG0001477	1.59163	0.00864956	IPR005629, IPR013320, IPR000757	Beta-glucan synthesis-associated, SKN1, Concanavalin A-like lectin/glucanase domain, Glycoside hydrolase family 16
AROS_12766		1.59175	0.00560514	IPR023753, IPR002938	FAD/NAD(P)-binding domain, FAD-binding domain
AROS_09884	OG0005523	1.5936	0.0215045
AROS_09120	OG0002582	1.5955	0.00417373	IPR004167, IPR011053, IPR003016, IPR000089, IPR001078, IPR006257	E3-binding domain, Single hybrid motif, 2-oxo acid dehydrogenase, lipoyl-binding site, Biotin/lipoyl attachment, 2-oxoacid dehydrogenase acyltransferase, catalytic domain, Dihydrolipoyllysine-residue acetyltransferase component of pyruvate dehydrogenase complex
AROS_19066		1.59568	0.0294662
AROS_09511	OG0002934	1.59716	0.00343483	IPR013830	SGNH hydrolase-type esterase domain
AROS_17990	OG0008252	1.60072	0.0214808	IPR011009, IPR000719, IPR008266, IPR001245	Protein kinase-like domain, Protein kinase domain, Tyrosine-protein kinase, active site, Serine-threonine/tyrosine-protein kinase, catalytic domain
AROS_08357		1.60254	0.0115639	IPR021765	Mycotoxin biosynthesis protein UstYa-like
AROS_12556		1.60629	0.00196433	IPR021109	Aspartic peptidase domain
AROS_05957	OG0001873	1.60698	0.0366555
AROS_15164		1.6083	0.00482634
AROS_10521	OG0009678	1.60842	0.00222435
AROS_11926	OG0006148	1.61178	0.0203911	IPR002401, IPR001128, IPR017972	Cytochrome P450, E-class, group I, Cytochrome P450, Cytochrome P450, conserved site
AROS_14596	OG0006394	1.61376	0.000315063	IPR001547, IPR017853	Glycoside hydrolase, family 5, Glycoside hydrolase superfamily
AROS_07464	OG0011288	1.61482	0.00426438
AROS_05219	OG0012889	1.6158	0.0025796	IPR029058	Alpha/Beta hydrolase fold
AROS_02857	OG0009355	1.61634	0.00449737	IPR013149, IPR016040, IPR020843, IPR013154, IPR011032	Alcohol dehydrogenase, C-terminal, NAD(P)-binding domain, Polyketide synthase, enoylreductase domain, Alcohol dehydrogenase, N-terminal, GroES-like
AROS_20155	OG0007310	1.6169	0.0191723
AROS_03746	OG0007301	1.61858	0.004447	IPR011009, IPR000719	Protein kinase-like domain, Protein kinase domain
AROS_11262	OG0010236	1.62151	0.000273291	IPR029033, IPR000560, IPR033379	Histidine phosphatase superfamily, Histidine phosphatase superfamily, clade-2, Histidine acid phosphatase active site
AROS_05043	OG0012731	1.62273	0.0243317	IPR032675, IPR001810	Leucine-rich repeat domain, L domain-like, F-box domain
AROS_20907		1.62274	0.038549	IPR015421, IPR015424, IPR000277, IPR015422	Pyridoxal phosphate-dependent transferase, major region, subdomain 1, Pyridoxal phosphate-dependent transferase, Cys/Met metabolism, pyridoxal phosphate-dependent enzyme, Pyridoxal phosphate-dependent transferase, subdomain 2
AROS_18440		1.62298	0.0226277
AROS_10475	OG0009650	1.6232	0.000215266	IPR029058, IPR001031	Alpha/Beta hydrolase fold, Thioesterase
AROS_03795	OG0007135	1.62449	0.00108167	IPR001765	Carbonic anhydrase
AROS_11843	OG0006169	1.62467	0.000762263	IPR001734	Sodium/solute symporter
AROS_03645	OG0007791	1.6263	0.000216733	IPR002048, IPR033122, IPR011992, IPR011685	EF-hand domain, Letm1 ribosome-binding domain, EF-hand domain pair, LETM1-like
AROS_17996		1.62733	0.0188285
AROS_12694	OG0006807	1.62797	0.000896887	IPR023210	NADP-dependent oxidoreductase domain
AROS_19267	OG0003240	1.62865	0.00134574
AROS_03658	OG0007750	1.63062	0.0184227	IPR020846, IPR005828, IPR005829	Major facilitator superfamily domain, Major facilitator, sugar transporter-like, Sugar transporter, conserved site
AROS_04180	OG0005551	1.63349	0.00131717	IPR007863, IPR011249, IPR001431, IPR011765, IPR032632	Peptidase M16, C-terminal, Metalloenzyme, LuxS/M16 peptidase-like, Peptidase M16, zinc-binding site, Peptidase M16, N-terminal, Peptidase M16, middle/third domain
AROS_13284		1.63444	0.0325844	IPR013087, IPR013216, IPR013083, IPR029063	Zinc finger C2H2-type, Methyltransferase type 11, Zinc finger, RING/FYVE/PHD-type, S-adenosyl-L-methionine-dependent methyltransferase
AROS_13991	OG0007520	1.63693	0.0134006
AROS_13667		1.63831	0.0290254
AROS_14214	OG0007792	1.63872	0.00722474	IPR023753, IPR020946	FAD/NAD(P)-binding domain, Flavin monooxygenase-like
AROS_05871	OG0001797	1.63959	0.00222457
AROS_16366	OG0011614	1.6407	0.0062703	IPR002772, IPR001764, IPR017853, IPR026891, IPR013783	Glycoside hydrolase family 3 C-terminal domain, Glycoside hydrolase, family 3, N-terminal, Glycoside hydrolase superfamily, Fibronectin type III-like domain, Immunoglobulin-like fold
AROS_00801	OG0004806	1.6415	0.000184724	IPR019388	Fat storage-inducing transmembrane protein
AROS_22083		1.64227	0.023917
AROS_21930		1.64567	0.0119076
AROS_09996	OG0005598	1.64628	0.0114836	IPR019778, IPR001338	Hydrophobin, conserved site, Hydrophobin
AROS_20143		1.64853	0.000276266	IPR029058	Alpha/Beta hydrolase fold
AROS_19546	OG0010560	1.65002	0.0011319	IPR001810, IPR032675	F-box domain, Leucine-rich repeat domain, L domain-like
AROS_17354		1.65013	0.00356575	IPR000743, IPR006626, IPR012334, IPR011050	Glycoside hydrolase, family 28, Parallel beta-helix repeat, Pectin lyase fold, Pectin lyase fold/virulence factor
AROS_05685	OG0001658	1.65059	0.000186634	IPR029058, IPR003140	Alpha/Beta hydrolase fold, Phospholipase/carboxylesterase/thioesterase
AROS_03256	OG0004105	1.65585	0.00194145
AROS_06871	OG0010857	1.65706	0.00601273	IPR015424, IPR004839, IPR015422, IPR015421	Pyridoxal phosphate-dependent transferase, Aminotransferase, class I/classII, Pyridoxal phosphate-dependent transferase, subdomain 2, Pyridoxal phosphate-dependent transferase, major region, subdomain 1
AROS_15553		1.65845	0.00200968	IPR010491	PRP1 splicing factor, N-terminal
AROS_13395	OG0003567	1.6585	0.00104958
AROS_00456	OG0004501	1.66072	0.0172512	IPR005613, IPR022782	Actin interacting protein 3, Actin interacting protein 3, C-terminal
AROS_01129	OG0005106	1.66171	0.000163529	IPR008259, IPR000262, IPR001199, IPR013785, IPR012133	FMN-dependent alpha-hydroxy acid dehydrogenase, active site, FMN-dependent dehydrogenase, Cytochrome b5-like heme/steroid binding domain, Aldolase-type TIM barrel, Alpha-hydroxy acid dehydrogenase, FMN-dependent
AROS_03327	OG0004041	1.6622	0.000427188	IPR010721	Protein of unknown function DUF1295
AROS_09605	OG0002997	1.6622	0.00326059	IPR001568, IPR018188, IPR033130, IPR033697	Ribonuclease T2-like, Ribonuclease T2, His active site 1, Ribonuclease T2, His active site 2, Ribonuclease T2, eukaryotic
AROS_11298	OG0010257	1.66318	0.0181204	IPR016181, IPR000182	Acyl-CoA N-acyltransferase, GNAT domain
AROS_09795	OG0005468	1.66323	0.00200636	IPR022656, IPR009061	XPA C- terminal, Putative DNA-binding domain
AROS_09819		1.66358	0.0189175
AROS_06936	OG0010912	1.66529	0.000237772	IPR032788, IPR008928, IPR032792, IPR032790, IPR029436, IPR017853	Glycogen debranching enzyme, central domain, Six-hairpin glycosidase-like, Glycogen debranching enzyme, glucanotransferase domain, Glycogen debranching enzyme, C-terminal, Eukaryotic glycogen debranching enzyme, N-terminal domain, Glycoside hydrolase superfamily
AROS_15821	OG0006950	1.66545	0.00166662	IPR005197, IPR029058	Glycoside hydrolase family 71, Alpha/Beta hydrolase fold
AROS_10001		1.66645	0.000681108	IPR000620	EamA domain
AROS_01689	OG0011949	1.66657	0.0022486	IPR013785, IPR001155	Aldolase-type TIM barrel, NADH:flavin oxidoreductase/NADH oxidase, N-terminal
AROS_05602		1.66684	0.0172735	IPR001128, IPR019791, IPR010255, IPR000873, IPR009081	Cytochrome P450, Haem peroxidase, animal type, Haem peroxidase, AMP-dependent synthetase/ligase, Phosphopantetheine binding ACP domain
AROS_12134		1.66829	0.00161739
AROS_01010	OG0004997	1.66849	0.00018303	IPR002550	Domain of unknown function DUF21
AROS_15142	OG0002044	1.66938	0.000261328
AROS_18496	OG0006474	1.67271	0.0070218
AROS_17583		1.67283	0.00483902	IPR032675	Leucine-rich repeat domain, L domain-like
AROS_09843	OG0005505	1.67315	0.013034
AROS_03633	OG0007871	1.67534	0.004447	IPR002020, IPR016142, IPR016143, IPR010109, IPR019810	Citrate synthase, Citrate synthase-like, large alpha subdomain, Citrate synthase-like, small alpha subdomain, Citrate synthase, eukaryotic-type, Citrate synthase active site
AROS_02434	OG0007410	1.67562	0.00259971	IPR001128, IPR002401, IPR017972	Cytochrome P450, Cytochrome P450, E-class, group I, Cytochrome P450, conserved site
AROS_18275	OG0009286	1.67649	0.00318148	IPR020846, IPR011701	Major facilitator superfamily domain, Major facilitator superfamily
AROS_14030	OG0007500	1.67686	0.016593
AROS_01384	OG0005275	1.67913	0.0284526	IPR020846, IPR005828, IPR005829, IPR003663	Major facilitator superfamily domain, Major facilitator, sugar transporter-like, Sugar transporter, conserved site, Sugar/inositol transporter
AROS_10305		1.67961	0.00828059	IPR029035, IPR003000, IPR026590	DHS-like NAD/FAD-binding domain, Sirtuin family, Sirtuin family, catalytic core domain
AROS_16757	OG0008476	1.68179	0.00743639	IPR017972, IPR002401, IPR001128	Cytochrome P450, conserved site, Cytochrome P450, E-class, group I, Cytochrome P450
AROS_12696	OG0006809	1.68191	0.013978	IPR007219, IPR001138	Transcription factor domain, fungi, Zn(2)-C6 fungal-type DNA-binding domain
AROS_13182	OG0003750	1.68431	0.00203795	IPR018232, IPR001661, IPR008928, IPR011120	Glycoside hydrolase, family 37, conserved site, Glycoside hydrolase, family 37, Six-hairpin glycosidase-like, Neutral trehalase Ca2+ binding
AROS_10720	OG0009821	1.68696	0.012739	IPR015813, IPR018523, IPR006254	Pyruvate/Phosphoenolpyruvate kinase-like domain, Isocitrate lyase/phosphorylmutase, conserved site, Isocitrate lyase
AROS_10693	OG0009795	1.69108	0.000416657	IPR011993, IPR001849	PH domain-like, Pleckstrin homology domain
AROS_13032	OG0003894	1.69211	0.000703717	IPR011042	Six-bladed beta-propeller, TolB-like
AROS_00190	OG0004287	1.69215	0.000642574	IPR032675	Leucine-rich repeat domain, L domain-like
AROS_08454	OG0009102	1.69222	0.0045278
AROS_07735	OG0008703	1.6927	0.0122583
AROS_09270	OG0002714	1.69273	0.00491913
AROS_12096	OG0006033	1.69282	0.00635011
AROS_09471	OG0002897	1.69307	0.0107638	IPR001547, IPR017853	Glycoside hydrolase, family 5, Glycoside hydrolase superfamily
AROS_09139	OG0002599	1.69333	0.000341396	IPR001623	DnaJ domain
AROS_13218	OG0003716	1.69417	2.94e-05	IPR000172, IPR023753, IPR007867, IPR012132	Glucose-methanol-choline oxidoreductase, N-terminal, FAD/NAD(P)-binding domain, Glucose-methanol-choline oxidoreductase, C-terminal, Glucose-methanol-choline oxidoreductase
AROS_14402		1.69527	0.01278	IPR032675	Leucine-rich repeat domain, L domain-like
AROS_16011	OG0007041	1.69859	0.00998147	IPR009071	High mobility group box domain
AROS_14224		1.6994	0.00108674
AROS_06786		1.70031	0.0103185
AROS_16638		1.70034	0.0454111
AROS_03094		1.70084	0.00883534	IPR016181	Acyl-CoA N-acyltransferase
AROS_03328	OG0004040	1.70136	7.79e-05	IPR008901	Ceramidase
AROS_15365	OG0001970	1.70251	0.0176732
AROS_03011	OG0004214	1.70279	0.000236429	IPR004400, IPR003495, IPR027417	Urease accessory protein UreG, CobW/HypB/UreG, nucleotide-binding domain, P-loop containing nucleoside triphosphate hydrolase
AROS_12638		1.70396	0.00572188	IPR009009, IPR007112	RlpA-like protein, double-psi beta-barrel domain, Expansin/pollen allergen, DPBB domain
AROS_01883	OG0012095	1.70474	0.000943278	IPR002401, IPR001128, IPR017972	Cytochrome P450, E-class, group I, Cytochrome P450, Cytochrome P450, conserved site
AROS_12707	OG0006818	1.70663	7.5e-05	IPR018820, IPR018823	Brefeldin A sensitivity protein-related, domain of unknown function DUF2421, Putative ER transporter, 6TM, N-terminal
AROS_21003	OG0007115	1.71248	0.000157717	IPR019412, IPR011990	Outer membrane protein Iml2/Tetratricopeptide repeat protein 39, Tetratricopeptide-like helical domain
AROS_04226	OG0005381	1.71661	0.0168897	IPR000898	Indoleamine 2,3-dioxygenase
AROS_12345	OG0006554	1.71928	0.00340605	IPR011989, IPR000225, IPR017441, IPR016024, IPR001245, IPR011009, IPR000719	Armadillo-like helical, Armadillo, Protein kinase, ATP binding site, Armadillo-type fold, Serine-threonine/tyrosine-protein kinase, catalytic domain, Protein kinase-like domain, Protein kinase domain
AROS_20707	OG0005946	1.72044	0.0201824
AROS_12256	OG0007090	1.72112	0.00230434	IPR015202, IPR002889, IPR011043, IPR014756, IPR015916, IPR013783, IPR009880	Domain of unknown function DUF1929, Carbohydrate-binding WSC, Galactose oxidase/kelch, beta-propeller, Immunoglobulin E-set, Galactose oxidase, beta-propeller, Immunoglobulin-like fold, Glyoxal oxidase, N-terminal
AROS_12138	OG0005990	1.72155	0.0155506	IPR001173, IPR029044	Glycosyltransferase 2-like, Nucleotide-diphospho-sugar transferases
AROS_01726	OG0011972	1.72358	0.00133348	IPR000089, IPR001078, IPR006255, IPR011053, IPR003016	Biotin/lipoyl attachment, 2-oxoacid dehydrogenase acyltransferase, catalytic domain, Dihydrolipoamide succinyltransferase, Single hybrid motif, 2-oxo acid dehydrogenase, lipoyl-binding site
AROS_09999	OG0005601	1.72514	0.00918336	IPR001338	Hydrophobin
AROS_09902		1.72638	0.00104202	IPR000719, IPR001245, IPR017441, IPR011009	Protein kinase domain, Serine-threonine/tyrosine-protein kinase, catalytic domain, Protein kinase, ATP binding site, Protein kinase-like domain
AROS_14100	OG0007465	1.72649	0.000128385	IPR002523	Mg2+ transporter protein, CorA-like/Zinc transport protein ZntB
AROS_12597	OG0006749	1.72785	0.00710111	IPR014718, IPR012939, IPR005887, IPR008928	Glycoside hydrolase-type carbohydrate-binding, Glycosyl hydrolase family 92, Alpha-1,2-mannosidase, putative, Six-hairpin glycosidase-like
AROS_09767	OG0003145	1.73528	0.0203785	IPR034001, IPR027417, IPR017871, IPR003439, IPR010929, IPR034003, IPR013525, IPR029481, IPR003593	ATP-binding cassette transporter, PDR-like subfamily G, domain 1, P-loop containing nucleoside triphosphate hydrolase, ABC transporter, conserved site, ABC transporter-like, CDR ABC transporter, ATP-binding cassette transporter, PDR-like subfamily G, domain 2, ABC-2 type transporter, ABC-transporter extracellular N-terminal domain, AAA+ ATPase domain
AROS_11174	OG0010180	1.73548	0.00344419	IPR021109, IPR034164, IPR001461, IPR033121, IPR001969	Aspartic peptidase domain, Pepsin-like domain, Aspartic peptidase A1 family, Peptidase family A1 domain, Aspartic peptidase, active site
AROS_01939	OG0012136	1.73965	0.0129494	IPR032805	Wax synthase domain
AROS_08473	OG0009115	1.74514	0.00464324
AROS_00987	OG0004978	1.74595	0.0019991	IPR009992	15-O-acetyltransferase Tri3
AROS_03081	OG0004163	1.7469	0.014466	IPR017972, IPR001128, IPR002401	Cytochrome P450, conserved site, Cytochrome P450, Cytochrome P450, E-class, group I
AROS_07360		1.74832	0.0133451	IPR002018, IPR019826, IPR019819, IPR029058	Carboxylesterase, type B, Carboxylesterase type B, active site, Carboxylesterase type B, conserved site, Alpha/Beta hydrolase fold
AROS_00881	OG0004885	1.75031	0.00271524	IPR018108, IPR023395, IPR002067	Mitochondrial substrate/solute carrier, Mitochondrial carrier domain, Mitochondrial carrier protein
AROS_07869		1.75311	0.0217062
AROS_16025	OG0007051	1.75329	0.00114812
AROS_17150	OG0011313	1.75619	0.0014424	IPR023753, IPR002938, IPR012336	FAD/NAD(P)-binding domain, FAD-binding domain, Thioredoxin-like fold
AROS_07525	OG0011308	1.75947	0.000393064	IPR018466	Kre9/Knh1 family
AROS_02371	OG0007381	1.76076	0.00114918
AROS_18497		1.7625	0.0224253
AROS_21703	OG0001942	1.76436	0.00360124	IPR005123, IPR027443, IPR026992	Oxoglutarate/iron-dependent dioxygenase, Isopenicillin N synthase-like, Non-haem dioxygenase N-terminal domain
AROS_11504		1.76536	0.0115599	IPR010730	Heterokaryon incompatibility
AROS_17083	OG0003362	1.76563	0.0288895	IPR011008, IPR009799	Dimeric alpha-beta barrel, EthD domain
AROS_18480	OG0008669	1.76784	0.0241973	IPR004991	Clostridium epsilon toxin ETX/Bacillus mosquitocidal toxin MTX2
AROS_15470	OG0011450	1.76968	0.00343483
AROS_17300	OG0011402	1.7706	0.00166262	IPR032675	Leucine-rich repeat domain, L domain-like
AROS_06489	OG0002131	1.77309	0.00106882	IPR009056, IPR002327	Cytochrome c-like domain, Cytochrome c, class IA/ IB
AROS_14300	OG0007835	1.77331	0.00312112
AROS_14005	OG0007516	1.77423	0.0113552
AROS_14873	OG0011757	1.77745	0.0151355
AROS_09326		1.77789	0.0159349	IPR014044, IPR001283	CAP domain, Cysteine-rich secretory protein, allergen V5/Tpx-1-related
AROS_06197	OG0008387	1.77884	0.00117073	IPR001842, IPR011096	Peptidase M36, fungalysin, FTP domain
AROS_14536	OG0008461	1.78026	0.0359592	IPR009075, IPR009100	Acyl-CoA dehydrogenase/oxidase C-terminal, Acyl-CoA dehydrogenase/oxidase, N-terminal and middle domain
AROS_03373	OG0004001	1.7808	0.000121551	IPR005467, IPR001789, IPR003594, IPR004358, IPR029016, IPR003018, IPR011006, IPR003661	Histidine kinase domain, Signal transduction response regulator, receiver domain, Histidine kinase-like ATPase, C-terminal domain, Signal transduction histidine kinase-related protein, C-terminal, GAF domain-like, GAF domain, CheY-like superfamily, Signal transduction histidine kinase, dimerisation/phosphoacceptor domain
AROS_10905	OG0009981	1.78274	8.98e-05	IPR011074, IPR001251	CRAL/TRIO, N-terminal domain, CRAL-TRIO lipid binding domain
AROS_10834	OG0009917	1.78377	0.00309702	IPR000719, IPR008271, IPR017441, IPR011009	Protein kinase domain, Serine/threonine-protein kinase, active site, Protein kinase, ATP binding site, Protein kinase-like domain
AROS_06689	OG0010724	1.78574	0.000359137	IPR007219	Transcription factor domain, fungi
AROS_02488		1.78797	0.0297426
AROS_10492		1.78805	0.00966847
AROS_09130	OG0002591	1.79284	0.000216733	IPR000873	AMP-dependent synthetase/ligase
AROS_18645	OG0007978	1.79298	0.00489582	IPR001279	Metallo-beta-lactamase
AROS_16892	OG0003275	1.79591	0.00386033
AROS_17346		1.79596	0.0492482
AROS_13897	OG0007580	1.79609	0.0193233
AROS_00729	OG0004735	1.79685	0.0329497	IPR001138	Zn(2)-C6 fungal-type DNA-binding domain
AROS_17100	OG0003377	1.80317	0.00322498	IPR023753, IPR002938, IPR012336	FAD/NAD(P)-binding domain, FAD-binding domain, Thioredoxin-like fold
AROS_16460		1.808	0.0122393
AROS_14404	OG0007889	1.80978	0.000699465	IPR023198, IPR023214, IPR006439	Phosphoglycolate phosphatase, domain 2, HAD-like domain, HAD hydrolase, subfamily IA
AROS_02395	OG0007394	1.81004	0.00914626
AROS_21479		1.81086	0.0122194
AROS_11792	OG0006212	1.81283	0.00441731
AROS_01590	OG0011872	1.81298	0.00834664
AROS_17522		1.81359	0.0225434
AROS_19356	OG0010418	1.81851	0.00176423	IPR004841, IPR002293	Amino acid permease/ SLC12A domain, Amino acid/polyamine transporter I
AROS_20047	OG0010465	1.81945	0.0453114
AROS_19961	OG0010496	1.82355	0.0147066
AROS_10476	OG0009651	1.82385	5.81e-05
AROS_07047	OG0010947	1.82474	0.00321529	IPR001958, IPR020846, IPR011701	Tetracycline resistance protein TetA/multidrug resistance protein MdtG, Major facilitator superfamily domain, Major facilitator superfamily
AROS_05215	OG0012885	1.82552	0.00402139
AROS_10633	OG0009744	1.82622	0.0016362	IPR001356, IPR009057, IPR008422	Homeobox domain, Homeobox domain-like, Homeobox KN domain
AROS_10341	OG0007736	1.82669	0.000491445	IPR002347, IPR016040	Short-chain dehydrogenase/reductase SDR, NAD(P)-binding domain
AROS_21676		1.82727	0.0022038
AROS_14022	OG0007505	1.82821	0.00509908
AROS_01741	OG0011985	1.83048	0.0257707
AROS_13929	OG0007555	1.83085	0.00122232	IPR023753	FAD/NAD(P)-binding domain
AROS_16054		1.83185	0.0242517
AROS_02557	OG0009486	1.83542	0.000703935
AROS_03032	OG0004196	1.83708	0.0205261
AROS_02325	OG0007364	1.83723	0.00126924
AROS_18172		1.83747	0.00196243
AROS_14501	OG0008433	1.838	0.000454151	IPR008417	B-cell receptor-associated protein 29/31
AROS_21959	OG0003396	1.838	0.00115679
AROS_09154		1.83808	0.00058449	IPR001279	Metallo-beta-lactamase
AROS_12022	OG0006083	1.83877	0.0015561	IPR001128, IPR017972, IPR002401	Cytochrome P450, Cytochrome P450, conserved site, Cytochrome P450, E-class, group I
AROS_12464	OG0006644	1.83915	0.0332174	IPR001338	Hydrophobin
AROS_01292	OG0008693	1.84023	0.020457
AROS_19381	OG0010409	1.84267	0.0151847	IPR004813	Oligopeptide transporter, OPT superfamily
AROS_11925	OG0006149	1.84324	0.000609384	IPR017972, IPR001128, IPR002401	Cytochrome P450, conserved site, Cytochrome P450, Cytochrome P450, E-class, group I
AROS_19698	OG0011520	1.84356	0.00633143	IPR019378	GDP-fucose protein O-fucosyltransferase
AROS_05721	OG0001682	1.8454	0.0213943	IPR020846, IPR005828, IPR003663	Major facilitator superfamily domain, Major facilitator, sugar transporter-like, Sugar/inositol transporter
AROS_20479		1.84699	0.0123716
AROS_21033	OG0010584	1.84767	0.00165057	IPR001810, IPR032675	F-box domain, Leucine-rich repeat domain, L domain-like
AROS_21217	OG0009552	1.84947	0.0073233	IPR032675	Leucine-rich repeat domain, L domain-like
AROS_09249		1.85221	0.000453895
AROS_00870	OG0004874	1.85262	0.00182513	IPR004841, IPR002293, IPR004840	Amino acid permease/ SLC12A domain, Amino acid/polyamine transporter I, Amino acid permease, conserved site
AROS_06804		1.85292	0.000990346	IPR017441, IPR000719, IPR008271, IPR011009	Protein kinase, ATP binding site, Protein kinase domain, Serine/threonine-protein kinase, active site, Protein kinase-like domain
AROS_15981		1.85336	0.00497806
AROS_00998		1.85654	0.0265896
AROS_10760		1.85747	0.0249673	IPR018108, IPR023395	Mitochondrial substrate/solute carrier, Mitochondrial carrier domain
AROS_17970	OG0008243	1.85966	0.0324886	IPR001338	Hydrophobin
AROS_12019	OG0006087	1.85996	0.000112557	IPR001128, IPR017972, IPR002401	Cytochrome P450, Cytochrome P450, conserved site, Cytochrome P450, E-class, group I
AROS_14244	OG0007809	1.86121	0.0169107	IPR002877	Ribosomal RNA methyltransferase FtsJ domain
AROS_18914	OG0010326	1.86384	0.00380069	IPR032675	Leucine-rich repeat domain, L domain-like
AROS_02768	OG0009412	1.86418	0.00345674
AROS_16258	OG0011697	1.87101	0.0129494	IPR015424, IPR015421, IPR000277, IPR015422	Pyridoxal phosphate-dependent transferase, Pyridoxal phosphate-dependent transferase, major region, subdomain 1, Cys/Met metabolism, pyridoxal phosphate-dependent enzyme, Pyridoxal phosphate-dependent transferase, subdomain 2
AROS_06905	OG0010887	1.87279	0.00476668	IPR032675	Leucine-rich repeat domain, L domain-like
AROS_18659		1.87421	0.00606405	IPR032675	Leucine-rich repeat domain, L domain-like
AROS_04040		1.87563	0.00731393	IPR008979	Galactose-binding domain-like
AROS_04965	OG0012700	1.87658	0.00328355
AROS_10523	OG0009680	1.87691	0.00356645
AROS_13548		1.87719	0.0419923
AROS_11280	OG0010250	1.87835	0.00798286	IPR032675	Leucine-rich repeat domain, L domain-like
AROS_22361	OG0007924	1.87836	0.000892218	IPR004919	Domain of unknown function DUF262
AROS_01484		1.87953	0.0328173	IPR032675, IPR001810	Leucine-rich repeat domain, L domain-like, F-box domain
AROS_21419		1.88001	0.00390604
AROS_13365		1.88071	0.0148157	IPR000898	Indoleamine 2,3-dioxygenase
AROS_01967	OG0012164	1.88123	0.00378346	IPR016040, IPR001509	NAD(P)-binding domain, NAD-dependent epimerase/dehydratase
AROS_09827	OG0005490	1.88166	0.000649679	IPR002347, IPR016040	Short-chain dehydrogenase/reductase SDR, NAD(P)-binding domain
AROS_10736		1.88227	0.0111235
AROS_18225		1.88247	0.0134782
AROS_05728	OG0001689	1.88465	0.0025582	IPR021858	Fungal transcription factor
AROS_03939	OG0006410	1.88589	0.000780699
AROS_14330	OG0007857	1.88693	0.00100108
AROS_05868	OG0001795	1.88733	0.014054	IPR021765	Mycotoxin biosynthesis protein UstYa-like
AROS_20029	OG0010472	1.89047	0.00270045	IPR002575, IPR011009	Aminoglycoside phosphotransferase, Protein kinase-like domain
AROS_10400	OG0008306	1.89122	0.000453895
AROS_21031	OG0010583	1.89244	0.00107511
AROS_14110	OG0007457	1.89346	0.0238682	IPR023395, IPR018108	Mitochondrial carrier domain, Mitochondrial substrate/solute carrier
AROS_16103		1.89649	0.0416782
AROS_10356	OG0003416	1.90047	0.00572188
AROS_06572		1.90525	0.0175437	IPR008949, IPR024652	Isoprenoid synthase domain, Trichodiene synthase
AROS_09609	OG0003001	1.91574	0.000568947	IPR029058	Alpha/Beta hydrolase fold
AROS_04407		1.91703	0.0370222
AROS_07393	OG0011234	1.91866	0.000317215	IPR020846, IPR011701	Major facilitator superfamily domain, Major facilitator superfamily
AROS_04066	OG0005793	1.91938	0.00380069	IPR002293	Amino acid/polyamine transporter I
AROS_02442		1.92326	0.0407194
AROS_15113		1.92421	0.00257267	IPR016040, IPR002347	NAD(P)-binding domain, Short-chain dehydrogenase/reductase SDR
AROS_19499		1.92428	0.000139368
AROS_12790	OG0006892	1.92468	0.00167494	IPR009014, IPR029061, IPR033248, IPR005474, IPR005475	Transketolase C-terminal/Pyruvate-ferredoxin oxidoreductase domain II, Thiamin diphosphate-binding fold, Transketolase, C-terminal domain, Transketolase, N-terminal, Transketolase-like, pyrimidine-binding domain
AROS_06735	OG0010763	1.92606	0.00627755	IPR009020, IPR015366, IPR023828, IPR000209, IPR030400	Protease propeptides/proteinase inhibitor I9, Peptidase S53, activation domain, Peptidase S8, subtilisin, Ser-active site, Peptidase S8/S53 domain, Sedolisin domain
AROS_01584	OG0011869	1.92937	0.00632878	IPR012132, IPR023753, IPR007867, IPR000172	Glucose-methanol-choline oxidoreductase, FAD/NAD(P)-binding domain, Glucose-methanol-choline oxidoreductase, C-terminal, Glucose-methanol-choline oxidoreductase, N-terminal
AROS_01816	OG0012045	1.92952	0.00213343	IPR001104, IPR010721	3-oxo-5-alpha-steroid 4-dehydrogenase, C-terminal, Protein of unknown function DUF1295
AROS_01030	OG0005018	1.93322	0.00373118
AROS_04359	OG0012315	1.93663	0.00024227
AROS_16739	OG0008484	1.94024	0.0138069
AROS_05857		1.94076	0.0215471	IPR032710, IPR009959	NTF2-like domain, Polyketide cyclase SnoaL-like domain
AROS_06361		1.94147	0.0152395	IPR002401, IPR001128, IPR017972	Cytochrome P450, E-class, group I, Cytochrome P450, Cytochrome P450, conserved site
AROS_13710	OG0007699	1.94504	0.00321738
AROS_07401	OG0011241	1.9461	0.000381073	IPR000433	Zinc finger, ZZ-type
AROS_03405	OG0003971	1.94644	0.00735968
AROS_14728	OG0011859	1.94801	0.00139805	IPR007867, IPR000172, IPR012132, IPR023753	Glucose-methanol-choline oxidoreductase, C-terminal, Glucose-methanol-choline oxidoreductase, N-terminal, Glucose-methanol-choline oxidoreductase, FAD/NAD(P)-binding domain
AROS_05481	OG0001491	1.94856	0.00964638	IPR011234	Fumarylacetoacetase, C-terminal-related
AROS_19037	OG0008039	1.95095	0.00302976
AROS_04076	OG0005759	1.95281	0.00524123	IPR023801, IPR000286, IPR003084	Histone deacetylase domain, Histone deacetylase superfamily, Histone deacetylase
AROS_01220		1.95288	0.00337158
AROS_06720	OG0010749	1.95386	0.0116112
AROS_02156		1.95553	0.000658747	IPR032805	Wax synthase domain
AROS_03338	OG0004034	1.96053	0.000737904	IPR005828, IPR020846, IPR005829, IPR004738	Major facilitator, sugar transporter-like, Major facilitator superfamily domain, Sugar transporter, conserved site, Phosphate permease
AROS_19601		1.96686	0.0224031
AROS_13510	OG0003475	1.96691	0.000794043	IPR005828, IPR020846, IPR003663	Major facilitator, sugar transporter-like, Major facilitator superfamily domain, Sugar/inositol transporter
AROS_10342	OG0007737	1.96845	5.85e-05	IPR002347, IPR016040	Short-chain dehydrogenase/reductase SDR, NAD(P)-binding domain
AROS_14123	OG0007448	1.97182	0.000387843	IPR004827	Basic-leucine zipper domain
AROS_08456		1.97325	0.00572188
AROS_16771		1.97685	0.0120715
AROS_18527		1.97688	0.00188585	IPR001128, IPR002401, IPR017972	Cytochrome P450, Cytochrome P450, E-class, group I, Cytochrome P450, conserved site
AROS_19333	OG0010437	1.97694	0.0162919	IPR003663, IPR020846, IPR005828	Sugar/inositol transporter, Major facilitator superfamily domain, Major facilitator, sugar transporter-like
AROS_08827	OG0002327	1.9785	0.000195284	IPR002629	Cobalamin-independent methionine synthase MetE, C-terminal/archaeal
AROS_10044	OG0005636	1.98051	0.0121027
AROS_04866		1.98226	0.000328989
AROS_18737		1.98428	0.00642791	IPR032675, IPR001810	Leucine-rich repeat domain, L domain-like, F-box domain
AROS_08870		1.98589	0.000681108
AROS_21170		1.98664	0.00877924	IPR001128, IPR002401, IPR017972	Cytochrome P450, Cytochrome P450, E-class, group I, Cytochrome P450, conserved site
AROS_05922		1.98891	0.00696437	IPR032675	Leucine-rich repeat domain, L domain-like
AROS_18544	OG0006522	1.99483	0.00410643	IPR020846, IPR011701	Major facilitator superfamily domain, Major facilitator superfamily
AROS_09797		1.99565	0.0353038
AROS_05020	OG0012711	1.99658	0.0475753	IPR010856, IPR027443	Protein of unknown function DUF1479, Isopenicillin N synthase-like
AROS_18240	OG0009307	1.99826	0.000425909
AROS_07191	OG0011063	1.99848	0.000812726	IPR023296, IPR006710	Glycosyl hydrolase, five-bladed beta-propellor domain, Glycoside hydrolase, family 43
AROS_00464		2.00333	0.00244709	IPR006093, IPR016166, IPR016167, IPR012951, IPR006094, IPR016169	Oxygen oxidoreductase covalent FAD-binding site, FAD-binding, type 2, FAD-binding, type 2, subdomain 1, Berberine/berberine-like, FAD linked oxidase, N-terminal, CO dehydrogenase flavoprotein-like, FAD-binding, subdomain 2
AROS_05216	OG0012886	2.00369	0.00134574	IPR005475, IPR033248, IPR009014, IPR029061	Transketolase-like, pyrimidine-binding domain, Transketolase, C-terminal domain, Transketolase C-terminal/Pyruvate-ferredoxin oxidoreductase domain II, Thiamin diphosphate-binding fold
AROS_12319	OG0006538	2.00462	0.000247836	IPR000909, IPR017946	Phosphatidylinositol-specific phospholipase C, X domain, PLC-like phosphodiesterase, TIM beta/alpha-barrel domain
AROS_14881	OG0011751	2.00486	0.00483531
AROS_08849	OG0002344	2.00797	0.000139684
AROS_10495	OG0009662	2.00811	0.00024227	IPR015883, IPR029019, IPR025705, IPR029018, IPR017853	Glycoside hydrolase family 20, catalytic domain, Beta-hexosaminidase, eukaryotic type, N-terminal, Beta-hexosaminidase, Chitobiase/beta-hexosaminidase domain 2-like, Glycoside hydrolase superfamily
AROS_13669	OG0007730	2.00936	0.023395	IPR002347, IPR016040	Short-chain dehydrogenase/reductase SDR, NAD(P)-binding domain
AROS_00061		2.00956	0.000127432
AROS_18205	OG0009319	2.0115	0.00871994	IPR007828	Inositol oxygenase
AROS_09818	OG0005480	2.01405	0.000289935	IPR013320, IPR023296, IPR006710	Concanavalin A-like lectin/glucanase domain, Glycosyl hydrolase, five-bladed beta-propellor domain, Glycoside hydrolase, family 43
AROS_12716	OG0006825	2.0151	0.000732946	IPR008979	Galactose-binding domain-like
AROS_17463		2.0185	0.0251384
AROS_09045	OG0002527	2.0194	0.0246211
AROS_14741	OG0011848	2.0204	0.000264621	IPR020846, IPR011701	Major facilitator superfamily domain, Major facilitator superfamily
AROS_01729		2.02267	0.00703283
AROS_02405	OG0007398	2.02463	0.0101523	IPR029058, IPR000073	Alpha/Beta hydrolase fold, Alpha/beta hydrolase fold-1
AROS_20979	OG0007124	2.02961	0.0115976	IPR008979	Galactose-binding domain-like
AROS_03695	OG0007498	2.03017	0.0113032	IPR007219	Transcription factor domain, fungi
AROS_15157		2.0382	0.000562138	IPR001128, IPR002401, IPR017972	Cytochrome P450, Cytochrome P450, E-class, group I, Cytochrome P450, conserved site
AROS_16674	OG0008514	2.04013	0.0283302	IPR032675	Leucine-rich repeat domain, L domain-like
AROS_21471		2.04286	0.000506338	IPR027806	Harbinger transposase-derived nuclease domain
AROS_13101	OG0003828	2.04528	0.000784211
AROS_05396	OG0001418	2.04619	0.000189821	IPR033126, IPR008928, IPR001701	Glycosyl hydrolases family 9, Asp/Glu active sites, Six-hairpin glycosidase-like, Glycoside hydrolase family 9
AROS_05456		2.0463	0.00161981	IPR002938, IPR023753	FAD-binding domain, FAD/NAD(P)-binding domain
AROS_13073	OG0003854	2.05331	0.000569244	IPR032675	Leucine-rich repeat domain, L domain-like
AROS_15488	OG0011445	2.05351	0.00033609	IPR016040, IPR002347	NAD(P)-binding domain, Short-chain dehydrogenase/reductase SDR
AROS_21268	OG0009587	2.05353	0.0405504
AROS_14755	OG0011837	2.05366	0.00113754	IPR001810	F-box domain
AROS_13307		2.05797	0.0117076	IPR008922, IPR002227	Uncharacterised domain, di-copper centre, Tyrosinase copper-binding domain
AROS_18514		2.0604	0.0109257
AROS_01721	OG0011967	2.06103	0.0230137	IPR026891, IPR001764, IPR017853, IPR002772, IPR011658, IPR013783, IPR019800	Fibronectin type III-like domain, Glycoside hydrolase, family 3, N-terminal, Glycoside hydrolase superfamily, Glycoside hydrolase family 3 C-terminal domain, PA14 domain, Immunoglobulin-like fold, Glycoside hydrolase, family 3, active site
AROS_04441		2.06186	0.00580539
AROS_19220	OG0003215	2.06253	0.00264918
AROS_00483	OG0004524	2.06374	0.000229204
AROS_04406	OG0007456	2.07015	0.0220384
AROS_15565	OG0005112	2.07161	3.61e-05	IPR002347, IPR020904, IPR016040	Short-chain dehydrogenase/reductase SDR, Short-chain dehydrogenase/reductase, conserved site, NAD(P)-binding domain
AROS_14959		2.07208	0.0152365
AROS_15732	OG0003871	2.07359	0.000977056	IPR010255, IPR002016, IPR019794, IPR024589, IPR001621, IPR019793	Haem peroxidase, Haem peroxidase, plant/fungal/bacterial, Peroxidase, active site, Fungal ligninase, C-terminal, Fungal ligninase, Peroxidases heam-ligand binding site
AROS_16102		2.07368	0.00280188
AROS_10254	OG0005680	2.07425	0.000462468	IPR007886, IPR032095, IPR016040, IPR005097	Alanine dehydrogenase/pyridine nucleotide transhydrogenase, N-terminal, Saccharopine dehydrogenase, C-terminal, NAD(P)-binding domain, Saccharopine dehydrogenase, NADP binding domain
AROS_18177	OG0009328	2.07683	0.00405877	IPR029071, IPR000626	Ubiquitin-related domain, Ubiquitin domain
AROS_16424	OG0011577	2.08233	0.00213619
AROS_09188	OG0002638	2.0834	7.47e-05	IPR000086, IPR015797	NUDIX hydrolase domain, NUDIX hydrolase domain-like
AROS_15139		2.08475	0.0423859	IPR024652, IPR008949	Trichodiene synthase, Isoprenoid synthase domain
AROS_00257		2.08684	0.0181204	IPR027378, IPR020846, IPR011701	Cyclic nucleotide-regulated ion channel, N-terminal domain, Major facilitator superfamily domain, Major facilitator superfamily
AROS_05927	OG0001848	2.08951	0.000113133
AROS_15436	OG0011467	2.08956	0.00208871	IPR032675	Leucine-rich repeat domain, L domain-like
AROS_16328	OG0011637	2.08975	0.0198197	IPR032675	Leucine-rich repeat domain, L domain-like
AROS_16810		2.09135	0.00426908	IPR001810	F-box domain
AROS_11344		2.09175	0.0252393	IPR002403, IPR001128	Cytochrome P450, E-class, group IV, Cytochrome P450
AROS_02195		2.0936	0.000480573
AROS_05295	OG0012958	2.0959	0.00105487	IPR004911	Gamma interferon inducible lysosomal thiol reductase GILT
AROS_08502	OG0009130	2.09624	0.0102529
AROS_15166	OG0002032	2.09659	0.0407634
AROS_12601	OG0006752	2.09672	0.000201659	IPR013320, IPR013319, IPR002594	Concanavalin A-like lectin/glucanase domain, Glycoside hydrolase family 11/12, Glycoside hydrolase family 12
AROS_17529	OG0005876	2.09702	0.0215471
AROS_04211	OG0005405	2.09736	0.000814983	IPR000791	Acetate transporter GPR1/FUN34/SatP family
AROS_09610	OG0003002	2.09774	0.00129315	IPR000504	RNA recognition motif domain
AROS_08032	OG0008914	2.10007	0.0387882	IPR016040, IPR008030	NAD(P)-binding domain, NmrA-like domain
AROS_21208	OG0009559	2.1002	9.77e-05	IPR011613, IPR008928	Glycoside hydrolase family 15/Phosphorylase b kinase regulatory chain family, Six-hairpin glycosidase-like
AROS_02385	OG0007387	2.10215	0.00828059
AROS_18215	OG0007358	2.108	0.00296285	IPR012337, IPR005135, IPR000477	Ribonuclease H-like domain, Endonuclease/exonuclease/phosphatase, Reverse transcriptase domain
AROS_00836	OG0004839	2.1087	0.00649303	IPR000504, IPR007201	RNA recognition motif domain, Mei2/Mei2-like, C-terminal RNA recognition motif
AROS_06798	OG0010810	2.11008	0.045865
AROS_11236	OG0010216	2.1115	0.00117113
AROS_16665		2.11379	0.00171827	IPR016166, IPR016167, IPR016169, IPR006094	FAD-binding, type 2, FAD-binding, type 2, subdomain 1, CO dehydrogenase flavoprotein-like, FAD-binding, subdomain 2, FAD linked oxidase, N-terminal
AROS_21180	OG0009444	2.11383	0.00480144	IPR001128, IPR017972, IPR002401	Cytochrome P450, Cytochrome P450, conserved site, Cytochrome P450, E-class, group I
AROS_07522		2.11505	0.0226636	IPR001128	Cytochrome P450
AROS_09903	OG0005537	2.11742	0.00261447	IPR001842, IPR011096	Peptidase M36, fungalysin, FTP domain
AROS_18523	OG0006503	2.11759	0.000968551
AROS_15109		2.11804	0.0345458	IPR002347, IPR016040	Short-chain dehydrogenase/reductase SDR, NAD(P)-binding domain
AROS_12814	OG0006909	2.1216	0.00037089	IPR029510, IPR016160, IPR016161, IPR016162, IPR015590	Aldehyde dehydrogenase, glutamic acid active site, Aldehyde dehydrogenase, cysteine active site, Aldehyde/histidinol dehydrogenase, Aldehyde dehydrogenase N-terminal domain, Aldehyde dehydrogenase domain
AROS_01777	OG0012013	2.12422	0.00231419	IPR001138	Zn(2)-C6 fungal-type DNA-binding domain
AROS_17326	OG0011414	2.12611	1.06e-05	IPR014851, IPR003593, IPR003959, IPR003960, IPR027417	BCS1, N-terminal, AAA+ ATPase domain, ATPase, AAA-type, core, ATPase, AAA-type, conserved site, P-loop containing nucleoside triphosphate hydrolase
AROS_06086		2.13025	0.0215854
AROS_16604	OG0008560	2.13076	0.00387164	IPR023753, IPR007867, IPR000172, IPR012132	FAD/NAD(P)-binding domain, Glucose-methanol-choline oxidoreductase, C-terminal, Glucose-methanol-choline oxidoreductase, N-terminal, Glucose-methanol-choline oxidoreductase
AROS_12880		2.13216	0.00279376
AROS_14443	OG0007911	2.13278	0.00285863	IPR001529, IPR034014, IPR001222, IPR012164	DNA-directed RNA polymerase, M/15kDa subunit, Pol III subunit C11, C-terminal zinc ribbon, Zinc finger, TFIIS-type, DNA-directed RNA polymerase subunit/transcription factor S
AROS_14793	OG0011812	2.1334	0.000569244	IPR001849, IPR011993, IPR027267	Pleckstrin homology domain, PH domain-like, Arfaptin homology (AH) domain/BAR domain
AROS_01527	OG0005360	2.13559	0.0186162	IPR025256	Domain of unknown function DUF4203
AROS_10343	OG0007739	2.13594	0.00768205	IPR014043, IPR006162, IPR009081, IPR001031, IPR016035, IPR016039, IPR016036, IPR018201, IPR020807, IPR020802, IPR029058, IPR030918, IPR032088, IPR014031, IPR014030, IPR020801, IPR020806, IPR020841	Acyl transferase, Phosphopantetheine attachment site, Phosphopantetheine binding ACP domain, Thioesterase, Acyl transferase/acyl hydrolase/lysophospholipase, Thiolase-like, Malonyl-CoA ACP transacylase, ACP-binding, Beta-ketoacyl synthase, active site, Polyketide synthase, dehydratase domain, Polyketide synthase, thioesterase domain, Alpha/Beta hydrolase fold, Polyketide product template domain, …
AROS_03881		2.13646	0.0189944	IPR016040, IPR002347, IPR020904	NAD(P)-binding domain, Short-chain dehydrogenase/reductase SDR, Short-chain dehydrogenase/reductase, conserved site
AROS_11490	OG0008109	2.14057	0.00886588
AROS_10148		2.14337	0.00230658
AROS_19656	OG0011543	2.14984	0.0127825
AROS_13858	OG0007615	2.1515	0.00137144	IPR007219	Transcription factor domain, fungi
AROS_20904		2.1531	0.0253923	IPR008928, IPR005198	Six-hairpin glycosidase-like, Glycoside hydrolase, family 76
AROS_13121	OG0003807	2.16038	0.00213343	IPR001547, IPR017853, IPR018087	Glycoside hydrolase, family 5, Glycoside hydrolase superfamily, Glycoside hydrolase, family 5, conserved site
AROS_16244	OG0011706	2.16043	0.0187332
AROS_01909		2.1632	0.00126961
AROS_05195	OG0012866	2.16333	0.00642791
AROS_13214	OG0003719	2.16447	0.000129151	IPR029058, IPR013094	Alpha/Beta hydrolase fold, Alpha/beta hydrolase fold-3
AROS_12806	OG0006905	2.16534	9.63e-05
AROS_04459		2.16649	0.0025582
AROS_07351	OG0011198	2.16708	0.00918336	IPR000757, IPR013320	Glycoside hydrolase family 16, Concanavalin A-like lectin/glucanase domain
AROS_17259		2.16772	0.0300142	IPR032675	Leucine-rich repeat domain, L domain-like
AROS_04701	OG0012463	2.16852	0.00102096
AROS_18087	OG0005409	2.17448	0.0239097
AROS_17563	OG0005858	2.17498	0.0457236	IPR002403, IPR001128	Cytochrome P450, E-class, group IV, Cytochrome P450
AROS_15401		2.17503	0.00572188	IPR032675, IPR001810	Leucine-rich repeat domain, L domain-like, F-box domain
AROS_09219		2.18114	0.00105487
AROS_18754	OG0009618	2.1819	0.0283918
AROS_12025	OG0006081	2.18196	0.00105974	IPR001128, IPR017972, IPR002401	Cytochrome P450, Cytochrome P450, conserved site, Cytochrome P450, E-class, group I
AROS_18528		2.18353	9.44e-05	IPR001128, IPR002401, IPR010730, IPR017972	Cytochrome P450, Cytochrome P450, E-class, group I, Heterokaryon incompatibility, Cytochrome P450, conserved site
AROS_18738		2.18422	0.0141709	IPR002016, IPR010255	Haem peroxidase, plant/fungal/bacterial, Haem peroxidase
AROS_02888	OG0009345	2.18519	0.00403001	IPR001958, IPR011701, IPR020846	Tetracycline resistance protein TetA/multidrug resistance protein MdtG, Major facilitator superfamily, Major facilitator superfamily domain
AROS_17615		2.18593	0.00236249	IPR012132, IPR007867, IPR023753, IPR000172	Glucose-methanol-choline oxidoreductase, Glucose-methanol-choline oxidoreductase, C-terminal, FAD/NAD(P)-binding domain, Glucose-methanol-choline oxidoreductase, N-terminal
AROS_00733		2.18908	0.000622356
AROS_18045		2.1893	0.00380865	IPR008949, IPR024652	Isoprenoid synthase domain, Trichodiene synthase
AROS_18842		2.18942	0.0079205
AROS_09414	OG0002843	2.18957	0.0173035	IPR001810, IPR032675	F-box domain, Leucine-rich repeat domain, L domain-like
AROS_15001	OG0007232	2.19003	0.000223056	IPR017853, IPR015237, IPR013776, IPR006047	Glycoside hydrolase superfamily, Alpha-amylase C-terminal, prokaryotic, Alpha-amylase, thermostable, Glycosyl hydrolase, family 13, catalytic domain
AROS_10733	OG0009833	2.19076	0.000236429	IPR001683, IPR001849, IPR001736, IPR011993, IPR025202	Phox homologous domain, Pleckstrin homology domain, Phospholipase D/Transphosphatidylase, PH domain-like, Phospholipase D-like domain
AROS_04702	OG0012464	2.19219	0.000885879	IPR013087, IPR015943	Zinc finger C2H2-type, WD40/YVTN repeat-like-containing domain
AROS_13687		2.20346	0.00556611	IPR011050, IPR000743, IPR012334	Pectin lyase fold/virulence factor, Glycoside hydrolase, family 28, Pectin lyase fold
AROS_16290	OG0011668	2.20366	0.000830309	IPR001019, IPR027417, IPR011025	Guanine nucleotide binding protein (G-protein), alpha subunit, P-loop containing nucleoside triphosphate hydrolase, G protein alpha subunit, helical insertion
AROS_19215	OG0003210	2.20511	0.00120948
AROS_19476		2.20609	0.00103241	IPR001810	F-box domain
AROS_05795	OG0001742	2.20701	0.00232814	IPR013785, IPR001155	Aldolase-type TIM barrel, NADH:flavin oxidoreductase/NADH oxidase, N-terminal
AROS_20121		2.21177	3.37e-05	IPR001279	Metallo-beta-lactamase
AROS_00175	OG0004270	2.21256	0.00255837	IPR032675	Leucine-rich repeat domain, L domain-like
AROS_18074		2.21907	0.00073904	IPR020845, IPR000873, IPR025110	AMP-binding, conserved site, AMP-dependent synthetase/ligase, AMP-binding enzyme, C-terminal domain
AROS_06042	OG0005762	2.22055	0.00256621	IPR009836	Glycine-rich domain-containing protein-like
AROS_07125	OG0011007	2.22291	0.0187381
AROS_17501	OG0005890	2.2237	0.0436063
AROS_02533	OG0009498	2.22393	0.00941277	IPR001128, IPR002401, IPR017972	Cytochrome P450, Cytochrome P450, E-class, group I, Cytochrome P450, conserved site
AROS_04124	OG0005595	2.22427	2.73e-05	IPR023753, IPR002938	FAD/NAD(P)-binding domain, FAD-binding domain
AROS_02573	OG0009475	2.22666	0.0245273	IPR010530	NADH-ubiquinone reductase complex 1 MLRQ subunit
AROS_01326	OG0005246	2.22699	0.000323362	IPR029039, IPR008254, IPR017927, IPR001433, IPR001128, IPR017972, IPR003097, IPR023206, IPR017938, IPR002401	Flavoprotein-like domain, Flavodoxin/nitric oxide synthase, Ferredoxin reductase-type FAD-binding domain, Oxidoreductase FAD/NAD(P)-binding, Cytochrome P450, Cytochrome P450, conserved site, FAD-binding, type 1, Bifunctional cytochrome P450/NADPHcytochrome P450 reductase, Riboflavin synthase-like beta-barrel, Cytochrome P450, E-class, group I
AROS_01306		2.22918	0.000640039
AROS_07065		2.23166	0.000458421	IPR021740	Velvet factor
AROS_15991	OG0007022	2.23226	7.57e-05	IPR000425, IPR023271	Major intrinsic protein, Aquaporin-like
AROS_02764	OG0009416	2.23644	0.0242989
AROS_07477		2.23697	0.00474429	IPR018466	Kre9/Knh1 family
AROS_14422		2.23785	0.0413533
AROS_08426	OG0009087	2.23787	4.72e-05	IPR020846, IPR011701	Major facilitator superfamily domain, Major facilitator superfamily
AROS_16035	OG0007058	2.24058	0.0218251	IPR002401, IPR017972, IPR001128	Cytochrome P450, E-class, group I, Cytochrome P450, conserved site, Cytochrome P450
AROS_16913	OG0003282	2.24183	0.00441111	IPR011009, IPR000719	Protein kinase-like domain, Protein kinase domain
AROS_05865		2.24313	0.00629559
AROS_11957	OG0006133	2.24335	0.0287469
AROS_12033		2.24621	0.000743755	IPR004202	Cytochrome c oxidase subunit VIIc
AROS_10778	OG0009866	2.24788	0.00493141	IPR018108, IPR023395	Mitochondrial substrate/solute carrier, Mitochondrial carrier domain
AROS_08047	OG0008904	2.24935	0.0153521
AROS_06726		2.251	0.00382744	IPR002893	Zinc finger, MYND-type
AROS_20680		2.25473	0.00106875	IPR000639, IPR029058, IPR010497	Epoxide hydrolase-like, Alpha/Beta hydrolase fold, Epoxide hydrolase, N-terminal
AROS_04048	OG0005906	2.25682	0.00285763	IPR010582, IPR020835, IPR024711, IPR011614, IPR024708, IPR018028	Catalase immune-responsive domain, Catalase-like domain, Catalase, mono-functional, haem-containing, clades 1 and 3, Catalase core domain, Catalase active site, Catalase, mono-functional, haem-containing
AROS_11939		2.26205	0.000361169	IPR011701, IPR020846	Major facilitator superfamily, Major facilitator superfamily domain
AROS_06501	OG0002119	2.2626	0.010163
AROS_12988	OG0003932	2.26338	0.000767312	IPR019789, IPR018969, IPR009014, IPR018970, IPR029061, IPR019790, IPR005593	Xylulose 5-phosphate/Fructose 6-phosphate phosphoketolase, thiamine diphosphate binding site, Xylulose 5-phosphate/Fructose 6-phosphate phosphoketolase, C-terminal, Transketolase C-terminal/Pyruvate-ferredoxin oxidoreductase domain II, Xylulose 5-phosphate/Fructose 6-phosphate phosphoketolase, N-terminal, Thiamin diphosphate-binding fold, Xylulose 5-phosphate/Fructose 6-phosphate phosphoketolase,…
AROS_15031	OG0007256	2.26386	0.00937186	IPR020843, IPR002328, IPR013149, IPR011032, IPR016040, IPR013154	Polyketide synthase, enoylreductase domain, Alcohol dehydrogenase, zinc-type, conserved site, Alcohol dehydrogenase, C-terminal, GroES-like, NAD(P)-binding domain, Alcohol dehydrogenase, N-terminal
AROS_06678	OG0010715	2.26387	0.0171021	IPR011701, IPR020846	Major facilitator superfamily, Major facilitator superfamily domain
AROS_05662	OG0001641	2.2672	0.00121381
AROS_16541	OG0008595	2.2696	0.00656869	IPR011701, IPR020846	Major facilitator superfamily, Major facilitator superfamily domain
AROS_07148	OG0011023	2.27211	0.00262745
AROS_10717	OG0009816	2.27317	0.0121515
AROS_00421	OG0004472	2.27516	0.00585741	IPR013087	Zinc finger C2H2-type
AROS_06536	OG0002104	2.2791	0.00722474	IPR012336, IPR013766	Thioredoxin-like fold, Thioredoxin domain
AROS_18241	OG0009308	2.28187	0.0258172
AROS_18286	OG0009452	2.2873	0.0160354	IPR013762, IPR011010, IPR012337	Integrase-like, catalytic domain, DNA breaking-rejoining enzyme, catalytic core, Ribonuclease H-like domain
AROS_06635	OG0010681	2.29118	0.000250034	IPR003829, IPR014710, IPR011051	Pirin, N-terminal domain, RmlC-like jelly roll fold, RmlC-like cupin domain
AROS_16718		2.29502	0.00452815	IPR010730	Heterokaryon incompatibility
AROS_14777	OG0011820	2.29761	0.00114918	IPR016040, IPR002347, IPR020904	NAD(P)-binding domain, Short-chain dehydrogenase/reductase SDR, Short-chain dehydrogenase/reductase, conserved site
AROS_14405	OG0007888	2.29854	0.000214943	IPR006168, IPR016040, IPR011128, IPR008927, IPR017751, IPR013328, IPR006109	Glycerol-3-phosphate dehydrogenase, NAD-dependent, NAD(P)-binding domain, Glycerol-3-phosphate dehydrogenase, NAD-dependent, N-terminal, 6-phosphogluconate dehydrogenase C-terminal domain-like, Glycerol-3-phosphate dehydrogenase, NAD-dependent, eukaryotic, 6-phosphogluconate dehydrogenase, domain 2, Glycerol-3-phosphate dehydrogenase, NAD-dependent, C-terminal
AROS_22309		2.30099	0.0159493	IPR002401, IPR001128, IPR017972	Cytochrome P450, E-class, group I, Cytochrome P450, Cytochrome P450, conserved site
AROS_21389		2.30141	0.000556727	IPR027417, IPR003439, IPR003593	P-loop containing nucleoside triphosphate hydrolase, ABC transporter-like, AAA+ ATPase domain
AROS_15810	OG0012325	2.30303	0.000763869	IPR001128, IPR017972, IPR002401	Cytochrome P450, Cytochrome P450, conserved site, Cytochrome P450, E-class, group I
AROS_05748	OG0001707	2.30899	0.000934569	IPR011990, IPR013026, IPR027974	Tetratricopeptide-like helical domain, Tetratricopeptide repeat-containing domain, Domain of unknown function DUF4470
AROS_09144	OG0002604	2.31292	0.000549978	IPR001765	Carbonic anhydrase
AROS_08901		2.31356	0.000542396	IPR001202	WW domain
AROS_12492	OG0006666	2.31389	0.00223774
AROS_19450	OG0010398	2.31432	0.00107257	IPR001356, IPR009057	Homeobox domain, Homeobox domain-like
AROS_00848	OG0004852	2.31482	0.00339834	IPR005922, IPR008948, IPR001106, IPR022313, IPR024083	Phenylalanine ammonia-lyase, L-Aspartase-like, Aromatic amino acid lyase, Phenylalanine/histidine ammonia-lyases, active site, Fumarase/histidase, N-terminal
AROS_01453		2.31722	0.0140607
AROS_09501	OG0002925	2.31928	0.000658747
AROS_16662	OG0008517	2.32063	0.0478018
AROS_13668	OG0007731	2.32179	0.0131028	IPR001077, IPR011991, IPR029063, IPR016461	O-methyltransferase, family 2, Winged helix-turn-helix DNA-binding domain, S-adenosyl-L-methionine-dependent methyltransferase, O-methyltransferase COMT-type
AROS_00256		2.3221	0.000733528	IPR020846, IPR011701	Major facilitator superfamily domain, Major facilitator superfamily
AROS_06030	OG0001930	2.32603	0.000767914	IPR029058, IPR013094	Alpha/Beta hydrolase fold, Alpha/beta hydrolase fold-3
AROS_18642		2.32644	0.0270585	IPR029039	Flavoprotein-like domain
AROS_19463	OG0010533	2.33042	0.0280906	IPR001138	Zn(2)-C6 fungal-type DNA-binding domain
AROS_12500	OG0006675	2.33161	0.0266419
AROS_12381	OG0006580	2.33366	7.81e-05	IPR003500, IPR011860	Sugar-phosphate isomerase, RpiB/LacA/LacB family, Ribose 5-phosphate isomerase
AROS_18381	OG0006441	2.33877	0.00238353	IPR029058, IPR013094	Alpha/Beta hydrolase fold, Alpha/beta hydrolase fold-3
AROS_19167	OG0003168	2.33958	0.00033609	IPR015802, IPR015798, IPR016182, IPR000269, IPR015800	Copper amine oxidase, N3-terminal, Copper amine oxidase, C-terminal, Copper amine oxidase, N-terminal, Copper amine oxidase, Copper amine oxidase, N2-terminal
AROS_19519		2.34398	0.0288764
AROS_08504		2.34505	0.00648829
AROS_04690	OG0012456	2.35172	0.000137025	IPR000868	Isochorismatase-like
AROS_06729	OG0010757	2.35493	0.000676856	IPR013149, IPR014189, IPR016040, IPR020843, IPR011032, IPR013154	Alcohol dehydrogenase, C-terminal, Quinone oxidoreductase PIG3, NAD(P)-binding domain, Polyketide synthase, enoylreductase domain, GroES-like, Alcohol dehydrogenase, N-terminal
AROS_15932	OG0009545	2.35849	0.000119591	IPR000791	Acetate transporter GPR1/FUN34/SatP family
AROS_11936		2.35972	0.00100719	IPR020846, IPR011701	Major facilitator superfamily domain, Major facilitator superfamily
AROS_06368		2.35996	0.0138995
AROS_06744	OG0010772	2.36166	6.66e-05	IPR002925, IPR029058	Dienelactone hydrolase, Alpha/Beta hydrolase fold
AROS_04598		2.36489	0.000272474
AROS_01755	OG0011997	2.36532	0.00235919
AROS_12113	OG0006013	2.36983	0.00922794	IPR001384, IPR024079	Peptidase M35, deuterolysin, Metallopeptidase, catalytic domain
AROS_03517	OG0008285	2.37135	0.000202289	IPR006593, IPR015920, IPR005018	Cytochrome b561/ferric reductase transmembrane, Cellobiose dehydrogenase, cytochrome domain, DOMON domain
AROS_13086	OG0003841	2.37142	0.000183111
AROS_05389	OG0001412	2.37873	0.000216733	IPR020846, IPR003663, IPR005828	Major facilitator superfamily domain, Sugar/inositol transporter, Major facilitator, sugar transporter-like
AROS_13666		2.37949	0.00257664
AROS_02836	OG0009369	2.37999	0.0101522
AROS_06711	OG0010742	2.38589	0.000195284	IPR020904, IPR002347, IPR016040	Short-chain dehydrogenase/reductase, conserved site, Short-chain dehydrogenase/reductase SDR, NAD(P)-binding domain
AROS_14290	OG0007824	2.392	3.06e-05	IPR015422, IPR005814, IPR015424, IPR015421, IPR010164	Pyridoxal phosphate-dependent transferase, subdomain 2, Aminotransferase class-III, Pyridoxal phosphate-dependent transferase, Pyridoxal phosphate-dependent transferase, major region, subdomain 1, Ornithine aminotransferase
AROS_20184		2.39207	0.000304259	IPR002893	Zinc finger, MYND-type
AROS_13671	OG0007727	2.39217	0.0177952	IPR002401, IPR001128, IPR017972	Cytochrome P450, E-class, group I, Cytochrome P450, Cytochrome P450, conserved site
AROS_21968		2.39451	0.000762186
AROS_15036		2.39946	0.0195955
AROS_17987		2.40169	0.0270853	IPR021765	Mycotoxin biosynthesis protein UstYa-like
AROS_11020		2.40526	0.0022607
AROS_20599	OG0009520	2.40604	0.00265644	IPR007568	RTA-like protein
AROS_13966	OG0007532	2.40646	0.000839976	IPR011701, IPR020846	Major facilitator superfamily, Major facilitator superfamily domain
AROS_19962	OG0010494	2.40892	0.0117634
AROS_19089	OG0008052	2.41056	0.000102878	IPR013083, IPR013087	Zinc finger, RING/FYVE/PHD-type, Zinc finger C2H2-type
AROS_02506		2.41214	0.000468532	IPR016040, IPR002347	NAD(P)-binding domain, Short-chain dehydrogenase/reductase SDR
AROS_09500	OG0002924	2.41473	0.000649476	IPR004853	Sugar phosphate transporter domain
AROS_02106	OG0012249	2.41613	9.15e-05	IPR004331, IPR004342	SPX domain, EXS, C-terminal
AROS_17182	OG0011340	2.41655	0.0006659	IPR023753, IPR002938, IPR012336	FAD/NAD(P)-binding domain, FAD-binding domain, Thioredoxin-like fold
AROS_02574	OG0009474	2.41743	2.9e-05	IPR032675	Leucine-rich repeat domain, L domain-like
AROS_05141		2.41808	0.00319203	IPR008183, IPR011013, IPR014718	Aldose 1-/Glucose-6-phosphate 1-epimerase, Galactose mutarotase-like domain, Glycoside hydrolase-type carbohydrate-binding
AROS_05729		2.4194	0.0285044
AROS_08198		2.42214	0.00445503	IPR011008, IPR008000	Dimeric alpha-beta barrel, Rhamnose/fucose mutarotase
AROS_12643	OG0006785	2.42343	0.00714984	IPR023753, IPR002938	FAD/NAD(P)-binding domain, FAD-binding domain
AROS_02734		2.42345	0.00229611
AROS_11014	OG0010067	2.43066	0.00182145	IPR019257, IPR016187, IPR005532	Histidine-specific methyltransferase, SAM-dependent, C-type lectin fold, Sulfatase-modifying factor enzyme
AROS_19518	OG0010544	2.43177	0.00793176	IPR017774, IPR014710, IPR006045, IPR011051	Bicupin, oxalate decarboxylase/oxidase, RmlC-like jelly roll fold, Cupin 1, RmlC-like cupin domain
AROS_01931	OG0012127	2.43216	0.00185166
AROS_17997	OG0008257	2.43228	0.0111618	IPR001338	Hydrophobin
AROS_19872	OG0008155	2.43527	9.25e-05	IPR027372	Phytase-like domain
AROS_05068		2.43673	9.77e-05	IPR015421, IPR010961, IPR004839, IPR015422, IPR001917, IPR015424	Pyridoxal phosphate-dependent transferase, major region, subdomain 1, Tetrapyrrole biosynthesis, 5-aminolevulinic acid synthase, Aminotransferase, class I/classII, Pyridoxal phosphate-dependent transferase, subdomain 2, Aminotransferase, class-II, pyridoxal-phosphate binding site, Pyridoxal phosphate-dependent transferase
AROS_00199	OG0004295	2.44021	2.94e-05	IPR006593, IPR002347, IPR016040, IPR015920, IPR005018	Cytochrome b561/ferric reductase transmembrane, Short-chain dehydrogenase/reductase SDR, NAD(P)-binding domain, Cellobiose dehydrogenase, cytochrome domain, DOMON domain
AROS_08347	OG0009063	2.44331	0.00711744
AROS_17348	OG0011428	2.44697	6.14e-05	IPR029058, IPR019826, IPR002018	Alpha/Beta hydrolase fold, Carboxylesterase type B, active site, Carboxylesterase, type B
tRNA_169		2.44806	0.0253077
AROS_07179	OG0011051	2.45085	0.000272474
AROS_07239	OG0011106	2.45294	0.000218625	IPR013087	Zinc finger C2H2-type
AROS_16502		2.45894	0.00193665	IPR006905, IPR023753, IPR020846	Flavin-dependent halogenase, FAD/NAD(P)-binding domain, Major facilitator superfamily domain
AROS_10357	OG0003417	2.46327	0.0111262	IPR029063	S-adenosyl-L-methionine-dependent methyltransferase
AROS_10973	OG0010031	2.46334	0.00156586
AROS_06563	OG0002083	2.4653	0.0161649
AROS_01330	OG0005250	2.46554	0.000344478	IPR007269	Isoprenylcysteine carboxyl methyltransferase
AROS_10043		2.4689	0.000273991	IPR016040	NAD(P)-binding domain
AROS_16637		2.47061	0.000458258	IPR016169, IPR006094, IPR016167, IPR016166	CO dehydrogenase flavoprotein-like, FAD-binding, subdomain 2, FAD linked oxidase, N-terminal, FAD-binding, type 2, subdomain 1, FAD-binding, type 2
AROS_13065	OG0003861	2.47254	0.00104205
AROS_15647	OG0004342	2.47568	0.000170401	IPR000757, IPR013320	Glycoside hydrolase family 16, Concanavalin A-like lectin/glucanase domain
AROS_06442	OG0002168	2.47766	0.000127029	IPR011032, IPR002328, IPR016040, IPR013154, IPR020843, IPR013149	GroES-like, Alcohol dehydrogenase, zinc-type, conserved site, NAD(P)-binding domain, Alcohol dehydrogenase, N-terminal, Polyketide synthase, enoylreductase domain, Alcohol dehydrogenase, C-terminal
AROS_18603	OG0007955	2.47966	0.0203524	IPR002048, IPR018247, IPR011992	EF-hand domain, EF-Hand 1, calcium-binding site, EF-hand domain pair
AROS_01716	OG0011964	2.48002	0.000614822	IPR012302, IPR001891, IPR012301, IPR016040, IPR015884	Malic enzyme, NAD-binding, Malic oxidoreductase, Malic enzyme, N-terminal domain, NAD(P)-binding domain, Malic enzyme, conserved site
AROS_01906	OG0012113	2.48337	9.13e-05
AROS_07156	OG0011031	2.48477	0.00114531	IPR004837	Sodium/calcium exchanger membrane region
AROS_20587		2.48843	0.00104205
AROS_19680	OG0011529	2.49018	0.000171967	IPR001279	Metallo-beta-lactamase
AROS_22306	OG0003405	2.49682	0.00690097	IPR017972, IPR001128, IPR002401	Cytochrome P450, conserved site, Cytochrome P450, Cytochrome P450, E-class, group I
AROS_02116	OG0012254	2.49762	0.020958	IPR002575, IPR011009	Aminoglycoside phosphotransferase, Protein kinase-like domain
AROS_14659		2.50005	0.000236429	IPR002410, IPR005945, IPR029058, IPR000073	Peptidase S33, Proline-specific peptidase, Alpha/Beta hydrolase fold, Alpha/beta hydrolase fold-1
AROS_11796	OG0006208	2.50194	0.000323362	IPR002293	Amino acid/polyamine transporter I
AROS_12128	OG0005999	2.50474	0.00686733	IPR020846, IPR005828, IPR005829, IPR003663	Major facilitator superfamily domain, Major facilitator, sugar transporter-like, Sugar transporter, conserved site, Sugar/inositol transporter
AROS_16702	OG0008492	2.50512	0.00558103	IPR017853, IPR001360, IPR018120, IPR033132	Glycoside hydrolase superfamily, Glycoside hydrolase family 1, Glycoside hydrolase family 1, active site, Glycosyl hydrolases family 1, N-terminal conserved site
AROS_12344	OG0006553	2.50614	0.000880227	IPR018750	Protein of unknown function DUF2306, membrane
AROS_13965		2.51125	0.00037089	IPR006905, IPR023753	Flavin-dependent halogenase, FAD/NAD(P)-binding domain
AROS_18897		2.51199	0.0103586	IPR000073, IPR029058	Alpha/beta hydrolase fold-1, Alpha/Beta hydrolase fold
AROS_02587		2.51706	0.0204028
AROS_13794	OG0007638	2.52048	6.89e-06
AROS_15111	OG0002057	2.5274	0.00397499	IPR001128	Cytochrome P450
AROS_19091	OG0008053	2.52752	0.00620694	IPR022703	Domain of unknown function DUF3533
AROS_12026		2.52835	0.0053107	IPR001128	Cytochrome P450
AROS_11850		2.52948	0.00222435	IPR032675, IPR001810	Leucine-rich repeat domain, L domain-like, F-box domain
AROS_19441		2.53454	0.0178221
AROS_13968	OG0007529	2.54087	0.000352406
AROS_09841	OG0005503	2.5483	0.00274334	IPR029058, IPR000073	Alpha/Beta hydrolase fold, Alpha/beta hydrolase fold-1
AROS_03294	OG0004069	2.55271	0.00978288	IPR001356, IPR009057	Homeobox domain, Homeobox domain-like
AROS_05265	OG0012930	2.55615	0.0129329	IPR004202	Cytochrome c oxidase subunit VIIc
AROS_06081		2.55672	0.0142709
AROS_05760	OG0001714	2.55687	0.0209982
AROS_11933		2.5598	0.00620694
AROS_21162	OG0010527	2.56175	0.00196436	IPR001128, IPR002401, IPR017972	Cytochrome P450, Cytochrome P450, E-class, group I, Cytochrome P450, conserved site
AROS_21416	OG0008204	2.56242	0.000737904	IPR002355, IPR008972, IPR033138, IPR001117, IPR011707, IPR011706	Multicopper oxidase, copper-binding site, Cupredoxin, Multicopper oxidases, conserved site, Multicopper oxidase, type 1, Multicopper oxidase, type 3, Multicopper oxidase, type 2
AROS_20601	OG0009519	2.56276	0.000879822
AROS_11829	OG0006181	2.56971	6.14e-05	IPR011050, IPR012334, IPR000743	Pectin lyase fold/virulence factor, Pectin lyase fold, Glycoside hydrolase, family 28
AROS_02997	OG0004224	2.57091	0.00029143	IPR001810, IPR032675	F-box domain, Leucine-rich repeat domain, L domain-like
AROS_19115	OG0005451	2.57369	5.59e-05	IPR001138, IPR007219	Zn(2)-C6 fungal-type DNA-binding domain, Transcription factor domain, fungi
AROS_09626	OG0003017	2.57508	0.000735811	IPR025110, IPR000873, IPR020845	AMP-binding enzyme, C-terminal domain, AMP-dependent synthetase/ligase, AMP-binding, conserved site
AROS_00920	OG0004921	2.579	0.000102475	IPR013750, IPR014721, IPR016005, IPR006204, IPR020568	GHMP kinase, C-terminal domain, Ribosomal protein S5 domain 2-type fold, subgroup, Phosphomevalonate kinase Erg8, GHMP kinase N-terminal domain, Ribosomal protein S5 domain 2-type fold
AROS_20588	OG0009525	2.58201	0.000257393
AROS_11190	OG0010190	2.58286	0.00323362	IPR018712, IPR029058	Domain of unknown function DUF2235, Alpha/Beta hydrolase fold
AROS_21555		2.58357	0.000201171
AROS_07989	OG0008879	2.58646	0.00156871	IPR020846, IPR005829, IPR005828, IPR003663	Major facilitator superfamily domain, Sugar transporter, conserved site, Major facilitator, sugar transporter-like, Sugar/inositol transporter
AROS_16335	OG0011633	2.58685	0.000123573	IPR016040, IPR011032, IPR013154, IPR002328, IPR013149	NAD(P)-binding domain, GroES-like, Alcohol dehydrogenase, N-terminal, Alcohol dehydrogenase, zinc-type, conserved site, Alcohol dehydrogenase, C-terminal
AROS_11148		2.59903	0.0146795	IPR015889	Intradiol ring-cleavage dioxygenase, core
AROS_13238	OG0003697	2.59965	0.000202289	IPR007867, IPR000172, IPR012132, IPR023753	Glucose-methanol-choline oxidoreductase, C-terminal, Glucose-methanol-choline oxidoreductase, N-terminal, Glucose-methanol-choline oxidoreductase, FAD/NAD(P)-binding domain
AROS_01333	OG0005252	2.60155	0.000137307	IPR023395, IPR018108	Mitochondrial carrier domain, Mitochondrial substrate/solute carrier
AROS_17876	OG0009245	2.60382	0.000306627
AROS_01031	OG0005019	2.61396	3.26e-05	IPR001138, IPR007219	Zn(2)-C6 fungal-type DNA-binding domain, Transcription factor domain, fungi
AROS_11232	OG0010214	2.61537	3.02e-05
AROS_17630	OG0005821	2.61762	0.000164194	IPR012132, IPR000172, IPR007867, IPR023753	Glucose-methanol-choline oxidoreductase, Glucose-methanol-choline oxidoreductase, N-terminal, Glucose-methanol-choline oxidoreductase, C-terminal, FAD/NAD(P)-binding domain
AROS_18657		2.62013	0.0300001
AROS_19097		2.62426	0.0102979
AROS_00625	OG0004628	2.62552	0.0013331
AROS_03387	OG0003986	2.62713	0.000493498	IPR019402	Frag1/DRAM/Sfk1
AROS_01952	OG0012149	2.62823	0.00118356	IPR020459, IPR010071, IPR000873, IPR020845	AMP-binding, Amino acid adenylation domain, AMP-dependent synthetase/ligase, AMP-binding, conserved site
AROS_13181	OG0003751	2.62997	0.00560823	IPR001128, IPR017972, IPR002401	Cytochrome P450, Cytochrome P450, conserved site, Cytochrome P450, E-class, group I
AROS_22019	OG0006879	2.63647	0.00208547
AROS_21576		2.63655	0.00511744	IPR002893, IPR027974	Zinc finger, MYND-type, Domain of unknown function DUF4470
AROS_07247	OG0011110	2.64076	9.15e-05	IPR011650	Peptidase M20, dimerisation domain
AROS_17195	OG0011348	2.6416	0.000401804	IPR011009, IPR000719	Protein kinase-like domain, Protein kinase domain
AROS_00186	OG0011338	2.64465	0.000150125	IPR002401, IPR001128, IPR017972	Cytochrome P450, E-class, group I, Cytochrome P450, Cytochrome P450, conserved site
AROS_01970	OG0012167	2.64494	9.06e-05	IPR020846, IPR011701	Major facilitator superfamily domain, Major facilitator superfamily
AROS_18040		2.6478	0.00117456
AROS_21711		2.65281	0.0122662
AROS_12141	OG0005989	2.66176	0.00230434	IPR000757, IPR013320	Glycoside hydrolase family 16, Concanavalin A-like lectin/glucanase domain
AROS_13872	OG0007601	2.6624	2.57e-05	IPR000873, IPR009081, IPR020806, IPR013120, IPR016040	AMP-dependent synthetase/ligase, Phosphopantetheine binding ACP domain, Polyketide synthase, phosphopantetheine-binding domain, Male sterility, NAD-binding, NAD(P)-binding domain
AROS_10002	OG0005602	2.66904	0.000333835	IPR000620	EamA domain
AROS_14494	OG0008429	2.66938	0.000931737	IPR011008	Dimeric alpha-beta barrel
AROS_20051	OG0010462	2.6707	0.0273693	IPR000772	Ricin B, lectin domain
AROS_03610	OG0008000	2.67173	0.000713405	IPR009571	Membrane protein SUR7/Rim9-like, fungi
AROS_06128		2.67621	0.00163239
AROS_01422	OG0005302	2.67782	0.000458421	IPR032675	Leucine-rich repeat domain, L domain-like
AROS_21679		2.67872	0.00222435
AROS_11361		2.67953	0.0018987	IPR029030	Caspase-like domain
AROS_00226		2.68103	0.00441975	IPR011009, IPR002575	Protein kinase-like domain, Aminoglycoside phosphotransferase
AROS_13022		2.6816	0.0141759
tRNA_48		2.6844	0.00243288
AROS_06078	OG0005786	2.68968	0.0415153
AROS_20106	OG0007345	2.68976	1.82e-05	IPR001279	Metallo-beta-lactamase
AROS_05740	OG0001699	2.69097	0.000133857	IPR019783	Ribosome maturation protein SBDS, N-terminal
AROS_18234		2.69361	0.0447876
AROS_12801	OG0006902	2.69441	0.000256669	IPR011050, IPR000070, IPR012334	Pectin lyase fold/virulence factor, Pectinesterase, catalytic, Pectin lyase fold
AROS_17263		2.69953	0.00833623
AROS_06125		2.70326	0.0123649
AROS_19221	OG0003216	2.70644	0.00471242	IPR000182, IPR016181	GNAT domain, Acyl-CoA N-acyltransferase
AROS_11300	OG0010255	2.70745	7.87e-05
AROS_05471	OG0001481	2.71101	0.00229611	IPR001509, IPR016040	NAD-dependent epimerase/dehydratase, NAD(P)-binding domain
AROS_21336	OG0010653	2.71409	0.00679442
AROS_16324	OG0011640	2.71543	1.46e-05	IPR018608	Gti1/Pac2 family
AROS_05908	OG0001829	2.71713	0.00382889
AROS_04805	OG0012533	2.71776	0.000199978
AROS_11735	OG0006251	2.72359	0.000713405
AROS_05965	OG0001879	2.72579	0.000142838	IPR001128, IPR002401	Cytochrome P450, Cytochrome P450, E-class, group I
AROS_15329	OG0001999	2.72854	2.42e-05	IPR001128, IPR002403	Cytochrome P450, Cytochrome P450, E-class, group IV
AROS_10759	OG0009852	2.7287	0.0108472	IPR016137	RGS domain
AROS_13246		2.73104	0.00403177	IPR017972, IPR001128, IPR002401	Cytochrome P450, conserved site, Cytochrome P450, Cytochrome P450, E-class, group I
AROS_17885	OG0009253	2.73271	0.00199315	IPR013783, IPR002772, IPR017853, IPR001764, IPR026891	Immunoglobulin-like fold, Glycoside hydrolase family 3 C-terminal domain, Glycoside hydrolase superfamily, Glycoside hydrolase, family 3, N-terminal, Fibronectin type III-like domain
AROS_00098	OG0009182	2.73545	0.0027112	IPR029510, IPR016161, IPR015590, IPR016162	Aldehyde dehydrogenase, glutamic acid active site, Aldehyde/histidinol dehydrogenase, Aldehyde dehydrogenase domain, Aldehyde dehydrogenase N-terminal domain
AROS_00453	OG0004498	2.73594	4.05e-05	IPR008978	HSP20-like chaperone
AROS_15745	OG0003752	2.74124	0.00180822	IPR032675	Leucine-rich repeat domain, L domain-like
AROS_13100		2.74318	0.00011276
AROS_18416	OG0006463	2.7438	0.000296674	IPR023753, IPR000172, IPR012132, IPR007867	FAD/NAD(P)-binding domain, Glucose-methanol-choline oxidoreductase, N-terminal, Glucose-methanol-choline oxidoreductase, Glucose-methanol-choline oxidoreductase, C-terminal
AROS_12052		2.74389	0.00722474
AROS_02837	OG0009368	2.74773	0.0177673
AROS_08515	OG0009136	2.75594	0.00194145	IPR016040, IPR020843, IPR011032, IPR013154, IPR013149	NAD(P)-binding domain, Polyketide synthase, enoylreductase domain, GroES-like, Alcohol dehydrogenase, N-terminal, Alcohol dehydrogenase, C-terminal
AROS_02448	OG0007416	2.75766	0.0239097
AROS_06825		2.75815	0.000468532	IPR029052, IPR008334, IPR014485	Metallo-dependent phosphatase-like, 5'-Nucleotidase, C-terminal, Predicted phosphoesterase, C1039.02 type
AROS_10797	OG0009883	2.76023	4.05e-05	IPR001248, IPR011889	Purine-cytosine permease, Bacterial surface protein 26-residue repeat
AROS_14235	OG0007801	2.76117	0.00069619
AROS_20166		2.76232	0.0129494
AROS_05448	OG0001464	2.76278	0.00173418	IPR004307	TspO/MBR-related protein
AROS_21326		2.76331	0.00316171
AROS_10535		2.76416	0.00773179
AROS_13224	OG0003712	2.76564	0.0498067	IPR000818	TEA/ATTS domain
AROS_02326	OG0007365	2.76582	5.85e-05	IPR016040, IPR002347	NAD(P)-binding domain, Short-chain dehydrogenase/reductase SDR
AROS_09289	OG0002732	2.76639	0.00624739	IPR001764, IPR026891, IPR000254, IPR002772, IPR017853, IPR013783	Glycoside hydrolase, family 3, N-terminal, Fibronectin type III-like domain, Cellulose-binding domain, fungal, Glycoside hydrolase family 3 C-terminal domain, Glycoside hydrolase superfamily, Immunoglobulin-like fold
AROS_19545	OG0010559	2.76649	0.00784231
AROS_12485	OG0006660	2.76665	0.000173553	IPR032675	Leucine-rich repeat domain, L domain-like
AROS_12461	OG0006641	2.76692	0.00132607	IPR000425, IPR023271, IPR022357	Major intrinsic protein, Aquaporin-like, Major intrinsic protein, conserved site
AROS_19614		2.76944	0.0327233
AROS_12594	OG0006747	2.77311	0.00277471
AROS_01451		2.78389	0.00774112
AROS_16664		2.78404	0.00036378	IPR016169, IPR016166, IPR016167, IPR006094	CO dehydrogenase flavoprotein-like, FAD-binding, subdomain 2, FAD-binding, type 2, FAD-binding, type 2, subdomain 1, FAD linked oxidase, N-terminal
AROS_18602		2.78554	7.94e-06
AROS_02278		2.78566	0.000250695	IPR010987, IPR004045, IPR012336	Glutathione S-transferase, C-terminal-like, Glutathione S-transferase, N-terminal, Thioredoxin-like fold
AROS_04964	OG0012701	2.79502	2.65e-05	IPR000719, IPR008271, IPR011009	Protein kinase domain, Serine/threonine-protein kinase, active site, Protein kinase-like domain
AROS_04214	OG0005403	2.79682	0.00187245
AROS_00265		2.80122	0.0417726	IPR001338	Hydrophobin
AROS_08477		2.81637	0.00069619	IPR023753, IPR020946	FAD/NAD(P)-binding domain, Flavin monooxygenase-like
AROS_09899	OG0005534	2.8218	4.99e-05	IPR000719, IPR011009, IPR008271, IPR001245	Protein kinase domain, Protein kinase-like domain, Serine/threonine-protein kinase, active site, Serine-threonine/tyrosine-protein kinase, catalytic domain
AROS_15697	OG0004134	2.82261	0.000769547	IPR002293, IPR004841	Amino acid/polyamine transporter I, Amino acid permease/ SLC12A domain
AROS_16695	OG0008498	2.82413	0.00403783	IPR011025, IPR027417, IPR001019	G protein alpha subunit, helical insertion, P-loop containing nucleoside triphosphate hydrolase, Guanine nucleotide binding protein (G-protein), alpha subunit
AROS_00543	OG0004583	2.82641	0.00081909	IPR003663, IPR020846, IPR005828	Sugar/inositol transporter, Major facilitator superfamily domain, Major facilitator, sugar transporter-like
AROS_21766		2.8288	0.0151577	IPR001019, IPR011025, IPR027417	Guanine nucleotide binding protein (G-protein), alpha subunit, G protein alpha subunit, helical insertion, P-loop containing nucleoside triphosphate hydrolase
AROS_18022	OG0005447	2.82953	0.00076009	IPR020846, IPR005828, IPR003663	Major facilitator superfamily domain, Major facilitator, sugar transporter-like, Sugar/inositol transporter
AROS_14127	OG0007445	2.8346	0.00076498
AROS_16700	OG0008494	2.83466	0.00106875	IPR008972, IPR011706, IPR011707, IPR033138, IPR001117, IPR002355	Cupredoxin, Multicopper oxidase, type 2, Multicopper oxidase, type 3, Multicopper oxidases, conserved site, Multicopper oxidase, type 1, Multicopper oxidase, copper-binding site
AROS_06329		2.84378	0.00713897
AROS_18915		2.84507	0.0216239	IPR020846, IPR011701	Major facilitator superfamily domain, Major facilitator superfamily
AROS_15144	OG0002042	2.84934	0.016636	IPR016040, IPR002347	NAD(P)-binding domain, Short-chain dehydrogenase/reductase SDR
AROS_17606	OG0005832	2.85266	0.00177276	IPR001810, IPR032675	F-box domain, Leucine-rich repeat domain, L domain-like
AROS_08874	OG0002365	2.85576	0.000130357	IPR003663, IPR020846, IPR005828, IPR005829	Sugar/inositol transporter, Major facilitator superfamily domain, Major facilitator, sugar transporter-like, Sugar transporter, conserved site
AROS_08777	OG0002287	2.85935	0.000264228	IPR012334, IPR000743, IPR006626, IPR011050	Pectin lyase fold, Glycoside hydrolase, family 28, Parallel beta-helix repeat, Pectin lyase fold/virulence factor
AROS_01635	OG0011904	2.86029	0.00881643
AROS_03319	OG0004048	2.8627	2.73e-05	IPR016143, IPR019810, IPR002020, IPR016142, IPR010109	Citrate synthase-like, small alpha subdomain, Citrate synthase active site, Citrate synthase, Citrate synthase-like, large alpha subdomain, Citrate synthase, eukaryotic-type
AROS_11607	OG0007816	2.86347	0.000358192	IPR020846, IPR011701	Major facilitator superfamily domain, Major facilitator superfamily
AROS_20183	OG0007295	2.86356	0.00235616	IPR001128, IPR002401, IPR017972	Cytochrome P450, Cytochrome P450, E-class, group I, Cytochrome P450, conserved site
AROS_16455	OG0011562	2.86413	0.00499545
AROS_18841	OG0010342	2.86563	0.00316171
AROS_21383	OG0008190	2.87126	0.000137397	IPR027417	P-loop containing nucleoside triphosphate hydrolase
AROS_04402	OG0012341	2.8724	0.00235919	IPR011024	Gamma-crystallin-related
AROS_08362	OG0009064	2.87499	0.00122379	IPR018244, IPR014044, IPR001283	Allergen V5/Tpx-1-related, conserved site, CAP domain, Cysteine-rich secretory protein, allergen V5/Tpx-1-related
AROS_17174	OG0011332	2.87604	6.94e-05	IPR012336, IPR023753, IPR012941, IPR002938	Thioredoxin-like fold, FAD/NAD(P)-binding domain, Phenol hydroxylase, C-terminal dimerisation domain, FAD-binding domain
AROS_11763	OG0006228	2.87617	0.000194078
AROS_02846		2.88414	0.00104534
AROS_12123	OG0006004	2.88483	0.019742	IPR029035, IPR027546, IPR026590, IPR003000	DHS-like NAD/FAD-binding domain, Sirtuin, class III, Sirtuin family, catalytic core domain, Sirtuin family
AROS_05305	OG0001335	2.88856	0.0113307	IPR020846, IPR011701	Major facilitator superfamily domain, Major facilitator superfamily
AROS_15033	OG0007258	2.89042	0.0296312	IPR011009, IPR002575	Protein kinase-like domain, Aminoglycoside phosphotransferase
AROS_14565		2.89296	0.00232814	IPR005945, IPR029058, IPR002410, IPR000073	Proline-specific peptidase, Alpha/Beta hydrolase fold, Peptidase S33, Alpha/beta hydrolase fold-1
AROS_19622		2.89477	0.030285
AROS_01827		2.9019	0.00298622
AROS_02562	OG0009480	2.90229	0.000323362	IPR008972	Cupredoxin
AROS_05757	OG0001716	2.90518	0.00802853
AROS_04236	OG0005329	2.90698	3.26e-05	IPR000086, IPR015797	NUDIX hydrolase domain, NUDIX hydrolase domain-like
AROS_15744	OG0003757	2.91146	2.27e-05	IPR000008	C2 domain
AROS_11817	OG0006190	2.91281	0.000184459	IPR023753, IPR000172, IPR007867, IPR012132	FAD/NAD(P)-binding domain, Glucose-methanol-choline oxidoreductase, N-terminal, Glucose-methanol-choline oxidoreductase, C-terminal, Glucose-methanol-choline oxidoreductase
AROS_18235	OG0009310	2.91315	0.00737759	IPR015889, IPR000627	Intradiol ring-cleavage dioxygenase, core, Intradiol ring-cleavage dioxygenase, C-terminal
AROS_12288		2.91508	0.010665
AROS_05267	OG0012932	2.91697	0.00789607	IPR001138	Zn(2)-C6 fungal-type DNA-binding domain
AROS_16019	OG0007046	2.92928	6.89e-06	IPR012349, IPR011576	FMN-binding split barrel, Pyridoxamine 5'-phosphate oxidase, putative
AROS_19629		2.93293	0.0147821
AROS_00799	OG0004804	2.93584	0.000381597	IPR000719, IPR008271, IPR011009, IPR017441	Protein kinase domain, Serine/threonine-protein kinase, active site, Protein kinase-like domain, Protein kinase, ATP binding site
AROS_11369		2.94467	0.000481852	IPR001128, IPR002401, IPR017972	Cytochrome P450, Cytochrome P450, E-class, group I, Cytochrome P450, conserved site
AROS_05649	OG0001629	2.94546	0.0113032	IPR014347, IPR028116	Tautomerase/MIF superfamily, Putative oxalocrotonate tautomerase
AROS_12463	OG0006643	2.94883	0.00239651	IPR000425, IPR023271, IPR022357	Major intrinsic protein, Aquaporin-like, Major intrinsic protein, conserved site
AROS_18298		2.95186	0.00316171	IPR008972, IPR011706, IPR002355, IPR033138, IPR001117, IPR011707	Cupredoxin, Multicopper oxidase, type 2, Multicopper oxidase, copper-binding site, Multicopper oxidases, conserved site, Multicopper oxidase, type 1, Multicopper oxidase, type 3
AROS_13444	OG0003527	2.9533	0.0438303
AROS_21243	OG0009570	2.95416	0.000207215
AROS_12102	OG0006021	2.95427	3.36e-05	IPR001711, IPR000909, IPR017946, IPR001192, IPR000008	Phospholipase C, phosphatidylinositol-specific, Y domain, Phosphatidylinositol-specific phospholipase C, X domain, PLC-like phosphodiesterase, TIM beta/alpha-barrel domain, Phosphoinositide phospholipase C family, C2 domain
AROS_07861	OG0008808	2.96033	0.00324718	IPR015889	Intradiol ring-cleavage dioxygenase, core
AROS_13808	OG0007626	2.96212	7.75e-06	IPR029063, IPR002935	S-adenosyl-L-methionine-dependent methyltransferase, O-methyltransferase, family 3
AROS_18198	OG0009324	2.96394	0.0208664	IPR001424, IPR018152	Superoxide dismutase, copper/zinc binding domain, Superoxide dismutase, copper/zinc, binding site
AROS_06506	OG0002114	2.97099	0.00311313
AROS_06009	OG0001915	2.97655	0.00044427	IPR000679, IPR013088	Zinc finger, GATA-type, Zinc finger, NHR/GATA-type
AROS_08776	OG0002286	2.98109	2.39e-05	IPR029063, IPR001525	S-adenosyl-L-methionine-dependent methyltransferase, C-5 cytosine methyltransferase
AROS_07079	OG0010971	2.98211	0.00499608
AROS_07290	OG0011144	2.98237	1.13e-05	IPR002528	Multi antimicrobial extrusion protein
AROS_11744	OG0006243	2.98525	9.66e-05	IPR016170, IPR010031, IPR016167, IPR006094, IPR016169, IPR007173, IPR016166	Vanillyl-alcohol oxidase/Cytokinin dehydrogenase C-terminal domain, L-gulonolactone/D-arabinono-1,4-lactone oxidase, FAD-binding, type 2, subdomain 1, FAD linked oxidase, N-terminal, CO dehydrogenase flavoprotein-like, FAD-binding, subdomain 2, D-arabinono-1,4-lactone oxidase, FAD-binding, type 2
AROS_17277		2.98978	0.00906691	IPR006626, IPR000743, IPR012334, IPR011050	Parallel beta-helix repeat, Glycoside hydrolase, family 28, Pectin lyase fold, Pectin lyase fold/virulence factor
AROS_16500		2.99481	0.00137144
AROS_06723	OG0010752	3.00041	1.89e-05	IPR015943, IPR017986, IPR024761	WD40/YVTN repeat-like-containing domain, WD40-repeat-containing domain, Transcription factor IIIC, 90kDa subunit, N-terminal
AROS_04541		3.00359	0.00244345
AROS_20605		3.00493	0.0134539
AROS_17961		3.01041	0.0365948
AROS_13811	OG0007624	3.01128	5.6e-05	IPR002509, IPR011330	NodB homology domain, Glycoside hydrolase/deacetylase, beta/alpha-barrel
AROS_20050	OG0010463	3.02128	0.00360684	IPR000073, IPR029058	Alpha/beta hydrolase fold-1, Alpha/Beta hydrolase fold
AROS_13436	OG0003534	3.02134	9.77e-05	IPR005804	Fatty acid desaturase domain
AROS_19956		3.02604	0.00978505
AROS_16027	OG0007053	3.0276	0.000152721	IPR006598	Lipopolysaccharide-modifying protein
AROS_22543		3.02954	0.0017404
AROS_12987	OG0003934	3.03564	0.000249711
AROS_18269	OG0009291	3.04474	3.36e-05	IPR017943, IPR027842	Bactericidal permeability-increasing protein, alpha/beta domain, Protein of unknown function DUF4449
AROS_06893	OG0010876	3.04576	0.0278734	IPR009906	Protein of unknown function DUF1445
AROS_11326	OG0010286	3.04637	0.0174972
AROS_17992	OG0008254	3.04831	0.000949081	IPR011050, IPR000070, IPR012334, IPR033131	Pectin lyase fold/virulence factor, Pectinesterase, catalytic, Pectin lyase fold, Pectinesterase, Asp active site
AROS_16807	OG0005810	3.05786	2.35e-06	IPR011904, IPR000873, IPR025110, IPR032387, IPR020845	Acetate-CoA ligase, AMP-dependent synthetase/ligase, AMP-binding enzyme, C-terminal domain, Acetyl-coenzyme A synthetase, N-terminal domain, AMP-binding, conserved site
AROS_17200	OG0011352	3.05979	0.000566318	IPR000873, IPR011004, IPR009081, IPR001451	AMP-dependent synthetase/ligase, Trimeric LpxA-like, Phosphopantetheine binding ACP domain, Hexapeptide repeat
AROS_16311	OG0011650	3.06344	0.00513184	IPR003817, IPR022237	Phosphatidylserine decarboxylase-related, Phophatidylserine decarboxylase
AROS_05726	OG0001687	3.08162	0.0015778	IPR006094, IPR016167, IPR016166, IPR016169, IPR012951	FAD linked oxidase, N-terminal, FAD-binding, type 2, subdomain 1, FAD-binding, type 2, CO dehydrogenase flavoprotein-like, FAD-binding, subdomain 2, Berberine/berberine-like
AROS_16109	OG0008687	3.08668	0.0435844
AROS_10467	OG0009643	3.0908	0.000287556	IPR007736, IPR002048	Caleosin-related, EF-hand domain
AROS_03809	OG0007084	3.09185	0.0020573	IPR007250	Heat shock protein 9/12
AROS_21312	OG0010631	3.09534	0.0030644	IPR001613, IPR023753, IPR002937	Flavin amine oxidase, FAD/NAD(P)-binding domain, Amine oxidase
AROS_03719	OG0007393	3.09765	0.00013504	IPR002523	Mg2+ transporter protein, CorA-like/Zinc transport protein ZntB
AROS_02791	OG0009397	3.09969	0.0163558	IPR006045, IPR014710, IPR017774, IPR011051	Cupin 1, RmlC-like jelly roll fold, Bicupin, oxalate decarboxylase/oxidase, RmlC-like cupin domain
AROS_10528	OG0009685	3.09984	0.00177276	IPR002347, IPR016040	Short-chain dehydrogenase/reductase SDR, NAD(P)-binding domain
AROS_17072	OG0003353	3.10985	0.00171836	IPR001722, IPR013320	Glycoside hydrolase, family 7, Concanavalin A-like lectin/glucanase domain
AROS_06496	OG0002124	3.11457	0.00342966	IPR002893	Zinc finger, MYND-type
AROS_18846		3.11752	0.012568
AROS_17879	OG0009247	3.11788	0.00203586	IPR005103	Glycoside hydrolase, family 61
AROS_15126	OG0002052	3.11827	0.000506596	IPR024652, IPR008949	Trichodiene synthase, Isoprenoid synthase domain
AROS_11187	OG0010188	3.11937	0.00150789
AROS_15030	OG0007255	3.12032	0.0122998	IPR011032, IPR020843, IPR016040, IPR013149, IPR013154	GroES-like, Polyketide synthase, enoylreductase domain, NAD(P)-binding domain, Alcohol dehydrogenase, C-terminal, Alcohol dehydrogenase, N-terminal
AROS_21179		3.13235	0.000170401	IPR002347, IPR016040	Short-chain dehydrogenase/reductase SDR, NAD(P)-binding domain
AROS_13812	OG0007623	3.13899	3.02e-05	IPR011330, IPR002509	Glycoside hydrolase/deacetylase, beta/alpha-barrel, NodB homology domain
AROS_04768	OG0008677	3.13968	8.13e-05
AROS_13813	OG0007622	3.14589	0.000291671	IPR001248	Purine-cytosine permease
AROS_21385		3.15028	2.37e-05
AROS_04387	OG0012333	3.1504	6.14e-05	IPR003439, IPR027417, IPR003593	ABC transporter-like, P-loop containing nucleoside triphosphate hydrolase, AAA+ ATPase domain
AROS_06049	OG0005766	3.15818	0.000229204	IPR012132, IPR000172, IPR023753, IPR007867	Glucose-methanol-choline oxidoreductase, Glucose-methanol-choline oxidoreductase, N-terminal, FAD/NAD(P)-binding domain, Glucose-methanol-choline oxidoreductase, C-terminal
AROS_11178	OG0010182	3.1582	0.000249255	IPR001138, IPR013087, IPR007219	Zn(2)-C6 fungal-type DNA-binding domain, Zinc finger C2H2-type, Transcription factor domain, fungi
AROS_01430	OG0005309	3.16188	6.28e-05	IPR020422, IPR029021, IPR000387, IPR000340, IPR016130	Dual specificity protein phosphatase domain, Protein-tyrosine phosphatase-like, Tyrosine specific protein phosphatases domain, Dual specificity phosphatase, catalytic domain, Protein-tyrosine phosphatase, active site
AROS_01445		3.16466	0.000236429
AROS_04602		3.16501	5.85e-05
AROS_01715		3.18146	0.0146055
AROS_17183		3.18318	0.000130357	IPR023753, IPR012336, IPR002938	FAD/NAD(P)-binding domain, Thioredoxin-like fold, FAD-binding domain
AROS_01486		3.18345	0.0107694
AROS_16346	OG0011625	3.19066	0.0062298
AROS_06105		3.19909	0.0181674
AROS_10813	OG0009895	3.20065	2.9e-05	IPR001138	Zn(2)-C6 fungal-type DNA-binding domain
AROS_06106		3.21169	0.00395948
AROS_12600	OG0006751	3.21272	9.18e-05	IPR013319, IPR002594, IPR013320	Glycoside hydrolase family 11/12, Glycoside hydrolase family 12, Concanavalin A-like lectin/glucanase domain
AROS_16549		3.2171	0.00211958	IPR002347, IPR016040, IPR020904	Short-chain dehydrogenase/reductase SDR, NAD(P)-binding domain, Short-chain dehydrogenase/reductase, conserved site
AROS_16714		3.22992	0.00571691
AROS_19963	OG0010495	3.23367	0.0140759	IPR016084, IPR004305	Haem oxygenase-like, multi-helical, Thiaminase-2/PQQC
AROS_16006	OG0007036	3.25327	0.00403081	IPR020846, IPR011701	Major facilitator superfamily domain, Major facilitator superfamily
AROS_06537	OG0002103	3.25377	0.00011781	IPR012336, IPR013766	Thioredoxin-like fold, Thioredoxin domain
AROS_20731	OG0005957	3.26076	0.0161649	IPR013087, IPR013083	Zinc finger C2H2-type, Zinc finger, RING/FYVE/PHD-type
AROS_19565		3.26505	0.0035164
AROS_01995		3.26512	0.0019991
AROS_01954	OG0012151	3.26678	7.45e-06	IPR017972, IPR002401, IPR001128	Cytochrome P450, conserved site, Cytochrome P450, E-class, group I, Cytochrome P450
AROS_10477	OG0009652	3.28218	0.000674581	IPR001128, IPR002403	Cytochrome P450, Cytochrome P450, E-class, group IV
AROS_22126		3.28471	0.00906691
AROS_14982		3.29492	0.000185561	IPR023210	NADP-dependent oxidoreductase domain
AROS_05326	OG0001356	3.29684	3.89e-05	IPR001841, IPR013083, IPR003111, IPR015947, IPR017907	Zinc finger, RING-type, Zinc finger, RING/FYVE/PHD-type, Lon, substrate-binding domain, PUA-like domain, Zinc finger, RING-type, conserved site
AROS_13329	OG0003626	3.29916	0.0109102	IPR002509, IPR011330	NodB homology domain, Glycoside hydrolase/deacetylase, beta/alpha-barrel
AROS_16919	OG0003287	3.30332	0.000650251
AROS_00410	OG0004462	3.30608	0.000674581
AROS_16635		3.30937	0.000148674	IPR023753, IPR000172, IPR007867	FAD/NAD(P)-binding domain, Glucose-methanol-choline oxidoreductase, N-terminal, Glucose-methanol-choline oxidoreductase, C-terminal
AROS_02080	OG0012230	3.3106	0.00230434	IPR005630, IPR008949, IPR034686	Terpene synthase, metal-binding domain, Isoprenoid synthase domain, Terpene cyclase like 2
AROS_13962	OG0005378	3.31126	0.000536051	IPR001128, IPR002401, IPR017972	Cytochrome P450, Cytochrome P450, E-class, group I, Cytochrome P450, conserved site
AROS_01233		3.31391	0.000106246	IPR011333, IPR000210	SKP1/BTB/POZ domain, BTB/POZ domain
AROS_17156	OG0011317	3.31419	0.0004433	IPR001722, IPR013320	Glycoside hydrolase, family 7, Concanavalin A-like lectin/glucanase domain
AROS_12119	OG0006008	3.31625	0.00013606	IPR020846, IPR003663, IPR005828, IPR005829	Major facilitator superfamily domain, Sugar/inositol transporter, Major facilitator, sugar transporter-like, Sugar transporter, conserved site
AROS_00693	OG0004696	3.31789	0.000168481	IPR012349	FMN-binding split barrel
AROS_05656	OG0001635	3.3313	0.00959541	IPR015366, IPR023828, IPR000209, IPR030400, IPR009020	Peptidase S53, activation domain, Peptidase S8, subtilisin, Ser-active site, Peptidase S8/S53 domain, Sedolisin domain, Protease propeptides/proteinase inhibitor I9
AROS_12217	OG0007101	3.33271	2.52e-05	IPR029058, IPR000073	Alpha/Beta hydrolase fold, Alpha/beta hydrolase fold-1
AROS_01329	OG0005249	3.35014	0.000223133	IPR001128, IPR008254, IPR029039, IPR023206, IPR017938, IPR017927, IPR003097, IPR017972, IPR001433, IPR002401	Cytochrome P450, Flavodoxin/nitric oxide synthase, Flavoprotein-like domain, Bifunctional cytochrome P450/NADPHcytochrome P450 reductase, Riboflavin synthase-like beta-barrel, Ferredoxin reductase-type FAD-binding domain, FAD-binding, type 1, Cytochrome P450, conserved site, Oxidoreductase FAD/NAD(P)-binding, Cytochrome P450, E-class, group I
AROS_15933	OG0009548	3.35407	1.92e-05	IPR016160, IPR015590, IPR029510, IPR016161, IPR016162	Aldehyde dehydrogenase, cysteine active site, Aldehyde dehydrogenase domain, Aldehyde dehydrogenase, glutamic acid active site, Aldehyde/histidinol dehydrogenase, Aldehyde dehydrogenase N-terminal domain
AROS_01536	OG0005368	3.35531	0.000432815	IPR029063, IPR002877	S-adenosyl-L-methionine-dependent methyltransferase, Ribosomal RNA methyltransferase FtsJ domain
AROS_18526	OG0006505	3.35535	2.94e-05	IPR011330, IPR002401, IPR001128, IPR017972, IPR002509	Glycoside hydrolase/deacetylase, beta/alpha-barrel, Cytochrome P450, E-class, group I, Cytochrome P450, Cytochrome P450, conserved site, NodB homology domain
AROS_18721	OG0009600	3.36284	0.0430592	IPR005829, IPR011701, IPR020846	Sugar transporter, conserved site, Major facilitator superfamily, Major facilitator superfamily domain
AROS_11600		3.37317	5.73e-05	IPR020846, IPR011701	Major facilitator superfamily domain, Major facilitator superfamily
AROS_10029		3.37979	0.00069619
AROS_21259	OG0009582	3.38183	8.98e-05	IPR020846, IPR011701	Major facilitator superfamily domain, Major facilitator superfamily
AROS_16713		3.38364	0.00138813	IPR002401, IPR001128, IPR017972, IPR000537	Cytochrome P450, E-class, group I, Cytochrome P450, Cytochrome P450, conserved site, UbiA prenyltransferase family
AROS_22360	OG0007925	3.38535	0.000691927	IPR000253, IPR000719, IPR008984, IPR008271, IPR017441, IPR011009	Forkhead-associated (FHA) domain, Protein kinase domain, SMAD/FHA domain, Serine/threonine-protein kinase, active site, Protein kinase, ATP binding site, Protein kinase-like domain
AROS_01443		3.39296	0.00572188
AROS_00311	OG0004379	3.39976	0.000204843	IPR018608	Gti1/Pac2 family
AROS_17313	OG0011400	3.40002	0.00882507	IPR023753	FAD/NAD(P)-binding domain
AROS_11601		3.40416	8.93e-05	IPR020846, IPR011701	Major facilitator superfamily domain, Major facilitator superfamily
AROS_01966	OG0012163	3.41071	2.94e-05	IPR014347, IPR028116	Tautomerase/MIF superfamily, Putative oxalocrotonate tautomerase
AROS_09820		3.41314	4.99e-05
AROS_17290	OG0011396	3.41443	0.00279099	IPR023753	FAD/NAD(P)-binding domain
AROS_05899	OG0001820	3.41907	0.000163529	IPR001128, IPR002401, IPR017972	Cytochrome P450, Cytochrome P450, E-class, group I, Cytochrome P450, conserved site
AROS_11363	OG0001933	3.41913	7.98e-06	IPR009081, IPR000873, IPR006162, IPR016040, IPR020806, IPR013120, IPR020845	Phosphopantetheine binding ACP domain, AMP-dependent synthetase/ligase, Phosphopantetheine attachment site, NAD(P)-binding domain, Polyketide synthase, phosphopantetheine-binding domain, Male sterility, NAD-binding, AMP-binding, conserved site
AROS_13672	OG0007726	3.41942	0.0134782	IPR008949, IPR034686, IPR005630	Isoprenoid synthase domain, Terpene cyclase like 2, Terpene synthase, metal-binding domain
AROS_00301	OG0004369	3.42077	0.000351987	IPR017853, IPR024655	Glycoside hydrolase superfamily, Uncharacterised protein family, glycosyl hydrolase catalytic domain
AROS_16529	OG0008606	3.42226	0.000216733	IPR020846, IPR011701	Major facilitator superfamily domain, Major facilitator superfamily
AROS_11103	OG0010119	3.43346	0.00922794	IPR015889, IPR000627	Intradiol ring-cleavage dioxygenase, core, Intradiol ring-cleavage dioxygenase, C-terminal
AROS_00639	OG0004643	3.43777	2.73e-05
AROS_09985	OG0005590	3.44266	0.000933439	IPR002347, IPR016040	Short-chain dehydrogenase/reductase SDR, NAD(P)-binding domain
AROS_07206	OG0011075	3.45609	1.13e-05	IPR003663, IPR020846, IPR005829, IPR005828	Sugar/inositol transporter, Major facilitator superfamily domain, Sugar transporter, conserved site, Major facilitator, sugar transporter-like
AROS_01350	OG0005262	3.45733	6.28e-05	IPR016166, IPR016169, IPR016167, IPR012951	FAD-binding, type 2, CO dehydrogenase flavoprotein-like, FAD-binding, subdomain 2, FAD-binding, type 2, subdomain 1, Berberine/berberine-like
AROS_04477	OG0012391	3.46042	0.00803329	IPR008972, IPR011707, IPR011706, IPR001117	Cupredoxin, Multicopper oxidase, type 3, Multicopper oxidase, type 2, Multicopper oxidase, type 1
AROS_21167	OG0010525	3.46149	0.00894081	IPR001128, IPR002401, IPR017972	Cytochrome P450, Cytochrome P450, E-class, group I, Cytochrome P450, conserved site
AROS_15378		3.46234	4.73e-05
AROS_07174	OG0011048	3.46395	0.00617375	IPR008972, IPR002355, IPR011706, IPR001117, IPR033138	Cupredoxin, Multicopper oxidase, copper-binding site, Multicopper oxidase, type 2, Multicopper oxidase, type 1, Multicopper oxidases, conserved site
AROS_13969	OG0007528	3.48744	7.45e-06	IPR001128, IPR002401, IPR017972	Cytochrome P450, Cytochrome P450, E-class, group I, Cytochrome P450, conserved site
AROS_18976	OG0008010	3.48791	5.73e-05
AROS_13881	OG0007591	3.49213	0.00298937
AROS_04794	OG0012523	3.49288	0.0136143
AROS_21866	OG0003499	3.4953	0.00403081
AROS_11018		3.50139	0.000130357
AROS_21256	OG0009579	3.50149	0.00470353	IPR008462	CsbD-like
AROS_15555		3.51206	0.0026887	IPR029062, IPR002818	Class I glutamine amidotransferase-like, DJ-1/PfpI
AROS_15013	OG0007252	3.53053	8.82e-05
AROS_11860	OG0006166	3.53103	0.0150843	IPR001214	SET domain
AROS_13223	OG0003713	3.53739	0.00117336	IPR000560, IPR033379, IPR029033	Histidine phosphatase superfamily, clade-2, Histidine acid phosphatase active site, Histidine phosphatase superfamily
AROS_08084	OG0008939	3.54404	6.14e-05	IPR026891, IPR001764, IPR002772, IPR017853, IPR013783	Fibronectin type III-like domain, Glycoside hydrolase, family 3, N-terminal, Glycoside hydrolase family 3 C-terminal domain, Glycoside hydrolase superfamily, Immunoglobulin-like fold
AROS_22286	OG0011482	3.55902	0.00540163	IPR001810, IPR032675	F-box domain, Leucine-rich repeat domain, L domain-like
AROS_10247	OG0005673	3.56437	0.00111261
AROS_08505	OG0009132	3.56703	0.00088767
AROS_21696	OG0001943	3.56881	0.00513767
AROS_04867	OG0012584	3.57587	5.9e-05	IPR011330, IPR002509	Glycoside hydrolase/deacetylase, beta/alpha-barrel, NodB homology domain
AROS_14655	OG0006361	3.58058	2.02e-05	IPR018803	Putative stress-responsive protein
AROS_21189	OG0010512	3.58065	0.00875423	IPR002225, IPR016040	3-beta hydroxysteroid dehydrogenase/isomerase, NAD(P)-binding domain
AROS_19972	OG0010490	3.59046	0.00358025	IPR011991, IPR016461, IPR001077, IPR029063	Winged helix-turn-helix DNA-binding domain, O-methyltransferase COMT-type, O-methyltransferase, family 2, S-adenosyl-L-methionine-dependent methyltransferase
AROS_04556	OG0012416	3.59256	0.000124619	IPR002645, IPR018045, IPR001902, IPR011547	STAS domain, Sulphate anion transporter, conserved site, SLC26A/SulP transporter, SLC26A/SulP transporter domain
AROS_20058		3.59696	0.0178542
AROS_21578	OG0005805	3.60118	0.0035242
AROS_09974	OG0005582	3.61193	8.11e-05
AROS_11128	OG0010141	3.6132	6.14e-05
AROS_01431	OG0005310	3.61395	0.00046894
AROS_16463		3.61447	0.00391242
AROS_16266	OG0011692	3.62629	0.00822787
AROS_19567		3.62703	0.0136454
AROS_02567	OG0009478	3.63957	0.00464845	IPR006905, IPR023753	Flavin-dependent halogenase, FAD/NAD(P)-binding domain
AROS_13251	OG0003686	3.64071	2.9e-05	IPR001279	Metallo-beta-lactamase
AROS_17582	OG0005844	3.64719	0.00106875
AROS_01951	OG0012148	3.65572	2.35e-06
AROS_15491	OG0011444	3.65604	0.00381057	IPR002401, IPR001128	Cytochrome P450, E-class, group I, Cytochrome P450
AROS_19232		3.66418	2.42e-05	IPR016040, IPR002347, IPR020904	NAD(P)-binding domain, Short-chain dehydrogenase/reductase SDR, Short-chain dehydrogenase/reductase, conserved site
AROS_04049	OG0005905	3.66445	1.79e-05	IPR016036, IPR020806, IPR001031, IPR009081, IPR016039, IPR032088, IPR014043, IPR020801, IPR020841, IPR018201, IPR029058, IPR020807, IPR016035, IPR014030, IPR030918, IPR014031, IPR006162	Malonyl-CoA ACP transacylase, ACP-binding, Polyketide synthase, phosphopantetheine-binding domain, Thioesterase, Phosphopantetheine binding ACP domain, Thiolase-like, Starter unit:ACP transacylase, Acyl transferase, Polyketide synthase, acyl transferase domain, Polyketide synthase, beta-ketoacyl synthase domain, Beta-ketoacyl synthase, active site, Alpha/Beta hydrolase fold, Polyketide synthase, …
AROS_19087		3.66468	0.00298535
AROS_19036		3.67497	0.000913629
AROS_13217		3.67934	0.000933439
AROS_11587	OG0006329	3.68053	0.0146216
AROS_06446	OG0002165	3.68618	0.00106875	IPR001810, IPR032675	F-box domain, Leucine-rich repeat domain, L domain-like
AROS_08381		3.69163	0.00430077	IPR002509, IPR011330	NodB homology domain, Glycoside hydrolase/deacetylase, beta/alpha-barrel
AROS_00074		3.69916	0.00274287
AROS_02108	OG0012251	3.7017	0.0493133	IPR009050	Globin-like
AROS_01835		3.72231	0.0365793	IPR020846, IPR011701	Major facilitator superfamily domain, Major facilitator superfamily
AROS_00222	OG0004313	3.72468	0.00798286	IPR002227, IPR008922	Tyrosinase copper-binding domain, Uncharacterised domain, di-copper centre
AROS_10694	OG0009796	3.7265	0.00929771	IPR029058	Alpha/Beta hydrolase fold
AROS_04597		3.73756	3.06e-05
AROS_05110	OG0012792	3.74052	0.000289564	IPR005101, IPR018394, IPR006050, IPR014729	Cryptochrome/DNA photolyase, FAD-binding domain, Cryptochrome/DNA photolyase class 1, conserved site, C-terminal, DNA photolyase, N-terminal, Rossmann-like alpha/beta/alpha sandwich fold
AROS_18533	OG0006510	3.74392	0.000199242
AROS_13096	OG0003830	3.74757	0.000216733
AROS_11281	OG0010251	3.76552	0.000864498
AROS_01953	OG0012150	3.77175	1.19e-05
AROS_04052		3.77442	0.00158621	IPR008979	Galactose-binding domain-like
AROS_13289	OG0003653	3.77676	0.00703834	IPR002401, IPR001128, IPR017972	Cytochrome P450, E-class, group I, Cytochrome P450, Cytochrome P450, conserved site
AROS_04582		3.79032	9.59e-06
AROS_14885	OG0011748	3.80448	0.000769197	IPR023631	Amidase signature domain
AROS_07347	OG0011195	3.81094	2.9e-05	IPR019789, IPR018969, IPR018970, IPR005593, IPR029061, IPR019790, IPR009014	Xylulose 5-phosphate/Fructose 6-phosphate phosphoketolase, thiamine diphosphate binding site, Xylulose 5-phosphate/Fructose 6-phosphate phosphoketolase, C-terminal, Xylulose 5-phosphate/Fructose 6-phosphate phosphoketolase, N-terminal, Xylulose 5-phosphate/Fructose 6-phosphate phosphoketolase, Thiamin diphosphate-binding fold, Xylulose 5-phosphate/Fructose 6-phosphate phosphoketolase, conserved s…
AROS_12705	OG0006817	3.81628	5.62e-05	IPR005829, IPR003663, IPR020846, IPR005828	Sugar transporter, conserved site, Sugar/inositol transporter, Major facilitator superfamily domain, Major facilitator, sugar transporter-like
AROS_05599	OG0001593	3.81692	1.19e-05	IPR000873, IPR020845	AMP-dependent synthetase/ligase, AMP-binding, conserved site
AROS_04573		3.81739	8.26e-05	IPR011009	Protein kinase-like domain
AROS_10871	OG0009949	3.82417	0.000870399	IPR001579, IPR029070, IPR011583, IPR001223, IPR017853	Glycoside hydrolase, chitinase active site, Chitinase insertion domain, Chitinase II, Glycoside hydrolase family 18, catalytic domain, Glycoside hydrolase superfamily
AROS_05600		3.82548	1.68e-05	IPR016040, IPR009081, IPR013120	NAD(P)-binding domain, Phosphopantetheine binding ACP domain, Male sterility, NAD-binding
AROS_10729	OG0009829	3.82937	0.000213343	IPR014718, IPR029413, IPR015364, IPR008979, IPR013784, IPR029411, IPR011013	Glycoside hydrolase-type carbohydrate-binding, Rhamnogalacturonan lyase, domain II, Rhamnogalacturonase B, N-terminal, Galactose-binding domain-like, Carbohydrate-binding-like fold, Rhamnogalacturonan lyase, domain III, Galactose mutarotase-like domain
AROS_03286	OG0004077	3.84059	0.000185561
AROS_15372		3.84206	0.0280242
AROS_22355	OG0007929	3.86749	0.00682635
AROS_13801	OG0007633	3.87866	0.0329497	IPR016191, IPR000026	Ribonuclease/ribotoxin, Guanine-specific ribonuclease N1/T1/U2
AROS_20561	OG0009534	3.87926	0.000462468	IPR001128, IPR002401	Cytochrome P450, Cytochrome P450, E-class, group I
AROS_06783	OG0010800	3.88828	5.44e-06	IPR002347, IPR016040	Short-chain dehydrogenase/reductase SDR, NAD(P)-binding domain
AROS_20631		3.89094	0.000760887	IPR000073, IPR029058	Alpha/beta hydrolase fold-1, Alpha/Beta hydrolase fold
AROS_16108		3.90196	0.00620116
AROS_00291	OG0004360	3.90452	0.000387843	IPR001138, IPR013087, IPR007219	Zn(2)-C6 fungal-type DNA-binding domain, Zinc finger C2H2-type, Transcription factor domain, fungi
AROS_20745		3.9056	0.00268566
AROS_06854	OG0010847	3.91032	3.08e-05	IPR012336, IPR002938, IPR023753	Thioredoxin-like fold, FAD-binding domain, FAD/NAD(P)-binding domain
AROS_05321	OG0001351	3.94396	0.00074452	IPR002509, IPR011330	NodB homology domain, Glycoside hydrolase/deacetylase, beta/alpha-barrel
AROS_03072	OG0004168	3.94702	0.000142052	IPR002937, IPR023753	Amine oxidase, FAD/NAD(P)-binding domain
AROS_01961	OG0012158	3.95319	0.000434581
AROS_16286	OG0011672	3.96309	0.00334702	IPR021986	Spherulation-specific family 4
AROS_01882	OG0012096	3.96931	0.000150125
AROS_13970	OG0007527	3.97139	5.85e-05
AROS_06841		3.98206	0.000587904	IPR023753, IPR000172	FAD/NAD(P)-binding domain, Glucose-methanol-choline oxidoreductase, N-terminal
AROS_19618	OG0011550	3.99254	0.0375477
AROS_19960	OG0010497	4.00866	8.73e-05	IPR002347, IPR016040	Short-chain dehydrogenase/reductase SDR, NAD(P)-binding domain
AROS_17020		4.02428	0.00195145	IPR024655, IPR017853	Uncharacterised protein family, glycosyl hydrolase catalytic domain, Glycoside hydrolase superfamily
AROS_14893	OG0011742	4.02952	3.75e-05	IPR013154, IPR020843, IPR029752, IPR002328, IPR011032, IPR013149, IPR016040	Alcohol dehydrogenase, N-terminal, Polyketide synthase, enoylreductase domain, D-isomer specific 2-hydroxyacid dehydrogenase, NAD-binding domain conserved site 1, Alcohol dehydrogenase, zinc-type, conserved site, GroES-like, Alcohol dehydrogenase, C-terminal, NAD(P)-binding domain
AROS_03249	OG0004111	4.04515	0.0176732	IPR004695	Voltage-dependent anion channel
AROS_17443		4.05304	0.00580746
AROS_11030	OG0010076	4.07609	0.00725168
AROS_10945	OG0010015	4.07824	0.000767914	IPR009009	RlpA-like protein, double-psi beta-barrel domain
AROS_17877	OG0009246	4.07936	2.94e-05
AROS_15971	OG0007010	4.07999	2.9e-05	IPR001878, IPR005162	Zinc finger, CCHC-type, Retrotransposon gag domain
AROS_00242		4.08424	0.0018987	IPR001338	Hydrophobin
AROS_06483	OG0002136	4.09306	0.000237772	IPR008972, IPR011706, IPR001117, IPR011707	Cupredoxin, Multicopper oxidase, type 2, Multicopper oxidase, type 1, Multicopper oxidase, type 3
AROS_13245	OG0003691	4.13112	0.0023989	IPR017972, IPR001128, IPR002401	Cytochrome P450, conserved site, Cytochrome P450, Cytochrome P450, E-class, group I
AROS_19944		4.13142	0.00963961	IPR008972, IPR001117, IPR033138, IPR011706, IPR002355, IPR011707	Cupredoxin, Multicopper oxidase, type 1, Multicopper oxidases, conserved site, Multicopper oxidase, type 2, Multicopper oxidase, copper-binding site, Multicopper oxidase, type 3
AROS_12849	OG0006921	4.15269	5.05e-05
AROS_09978	OG0005585	4.16533	1.06e-05	IPR004007, IPR012734, IPR004006	DhaL domain, Dihydroxyacetone kinase, DhaK domain
AROS_18653	OG0007994	4.17974	0.00137144
AROS_16111		4.18403	0.034472
AROS_04246		4.18622	7.33e-05	IPR002818, IPR029062	DJ-1/PfpI, Class I glutamine amidotransferase-like
AROS_09599	OG0002992	4.19233	0.000715024
AROS_18946	OG0010310	4.19771	7.31e-05	IPR001128, IPR002401	Cytochrome P450, Cytochrome P450, E-class, group I
AROS_14532		4.20456	2.77e-05	IPR009075, IPR009100	Acyl-CoA dehydrogenase/oxidase C-terminal, Acyl-CoA dehydrogenase/oxidase, N-terminal and middle domain
AROS_04873		4.20594	0.000668974	IPR018824	Conidiation-specific protein 6
AROS_16508		4.20677	0.0129879	IPR001128, IPR017972, IPR002403	Cytochrome P450, Cytochrome P450, conserved site, Cytochrome P450, E-class, group IV
AROS_12912		4.20823	0.00137144	IPR000028	Chloroperoxidase
AROS_00117	OG0009187	4.21024	0.00152381	IPR017452, IPR023041	GPCR, rhodopsin-like, 7TM, Glucose receptor Git3, N-terminal
AROS_21265		4.22357	0.000195284
AROS_20459		4.22778	0.001928
AROS_12332		4.24029	0.00737056	IPR012334, IPR000070, IPR033131, IPR011050	Pectin lyase fold, Pectinesterase, catalytic, Pectinesterase, Asp active site, Pectin lyase fold/virulence factor
AROS_19175	OG0003174	4.24952	0.000265155	IPR012132, IPR007867, IPR000172, IPR023753	Glucose-methanol-choline oxidoreductase, Glucose-methanol-choline oxidoreductase, C-terminal, Glucose-methanol-choline oxidoreductase, N-terminal, FAD/NAD(P)-binding domain
AROS_21016	OG0007108	4.25548	0.0200883	IPR006314, IPR011008	Dyp-type peroxidase, Dimeric alpha-beta barrel
AROS_11223	OG0010208	4.26807	0.000236429	IPR032675	Leucine-rich repeat domain, L domain-like
AROS_13142	OG0003787	4.28462	6.36e-05	IPR004837	Sodium/calcium exchanger membrane region
AROS_11852		4.31816	0.000229204	IPR020846, IPR011701	Major facilitator superfamily domain, Major facilitator superfamily
AROS_21992		4.31831	0.000235886
AROS_02252		4.32494	0.0329497	IPR012336, IPR004045	Thioredoxin-like fold, Glutathione S-transferase, N-terminal
AROS_06840		4.338	0.000358192	IPR000172, IPR023753, IPR007867	Glucose-methanol-choline oxidoreductase, N-terminal, FAD/NAD(P)-binding domain, Glucose-methanol-choline oxidoreductase, C-terminal
AROS_22580		4.34327	1.82e-05	IPR001128	Cytochrome P450
AROS_13739	OG0007678	4.34644	1.47e-05	IPR029058, IPR002018, IPR019826	Alpha/Beta hydrolase fold, Carboxylesterase, type B, Carboxylesterase type B, active site
AROS_02584	OG0009467	4.3473	0.000519755	IPR007828	Inositol oxygenase
AROS_18883		4.37356	0.00565438	IPR007112, IPR009009	Expansin/pollen allergen, DPBB domain, RlpA-like protein, double-psi beta-barrel domain
AROS_11816	OG0006191	4.39816	0.000295535
AROS_21516	OG0001947	4.4019	0.000263243
AROS_06745	OG0010773	4.40469	6.31e-07	IPR029058, IPR002925	Alpha/Beta hydrolase fold, Dienelactone hydrolase
AROS_17075		4.40859	0.0026485	IPR004991	Clostridium epsilon toxin ETX/Bacillus mosquitocidal toxin MTX2
AROS_04884	OG0012598	4.41512	0.00159473
AROS_21550	OG0004148	4.4245	0.0121948
AROS_13310		4.43234	0.000256669	IPR002227, IPR008922, IPR016216	Tyrosinase copper-binding domain, Uncharacterised domain, di-copper centre, Monophenol monooxygenase, fungi
AROS_20629		4.44112	0.00261641	IPR029058, IPR000073	Alpha/Beta hydrolase fold, Alpha/beta hydrolase fold-1
AROS_04193	OG0005478	4.47099	1.49e-05	IPR000772	Ricin B, lectin domain
AROS_21408	OG0008199	4.51289	7.45e-06
AROS_18485	OG0008671	4.51753	7.1e-06	IPR022237, IPR003817	Phophatidylserine decarboxylase, Phosphatidylserine decarboxylase-related
AROS_06637	OG0010683	4.52236	4.54e-06	IPR020846, IPR011701	Major facilitator superfamily domain, Major facilitator superfamily
AROS_01378		4.52839	0.00442279
AROS_05586		4.53164	0.000129582	IPR001128, IPR019791, IPR010255	Cytochrome P450, Haem peroxidase, animal type, Haem peroxidase
AROS_19505	OG0010534	4.54408	0.00230658
AROS_06333	OG0008342	4.54431	6.19e-05
AROS_14015	OG0007511	4.57465	0.0005476
AROS_17340	OG0011423	4.59171	0.000655059
AROS_17316	OG0011409	4.59541	9.15e-05	IPR020846, IPR011701	Major facilitator superfamily domain, Major facilitator superfamily
AROS_20026		4.61415	0.000700769	IPR001128, IPR002401, IPR017972	Cytochrome P450, Cytochrome P450, E-class, group I, Cytochrome P450, conserved site
AROS_07215	OG0011083	4.62125	0.00674464	IPR002401, IPR001128, IPR017972	Cytochrome P450, E-class, group I, Cytochrome P450, Cytochrome P450, conserved site
AROS_01174	OG0005145	4.63005	0.00231419
AROS_16304		4.63416	0.000590801
AROS_12598	OG0006750	4.67265	0.000142353
AROS_15546		4.68634	2.35e-06	IPR002818, IPR029062	DJ-1/PfpI, Class I glutamine amidotransferase-like
AROS_02430	OG0007407	4.72064	0.000433494
AROS_15334	OG0001994	4.7342	0.00017512
AROS_06114	OG0008425	4.7467	0.00082842	IPR005123, IPR026992, IPR027443	Oxoglutarate/iron-dependent dioxygenase, Non-haem dioxygenase N-terminal domain, Isopenicillin N synthase-like
AROS_12111	OG0006014	4.74811	1.68e-05	IPR011032, IPR013149, IPR016040, IPR020843	GroES-like, Alcohol dehydrogenase, C-terminal, NAD(P)-binding domain, Polyketide synthase, enoylreductase domain
AROS_04909	OG0012620	4.7526	0.000256669	IPR001338	Hydrophobin
AROS_09552	OG0002974	4.76247	2.57e-05
AROS_00113	OG0012408	4.76517	0.000467301
AROS_17185		4.76527	0.000110857	IPR023753, IPR002938, IPR012336	FAD/NAD(P)-binding domain, FAD-binding domain, Thioredoxin-like fold
AROS_16496		4.77009	0.0090795	IPR017972, IPR001128, IPR002403	Cytochrome P450, conserved site, Cytochrome P450, Cytochrome P450, E-class, group IV
AROS_14764	OG0011829	4.7836	0.000163839	IPR032710, IPR023753, IPR020946	NTF2-like domain, FAD/NAD(P)-binding domain, Flavin monooxygenase-like
AROS_00725	OG0004730	4.78697	0.000218333	IPR013083, IPR013087	Zinc finger, RING/FYVE/PHD-type, Zinc finger C2H2-type
AROS_11172	OG0010178	4.82255	0.00141844
AROS_04171		4.87856	0.00106875	IPR011701, IPR020846	Major facilitator superfamily, Major facilitator superfamily domain
AROS_13180		4.88211	0.000316663	IPR001128, IPR017972, IPR002401	Cytochrome P450, Cytochrome P450, conserved site, Cytochrome P450, E-class, group I
AROS_21358	OG0010671	4.90438	1.58e-05
AROS_19379	OG0010410	4.91169	0.000178681	IPR000772	Ricin B, lectin domain
AROS_19720		4.93643	6.91e-05	IPR000772	Ricin B, lectin domain
AROS_02423		4.9399	0.000697117	IPR029058, IPR000073	Alpha/Beta hydrolase fold, Alpha/beta hydrolase fold-1
AROS_07409	OG0011248	4.94414	2.57e-05	IPR012133, IPR013785, IPR000262	Alpha-hydroxy acid dehydrogenase, FMN-dependent, Aldolase-type TIM barrel, FMN-dependent dehydrogenase
AROS_19535	OG0010554	4.95164	0.00295146
AROS_13708	OG0007700	4.96054	0.000138974	IPR008922, IPR002227	Uncharacterised domain, di-copper centre, Tyrosinase copper-binding domain
AROS_08413	OG0009078	4.96256	7.79e-05	IPR008271, IPR023753, IPR000719, IPR011009, IPR020946, IPR017441	Serine/threonine-protein kinase, active site, FAD/NAD(P)-binding domain, Protein kinase domain, Protein kinase-like domain, Flavin monooxygenase-like, Protein kinase, ATP binding site
AROS_20586	OG0009526	4.97421	9.64e-06	IPR002401, IPR017972, IPR001128	Cytochrome P450, E-class, group I, Cytochrome P450, conserved site, Cytochrome P450
AROS_03285	OG0004078	4.98208	9.46e-05	IPR017972, IPR001128, IPR002401	Cytochrome P450, conserved site, Cytochrome P450, Cytochrome P450, E-class, group I
AROS_15114	OG0002058	4.98347	9.59e-06	IPR001128, IPR017972, IPR002401	Cytochrome P450, Cytochrome P450, conserved site, Cytochrome P450, E-class, group I
AROS_15941		4.99398	0.00148516
AROS_17334	OG0011421	5.02038	3.23e-05	IPR011050, IPR006626, IPR000743, IPR012334	Pectin lyase fold/virulence factor, Parallel beta-helix repeat, Glycoside hydrolase, family 28, Pectin lyase fold
AROS_16709		5.03827	0.00053548
AROS_00306	OG0004374	5.043	0.000102475
AROS_01200	OG0005162	5.04534	0.00106875	IPR032710	NTF2-like domain
AROS_21386	OG0008191	5.08652	6.14e-05	IPR003439, IPR027417, IPR003593	ABC transporter-like, P-loop containing nucleoside triphosphate hydrolase, AAA+ ATPase domain
AROS_06331		5.10228	0.00922794
AROS_02157	OG0012275	5.11775	0.000358192	IPR010987, IPR012336, IPR004045	Glutathione S-transferase, C-terminal-like, Thioredoxin-like fold, Glutathione S-transferase, N-terminal
AROS_16501		5.12696	0.00883534	IPR002403, IPR001128	Cytochrome P450, E-class, group IV, Cytochrome P450
AROS_14567		5.13855	0.00138504	IPR021765	Mycotoxin biosynthesis protein UstYa-like
AROS_17320		5.1393	0.00147661	IPR012334, IPR006626, IPR000743, IPR011050	Pectin lyase fold, Parallel beta-helix repeat, Glycoside hydrolase, family 28, Pectin lyase fold/virulence factor
AROS_13793	OG0007639	5.15372	5.62e-05	IPR000425, IPR023271, IPR022357	Major intrinsic protein, Aquaporin-like, Major intrinsic protein, conserved site
AROS_14971	OG0007212	5.16325	0.00280781
AROS_16526	OG0008609	5.21391	0.000679282	IPR016040, IPR006162, IPR009081, IPR028978, IPR013120, IPR020806, IPR000873	NAD(P)-binding domain, Phosphopantetheine attachment site, Phosphopantetheine binding ACP domain, Chorismate pyruvate-lyase/UbiC transcription regulator-associated domain, Male sterility, NAD-binding, Polyketide synthase, phosphopantetheine-binding domain, AMP-dependent synthetase/ligase
AROS_12340	OG0006549	5.21497	0.00343483	IPR011050, IPR033131, IPR000070, IPR012334	Pectin lyase fold/virulence factor, Pectinesterase, Asp active site, Pectinesterase, catalytic, Pectin lyase fold
AROS_16433		5.23111	0.0229483
AROS_20027	OG0010474	5.2597	0.000202289	IPR001128	Cytochrome P450
AROS_21542	OG0005757	5.26167	0.00286269
AROS_15034	OG0007259	5.26547	0.00665315
AROS_16629		5.28908	0.000226888	IPR000172, IPR012132, IPR023753, IPR007867	Glucose-methanol-choline oxidoreductase, N-terminal, Glucose-methanol-choline oxidoreductase, FAD/NAD(P)-binding domain, Glucose-methanol-choline oxidoreductase, C-terminal
AROS_01386	OG0005276	5.2943	0.000614028
AROS_19644		5.3121	0.00748484
AROS_20718	OG0005953	5.31631	0.000857227
AROS_06760		5.3241	0.000216733	IPR029063, IPR019410	S-adenosyl-L-methionine-dependent methyltransferase, Lysine methyltransferase
AROS_12848		5.35778	2.94e-05
AROS_16530	OG0008605	5.36096	0.00053548	IPR006218, IPR013785, IPR006219	DAHP synthetase I/KDSA, Aldolase-type TIM barrel, DHAP synthase, class 1
AROS_10758	OG0009851	5.37046	0.000323362	IPR001509, IPR016040	NAD-dependent epimerase/dehydratase, NAD(P)-binding domain
AROS_00104	OG0009185	5.38304	0.000142353
AROS_18988	OG0008020	5.3903	2.1e-05	IPR029058	Alpha/Beta hydrolase fold
AROS_16431		5.39102	0.0021774
AROS_16527	OG0008608	5.41882	2.27e-05	IPR007867, IPR023753, IPR012132, IPR000172	Glucose-methanol-choline oxidoreductase, C-terminal, FAD/NAD(P)-binding domain, Glucose-methanol-choline oxidoreductase, Glucose-methanol-choline oxidoreductase, N-terminal
AROS_00281		5.45994	1.1e-05	IPR001338	Hydrophobin
[truncated: 1,698 more rows]

## Sheet: ARCE_MvsNIM
ARCE_ID	Co-ortholog	logFC	adj.P.Val	IPR_ID	Domain
[truncated: 4,132 more rows]

[truncated: 3 more sheets: ARCE_RvsNIR, ARCE_RvsM, Shared_upregs in M and R]
