# Supplementary material for: Hallmarks of Basidiomycete Soft- and White-Rot in Wood-Decay -Omics Data of Two Armillaria Species
Source: Microorganisms. 2021 Jan 11;9(1):149. doi: 10.3390/microorganisms9010149 (PMC7827401; doi:10.3390/microorganisms9010149)
Supplement: Supplementary file 1 [file microorganisms-09-00149-s001.zip › Supplementary Table 5.xlsx]

## Sheet: Co-orthologs
OrthoFinderID	AROS_ID	AROS_IPR	AROS_Domain	ARCE_ID	ARCE_IPR	ARCE_Domain					OrthoFinder version: v2.3.1
OG0001330	AROS_05300			ARCE_11095							IPR version: v5.24-63.0
OG0001331	AROS_05301	IPR015915	Kelch-type beta propeller	ARCE_11096	IPR015916, IPR015915	Galactose oxidase, beta-propeller, Kelch-type beta propeller					AROS
OG0001332	AROS_05302			ARCE_11097							ARCE
OG0001333	AROS_05303	IPR003594, IPR001404, IPR020575, IPR020568, IPR019805	Histidine kinase-like ATPase, C-terminal domain, Heat shock protein Hsp90 family, Heat shock protein Hsp90, N-terminal, Ribosomal protein S5 domain 2-type fold, Heat shock protein Hsp90, conserved site	ARCE_11098	IPR003594, IPR019805, IPR001404, IPR020575, IPR020568	Histidine kinase-like ATPase, C-terminal domain, Heat shock protein Hsp90, conserved site, Heat shock protein Hsp90 family, Heat shock protein Hsp90, N-terminal, Ribosomal protein S5 domain 2-type fold
OG0001334	AROS_05304	IPR002713, IPR001202	FF domain, WW domain	ARCE_11099	IPR001202, IPR002713	WW domain, FF domain
OG0001335	AROS_05305	IPR020846, IPR011701	Major facilitator superfamily domain, Major facilitator superfamily	ARCE_11100	IPR020846, IPR011701	Major facilitator superfamily domain, Major facilitator superfamily
OG0001336	AROS_05306	IPR001715, IPR000048, IPR001936, IPR008936, IPR000593	Calponin homology domain, IQ motif, EF-hand binding site, Ras GTPase-activating protein, Rho GTPase activation protein, RasGAP protein, C-terminal	ARCE_11101	IPR001715, IPR000048, IPR001936, IPR000593, IPR008936	Calponin homology domain, IQ motif, EF-hand binding site, Ras GTPase-activating protein, RasGAP protein, C-terminal, Rho GTPase activation protein
OG0001337	AROS_05307	IPR000560, IPR013651, IPR011761, IPR029033	Histidine phosphatase superfamily, clade-2, ATP-grasp fold, RimK-type, ATP-grasp fold, Histidine phosphatase superfamily	ARCE_11102	IPR011761, IPR013651, IPR029033, IPR000560	ATP-grasp fold, ATP-grasp fold, RimK-type, Histidine phosphatase superfamily, Histidine phosphatase superfamily, clade-2
OG0001338	AROS_05308	IPR015943, IPR019775, IPR016135, IPR000608, IPR017986, IPR001680	WD40/YVTN repeat-like-containing domain, WD40 repeat, conserved site, Ubiquitin-conjugating enzyme/RWD-like, Ubiquitin-conjugating enzyme E2, WD40-repeat-containing domain, WD40 repeat	ARCE_11103	IPR016135, IPR017986, IPR001680, IPR000608, IPR019775, IPR015943	Ubiquitin-conjugating enzyme/RWD-like, WD40-repeat-containing domain, WD40 repeat, Ubiquitin-conjugating enzyme E2, WD40 repeat, conserved site, WD40/YVTN repeat-like-containing domain
OG0001339	AROS_05309			ARCE_11104	IPR001878	Zinc finger, CCHC-type
OG0001340	AROS_05310	IPR001063	Ribosomal protein L22/L17	ARCE_11105	IPR001063	Ribosomal protein L22/L17
OG0001341	AROS_05311	IPR013880	Yos1-like	ARCE_11106	IPR013880	Yos1-like
OG0001342	AROS_05312			ARCE_11107
OG0001343	AROS_05313	IPR027417, IPR003439, IPR003593	P-loop containing nucleoside triphosphate hydrolase, ABC transporter-like, AAA+ ATPase domain	ARCE_11108	IPR003593, IPR027417, IPR003439	AAA+ ATPase domain, P-loop containing nucleoside triphosphate hydrolase, ABC transporter-like
OG0001344	AROS_05314	IPR007676	Ribophorin I	ARCE_11109	IPR007676	Ribophorin I
OG0001345	AROS_05315			ARCE_11110
OG0001346	AROS_05316	IPR011990, IPR002885	Tetratricopeptide-like helical domain, Pentatricopeptide repeat	ARCE_11111	IPR002885, IPR011990	Pentatricopeptide repeat, Tetratricopeptide-like helical domain
OG0001347	AROS_05317	IPR033121, IPR021109, IPR001461, IPR001969, IPR034164	Peptidase family A1 domain, Aspartic peptidase domain, Aspartic peptidase A1 family, Aspartic peptidase, active site, Pepsin-like domain	ARCE_11112	IPR033121, IPR001969, IPR021109, IPR001461, IPR034164	Peptidase family A1 domain, Aspartic peptidase, active site, Aspartic peptidase domain, Aspartic peptidase A1 family, Pepsin-like domain
OG0001348	AROS_05318	IPR006062, IPR011858, IPR011060, IPR013785	Histidine biosynthesis, Phosphoribosylformimino-5-aminoimidazole carboxamide ribotide isomerase, eukaryotic, Ribulose-phosphate binding barrel, Aldolase-type TIM barrel	ARCE_11113	IPR006062, IPR001854, IPR011858, IPR013785, IPR011060, IPR018254	Histidine biosynthesis, Ribosomal protein L29/L36, Phosphoribosylformimino-5-aminoimidazole carboxamide ribotide isomerase, eukaryotic, Aldolase-type TIM barrel, Ribulose-phosphate binding barrel, Ribosomal protein L29, conserved site
OG0001349	AROS_05320	IPR000719, IPR017441, IPR011009	Protein kinase domain, Protein kinase, ATP binding site, Protein kinase-like domain	ARCE_11114	IPR017441, IPR000719, IPR011009	Protein kinase, ATP binding site, Protein kinase domain, Protein kinase-like domain
OG0001350	AROS_16186	IPR004875	DDE superfamily endonuclease domain	ARCE_02150
OG0001351	AROS_05321	IPR002509, IPR011330	NodB homology domain, Glycoside hydrolase/deacetylase, beta/alpha-barrel	ARCE_11115	IPR002509, IPR011330	NodB homology domain, Glycoside hydrolase/deacetylase, beta/alpha-barrel
OG0001352	AROS_05322	IPR011039	Transcription Factor IIF, Rap30/Rap74, interaction	ARCE_11116	IPR011039	Transcription Factor IIF, Rap30/Rap74, interaction
OG0001353	AROS_05323	IPR011598	Myc-type, basic helix-loop-helix (bHLH) domain	ARCE_11117	IPR011598	Myc-type, basic helix-loop-helix (bHLH) domain
OG0001354	AROS_05324	IPR027417	P-loop containing nucleoside triphosphate hydrolase	ARCE_11118	IPR027417	P-loop containing nucleoside triphosphate hydrolase
OG0001355	AROS_05325	IPR028110, IPR019595	Transmembrane protein 254, Domain of unknown function DUF2470	ARCE_11119	IPR019595, IPR028110	Domain of unknown function DUF2470, Transmembrane protein 254
OG0001356	AROS_05326	IPR001841, IPR013083, IPR003111, IPR015947, IPR017907	Zinc finger, RING-type, Zinc finger, RING/FYVE/PHD-type, Lon, substrate-binding domain, PUA-like domain, Zinc finger, RING-type, conserved site	ARCE_11120	IPR003111, IPR001841, IPR017907, IPR013083, IPR015947	Lon, substrate-binding domain, Zinc finger, RING-type, Zinc finger, RING-type, conserved site, Zinc finger, RING/FYVE/PHD-type, PUA-like domain
OG0001357	AROS_05327			ARCE_11121
OG0001358	AROS_05328	IPR023631	Amidase signature domain	ARCE_11122	IPR023631	Amidase signature domain
OG0001359	AROS_05330	IPR002509, IPR011330	NodB homology domain, Glycoside hydrolase/deacetylase, beta/alpha-barrel	ARCE_11124	IPR002509, IPR011330	NodB homology domain, Glycoside hydrolase/deacetylase, beta/alpha-barrel
OG0001360	AROS_05331	IPR000743, IPR012334, IPR011050	Glycoside hydrolase, family 28, Pectin lyase fold, Pectin lyase fold/virulence factor	ARCE_11125	IPR012334, IPR000743, IPR011050	Pectin lyase fold, Glycoside hydrolase, family 28, Pectin lyase fold/virulence factor
OG0001361	AROS_05332	IPR012879, IPR015943	Protein of unknown function DUF1682, WD40/YVTN repeat-like-containing domain	ARCE_11126	IPR012879, IPR015943	Protein of unknown function DUF1682, WD40/YVTN repeat-like-containing domain
OG0001362	AROS_05333			ARCE_11127
OG0001363	AROS_05334	IPR024555, IPR001683, IPR024554	PX-associated domain, Phox homologous domain, Domain of unknown function DUF3818, PX-associated	ARCE_11128	IPR001683, IPR024554, IPR024555	Phox homologous domain, Domain of unknown function DUF3818, PX-associated, PX-associated domain
OG0001364	AROS_05335			ARCE_11129
OG0001365	AROS_05336	IPR001650, IPR025313, IPR014001, IPR014014, IPR000629, IPR011545, IPR027417	Helicase, C-terminal, Domain of unknown function DUF4217, Helicase superfamily 1/2, ATP-binding domain, RNA helicase, DEAD-box type, Q motif, ATP-dependent RNA helicase DEAD-box, conserved site, DEAD/DEAH box helicase domain, P-loop containing nucleoside triphosphate hydrolase	ARCE_11130	IPR001650, IPR025313, IPR000629, IPR014001, IPR011545, IPR027417	Helicase, C-terminal, Domain of unknown function DUF4217, ATP-dependent RNA helicase DEAD-box, conserved site, Helicase superfamily 1/2, ATP-binding domain, DEAD/DEAH box helicase domain, P-loop containing nucleoside triphosphate hydrolase
OG0001366	AROS_05337	IPR001282, IPR022674, IPR016040, IPR019796, IPR022675	Glucose-6-phosphate dehydrogenase, Glucose-6-phosphate dehydrogenase, NAD-binding, NAD(P)-binding domain, Glucose-6-phosphate dehydrogenase, active site, Glucose-6-phosphate dehydrogenase, C-terminal	ARCE_11131	IPR022674, IPR001282, IPR022675, IPR016040, IPR019796	Glucose-6-phosphate dehydrogenase, NAD-binding, Glucose-6-phosphate dehydrogenase, Glucose-6-phosphate dehydrogenase, C-terminal, NAD(P)-binding domain, Glucose-6-phosphate dehydrogenase, active site
OG0001367	AROS_05338	IPR019163	THO complex, subunit 5	ARCE_11132	IPR019163	THO complex, subunit 5
OG0001368	AROS_05339	IPR000608, IPR016135	Ubiquitin-conjugating enzyme E2, Ubiquitin-conjugating enzyme/RWD-like	ARCE_11133	IPR000608, IPR016135, IPR023313	Ubiquitin-conjugating enzyme E2, Ubiquitin-conjugating enzyme/RWD-like, Ubiquitin-conjugating enzyme, active site
OG0001369	AROS_05340			ARCE_11134
OG0001370	AROS_05342			ARCE_11135
OG0001371	AROS_05343	IPR005914, IPR000873	Acetoacetyl-CoA synthase, AMP-dependent synthetase/ligase	ARCE_11136	IPR005914, IPR000873, IPR020845	Acetoacetyl-CoA synthase, AMP-dependent synthetase/ligase, AMP-binding, conserved site
OG0001372	AROS_05344			ARCE_11137
OG0001373	AROS_05345	IPR029052	Metallo-dependent phosphatase-like	ARCE_11138	IPR029052	Metallo-dependent phosphatase-like
OG0001374	AROS_05346	IPR003150, IPR011991	DNA-binding RFX-type winged-helix domain, Winged helix-turn-helix DNA-binding domain	ARCE_11139	IPR003150, IPR011991	DNA-binding RFX-type winged-helix domain, Winged helix-turn-helix DNA-binding domain
OG0001375	AROS_05347			ARCE_11140
OG0001376	AROS_05348	IPR018492, IPR002415, IPR004038, IPR029064, IPR004037	Ribosomal protein L7Ae/L8/Nhp2 family, H/ACA ribonucleoprotein complex, subunit Nhp2, eukaryote, Ribosomal protein L7Ae/L30e/S12e/Gadd45, 50S ribosomal protein L30e-like, Ribosomal protein L7Ae conserved site	ARCE_11141	IPR002415, IPR029064, IPR004038, IPR004037, IPR018492	H/ACA ribonucleoprotein complex, subunit Nhp2, eukaryote, 50S ribosomal protein L30e-like, Ribosomal protein L7Ae/L30e/S12e/Gadd45, Ribosomal protein L7Ae conserved site, Ribosomal protein L7Ae/L8/Nhp2 family
OG0001377	AROS_05349	IPR003347	JmjC domain	ARCE_11142	IPR003347	JmjC domain
OG0001378	AROS_05350	IPR009078, IPR007402, IPR017941, IPR012347	Ferritin-like superfamily, Protein of unknown function DUF455, Rieske [2Fe-2S] iron-sulphur domain, Ferritin-related	ARCE_11143	IPR012347, IPR009078, IPR007402	Ferritin-related, Ferritin-like superfamily, Protein of unknown function DUF455
OG0001379	AROS_05351	IPR011009, IPR000719, IPR008271, IPR000961	Protein kinase-like domain, Protein kinase domain, Serine/threonine-protein kinase, active site, AGC-kinase, C-terminal	ARCE_11144	IPR000719, IPR000961, IPR011009, IPR008271	Protein kinase domain, AGC-kinase, C-terminal, Protein kinase-like domain, Serine/threonine-protein kinase, active site
OG0001380	AROS_22266	IPR021109, IPR001878	Aspartic peptidase domain, Zinc finger, CCHC-type	ARCE_02153	IPR001878, IPR021109	Zinc finger, CCHC-type, Aspartic peptidase domain
OG0001381	AROS_05352	IPR018955, IPR003594	Branched-chain alpha-ketoacid dehydrogenase kinase/Pyruvate dehydrogenase kinase, N-terminal, Histidine kinase-like ATPase, C-terminal domain	ARCE_11146	IPR003594, IPR018955	Histidine kinase-like ATPase, C-terminal domain, Branched-chain alpha-ketoacid dehydrogenase kinase/Pyruvate dehydrogenase kinase, N-terminal
OG0001382	AROS_05353	IPR013921	Mediator complex, subunit Med20	ARCE_11147	IPR013921	Mediator complex, subunit Med20
OG0001383	AROS_05354	IPR027417, IPR032705	P-loop containing nucleoside triphosphate hydrolase, Origin recognition complex subunit 4, C-terminal	ARCE_11148	IPR027417, IPR032705	P-loop containing nucleoside triphosphate hydrolase, Origin recognition complex subunit 4, C-terminal
OG0001384	AROS_05356			ARCE_11149
OG0001385	AROS_05358	IPR021771, IPR016035, IPR002641	Triacylglycerol lipase, Acyl transferase/acyl hydrolase/lysophospholipase, Patatin-like phospholipase domain	ARCE_11151	IPR016035, IPR021771, IPR002641	Acyl transferase/acyl hydrolase/lysophospholipase, Triacylglycerol lipase, Patatin-like phospholipase domain
OG0001386	AROS_05359	IPR018997	PUB domain	ARCE_11152	IPR018997	PUB domain
OG0001387	AROS_05360			ARCE_11153
OG0001388	AROS_05361	IPR011991, IPR000717	Winged helix-turn-helix DNA-binding domain, Proteasome component (PCI) domain	ARCE_11154	IPR011991, IPR000717	Winged helix-turn-helix DNA-binding domain, Proteasome component (PCI) domain
OG0001389	AROS_05362	IPR017441, IPR011009, IPR000719, IPR008271	Protein kinase, ATP binding site, Protein kinase-like domain, Protein kinase domain, Serine/threonine-protein kinase, active site	ARCE_11155	IPR008271, IPR011009, IPR000719, IPR017441	Serine/threonine-protein kinase, active site, Protein kinase-like domain, Protein kinase domain, Protein kinase, ATP binding site
OG0001390	AROS_10885	IPR017986, IPR001680, IPR015943	WD40-repeat-containing domain, WD40 repeat, WD40/YVTN repeat-like-containing domain	ARCE_11156	IPR017986, IPR015943, IPR001680	WD40-repeat-containing domain, WD40/YVTN repeat-like-containing domain, WD40 repeat
OG0001391	AROS_05364	IPR001461, IPR033819, IPR033121, IPR021109, IPR001969	Aspartic peptidase A1 family, Saccharopepsin, Peptidase family A1 domain, Aspartic peptidase domain, Aspartic peptidase, active site	ARCE_11157	IPR033819, IPR001969, IPR033121, IPR021109, IPR001461	Saccharopepsin, Aspartic peptidase, active site, Peptidase family A1 domain, Aspartic peptidase domain, Aspartic peptidase A1 family
OG0001392	AROS_05365	IPR001487	Bromodomain	ARCE_11158	IPR001487	Bromodomain
OG0001393	AROS_05366	IPR000403, IPR011989, IPR016024, IPR003152, IPR003151, IPR011009, IPR014009	Phosphatidylinositol 3-/4-kinase, catalytic domain, Armadillo-like helical, Armadillo-type fold, FATC domain, PIK-related kinase, FAT, Protein kinase-like domain, PIK-related kinase	ARCE_11159	IPR000403, IPR016024, IPR011990, IPR011989, IPR014009, IPR003151, IPR003152, IPR011009	Phosphatidylinositol 3-/4-kinase, catalytic domain, Armadillo-type fold, Tetratricopeptide-like helical domain, Armadillo-like helical, PIK-related kinase, PIK-related kinase, FAT, FATC domain, Protein kinase-like domain
OG0001394	AROS_05367			ARCE_11160
OG0001395	AROS_05368	IPR003124	WH2 domain	ARCE_11161	IPR003124	WH2 domain
OG0001396	AROS_05369	IPR017937, IPR012336, IPR013766, IPR005788	Thioredoxin, conserved site, Thioredoxin-like fold, Thioredoxin domain, Disulphide isomerase	ARCE_11162	IPR012336, IPR013766, IPR017937	Thioredoxin-like fold, Thioredoxin domain, Thioredoxin, conserved site
OG0001397	AROS_05370	IPR007259	Gamma-tubulin complex component protein	ARCE_11163	IPR007259	Gamma-tubulin complex component protein
OG0001398	AROS_05371	IPR018103, IPR034737, IPR018105, IPR011057	Translationally controlled tumour protein, conserved site, Translationally controlled tumor protein (TCTP) domain, Translationally controlled tumour protein, Mss4-like	ARCE_11164	IPR018105, IPR034737, IPR018103, IPR011057	Translationally controlled tumour protein, Translationally controlled tumor protein (TCTP) domain, Translationally controlled tumour protein, conserved site, Mss4-like
OG0001399	AROS_05372	IPR018983, IPR001680, IPR017986, IPR019775, IPR015943	U3 small nucleolar RNA-associated protein 15, C-terminal, WD40 repeat, WD40-repeat-containing domain, WD40 repeat, conserved site, WD40/YVTN repeat-like-containing domain	ARCE_11165	IPR015943, IPR017986, IPR019775, IPR001680, IPR018983	WD40/YVTN repeat-like-containing domain, WD40-repeat-containing domain, WD40 repeat, conserved site, WD40 repeat, U3 small nucleolar RNA-associated protein 15, C-terminal
OG0001400	AROS_05373	IPR016024, IPR013180, IPR011989	Armadillo-type fold, Beta-catenin-like protein 1, N-terminal, Armadillo-like helical	ARCE_11166	IPR013180, IPR016024, IPR011989	Beta-catenin-like protein 1, N-terminal, Armadillo-type fold, Armadillo-like helical
OG0001401	AROS_05374	IPR006553, IPR032675	Leucine-rich repeat, cysteine-containing subtype, Leucine-rich repeat domain, L domain-like	ARCE_11167	IPR006553, IPR032675	Leucine-rich repeat, cysteine-containing subtype, Leucine-rich repeat domain, L domain-like
OG0001402	AROS_05376	IPR000994	Peptidase M24	ARCE_11169	IPR000994	Peptidase M24
OG0001403	AROS_05377	IPR001683, IPR015404	Phox homologous domain, Sorting nexin Vps5-like, C-terminal	ARCE_11170	IPR001683, IPR015404	Phox homologous domain, Sorting nexin Vps5-like, C-terminal
OG0001404	AROS_05378	IPR000490, IPR017853	Glycoside hydrolase family 17, Glycoside hydrolase superfamily	ARCE_11171	IPR017853, IPR000490	Glycoside hydrolase superfamily, Glycoside hydrolase family 17
OG0001405	AROS_05379	IPR000926, IPR032677	GTP cyclohydrolase II, RibA, GTP cyclohydrolase II	ARCE_11172	IPR000926, IPR032677	GTP cyclohydrolase II, RibA, GTP cyclohydrolase II
OG0001406	AROS_05380			ARCE_11173
OG0001407	AROS_05381			ARCE_11174
OG0001408	AROS_05382			ARCE_11175
OG0001409	AROS_05386	IPR017986, IPR015943	WD40-repeat-containing domain, WD40/YVTN repeat-like-containing domain	ARCE_11176	IPR017986, IPR015943	WD40-repeat-containing domain, WD40/YVTN repeat-like-containing domain
OG0001410	AROS_05387	IPR015422, IPR004839, IPR015424, IPR004838, IPR015421	Pyridoxal phosphate-dependent transferase, subdomain 2, Aminotransferase, class I/classII, Pyridoxal phosphate-dependent transferase, Aminotransferases, class-I, pyridoxal-phosphate-binding site, Pyridoxal phosphate-dependent transferase, major region, subdomain 1	ARCE_11177	IPR004839, IPR015424, IPR015421, IPR015422, IPR004838	Aminotransferase, class I/classII, Pyridoxal phosphate-dependent transferase, Pyridoxal phosphate-dependent transferase, major region, subdomain 1, Pyridoxal phosphate-dependent transferase, subdomain 2, Aminotransferases, class-I, pyridoxal-phosphate-binding site
OG0001411	AROS_05388	IPR011545, IPR001650, IPR027417, IPR003593, IPR004179, IPR011991, IPR014001, IPR000008	DEAD/DEAH box helicase domain, Helicase, C-terminal, P-loop containing nucleoside triphosphate hydrolase, AAA+ ATPase domain, Sec63 domain, Winged helix-turn-helix DNA-binding domain, Helicase superfamily 1/2, ATP-binding domain, C2 domain	ARCE_11178	IPR001650, IPR014001, IPR004179, IPR027417, IPR011545, IPR000008, IPR011991, IPR014756, IPR003593	Helicase, C-terminal, Helicase superfamily 1/2, ATP-binding domain, Sec63 domain, P-loop containing nucleoside triphosphate hydrolase, DEAD/DEAH box helicase domain, C2 domain, Winged helix-turn-helix DNA-binding domain, Immunoglobulin E-set, AAA+ ATPase domain
OG0001412	AROS_05389	IPR020846, IPR003663, IPR005828	Major facilitator superfamily domain, Sugar/inositol transporter, Major facilitator, sugar transporter-like	ARCE_11179	IPR020846, IPR005828, IPR003663, IPR005829	Major facilitator superfamily domain, Major facilitator, sugar transporter-like, Sugar/inositol transporter, Sugar transporter, conserved site
OG0001413	AROS_05390	IPR007823, IPR029063	Ribosomal RNA processing protein 8, S-adenosyl-L-methionine-dependent methyltransferase	ARCE_11180	IPR007823, IPR029063	Ribosomal RNA processing protein 8, S-adenosyl-L-methionine-dependent methyltransferase
OG0001414	AROS_05391	IPR000836, IPR029057	Phosphoribosyltransferase domain, Phosphoribosyltransferase-like	ARCE_11181	IPR000836, IPR029057	Phosphoribosyltransferase domain, Phosphoribosyltransferase-like
OG0001415	AROS_05392	IPR009014, IPR017938, IPR019752, IPR002869, IPR001709, IPR003097, IPR001433, IPR017927	Transketolase C-terminal/Pyruvate-ferredoxin oxidoreductase domain II, Riboflavin synthase-like beta-barrel, Pyruvate/ketoisovalerate oxidoreductase, catalytic domain, Pyruvate-flavodoxin oxidoreductase, central domain, Flavoprotein pyridine nucleotide cytochrome reductase, FAD-binding, type 1, Oxidoreductase FAD/NAD(P)-binding, Ferredoxin reductase-type FAD-binding domain	ARCE_11182	IPR002869, IPR017938, IPR019752, IPR009014, IPR017927, IPR001709, IPR001433, IPR003097	Pyruvate-flavodoxin oxidoreductase, central domain, Riboflavin synthase-like beta-barrel, Pyruvate/ketoisovalerate oxidoreductase, catalytic domain, Transketolase C-terminal/Pyruvate-ferredoxin oxidoreductase domain II, Ferredoxin reductase-type FAD-binding domain, Flavoprotein pyridine nucleotide cytochrome reductase, Oxidoreductase FAD/NAD(P)-binding, FAD-binding, type 1
OG0001416	AROS_05393	IPR000626, IPR029071	Ubiquitin domain, Ubiquitin-related domain	ARCE_11183	IPR000626, IPR029071	Ubiquitin domain, Ubiquitin-related domain
OG0001417	AROS_05394			ARCE_11184	IPR001138	Zn(2)-C6 fungal-type DNA-binding domain
OG0001418	AROS_05396	IPR033126, IPR008928, IPR001701	Glycosyl hydrolases family 9, Asp/Glu active sites, Six-hairpin glycosidase-like, Glycoside hydrolase family 9	ARCE_11185	IPR033126, IPR001701, IPR008928	Glycosyl hydrolases family 9, Asp/Glu active sites, Glycoside hydrolase family 9, Six-hairpin glycosidase-like
OG0001419	AROS_05397	IPR000595, IPR014710, IPR018488, IPR018490, IPR012198, IPR003117	Cyclic nucleotide-binding domain, RmlC-like jelly roll fold, Cyclic nucleotide-binding, conserved site, Cyclic nucleotide-binding-like, cAMP-dependent protein kinase regulatory subunit, cAMP-dependent protein kinase regulatory subunit, dimerization-anchoring domain	ARCE_11186	IPR018488, IPR018490, IPR014710, IPR012198, IPR000595, IPR003117	Cyclic nucleotide-binding, conserved site, Cyclic nucleotide-binding-like, RmlC-like jelly roll fold, cAMP-dependent protein kinase regulatory subunit, Cyclic nucleotide-binding domain, cAMP-dependent protein kinase regulatory subunit, dimerization-anchoring domain
OG0001420	AROS_05398			ARCE_11187
OG0001421	AROS_05399	IPR032675	Leucine-rich repeat domain, L domain-like	ARCE_11188	IPR032675	Leucine-rich repeat domain, L domain-like
OG0001422	AROS_05400	IPR020846, IPR011701, IPR027378	Major facilitator superfamily domain, Major facilitator superfamily, Cyclic nucleotide-regulated ion channel, N-terminal domain	ARCE_11189	IPR027378, IPR020846, IPR011701	Cyclic nucleotide-regulated ion channel, N-terminal domain, Major facilitator superfamily domain, Major facilitator superfamily
OG0001423	AROS_05401	IPR018827, IPR018825	Uncharacterised domain YCR061W, C-terminal, Domain of unknown function DUF2427	ARCE_11190	IPR018827, IPR018825	Uncharacterised domain YCR061W, C-terminal, Domain of unknown function DUF2427
OG0001424	AROS_05403	IPR014756, IPR000406, IPR024792	Immunoglobulin E-set, Rho protein GDP-dissociation inhibitor, Rho GDP-dissociation inhibitor domain	ARCE_11191	IPR000406, IPR000537, IPR014756, IPR024792	Rho protein GDP-dissociation inhibitor, UbiA prenyltransferase family, Immunoglobulin E-set, Rho GDP-dissociation inhibitor domain
OG0001425	AROS_05404	IPR000571	Zinc finger, CCCH-type	ARCE_11192	IPR000571	Zinc finger, CCCH-type
OG0001426	AROS_05405	IPR000571	Zinc finger, CCCH-type	ARCE_11193	IPR000571	Zinc finger, CCCH-type
OG0001427	AROS_05406	IPR032054	DNA replication factor Cdt1, C-terminal	ARCE_11194	IPR032054	DNA replication factor Cdt1, C-terminal
OG0001428	AROS_05407	IPR000073, IPR029058	Alpha/beta hydrolase fold-1, Alpha/Beta hydrolase fold	ARCE_11195	IPR000073, IPR029058	Alpha/beta hydrolase fold-1, Alpha/Beta hydrolase fold
OG0001429	AROS_05408			ARCE_11196	IPR000086, IPR015797	NUDIX hydrolase domain, NUDIX hydrolase domain-like
OG0001430	AROS_05409			ARCE_11197
OG0001431	AROS_05410	IPR016040, IPR000683, IPR004104	NAD(P)-binding domain, Oxidoreductase, N-terminal, Oxidoreductase, C-terminal	ARCE_11198	IPR016040, IPR004104, IPR000683	NAD(P)-binding domain, Oxidoreductase, C-terminal, Oxidoreductase, N-terminal
OG0001432	AROS_05411	IPR007393	Domain of unknown function DUF448	ARCE_11199	IPR007393	Domain of unknown function DUF448
OG0001433	AROS_05412	IPR029055, IPR023333, IPR016050, IPR000243, IPR001353	Nucleophile aminohydrolases, N-terminal, Proteasome B-type subunit, Proteasome beta-type subunit, conserved site, Peptidase T1A, proteasome beta-subunit, Proteasome, subunit alpha/beta	ARCE_11200	IPR029055, IPR023333, IPR000243, IPR001353, IPR016050	Nucleophile aminohydrolases, N-terminal, Proteasome B-type subunit, Peptidase T1A, proteasome beta-subunit, Proteasome, subunit alpha/beta, Proteasome beta-type subunit, conserved site
OG0001434	AROS_05413	IPR011991, IPR033464	Winged helix-turn-helix DNA-binding domain, CSN8/PSMD8/EIF3K	ARCE_11201	IPR011991, IPR033464	Winged helix-turn-helix DNA-binding domain, CSN8/PSMD8/EIF3K
OG0001435	AROS_05414	IPR000426, IPR029055, IPR023332, IPR001353	Proteasome alpha-subunit, N-terminal domain, Nucleophile aminohydrolases, N-terminal, Proteasome alpha-type subunit, Proteasome, subunit alpha/beta	ARCE_11202	IPR000426, IPR029055, IPR023332, IPR001353	Proteasome alpha-subunit, N-terminal domain, Nucleophile aminohydrolases, N-terminal, Proteasome alpha-type subunit, Proteasome, subunit alpha/beta
OG0001436	AROS_05415	IPR019321, IPR017986, IPR015943	Nucleoporin Nup88, WD40-repeat-containing domain, WD40/YVTN repeat-like-containing domain	ARCE_11203	IPR015943, IPR019321, IPR017986	WD40/YVTN repeat-like-containing domain, Nucleoporin Nup88, WD40-repeat-containing domain
OG0001437	AROS_05416	IPR020846, IPR011701	Major facilitator superfamily domain, Major facilitator superfamily	ARCE_11204	IPR011701, IPR020846	Major facilitator superfamily, Major facilitator superfamily domain
OG0001438	AROS_05417	IPR008928, IPR010905	Six-hairpin glycosidase-like, Glycosyl hydrolase, family 88	ARCE_11205	IPR010905, IPR008928	Glycosyl hydrolase, family 88, Six-hairpin glycosidase-like
OG0001439	AROS_05421	IPR001878	Zinc finger, CCHC-type	ARCE_11206	IPR001878	Zinc finger, CCHC-type
OG0001440	AROS_05422	IPR001878	Zinc finger, CCHC-type	ARCE_11207	IPR001878	Zinc finger, CCHC-type
OG0001441	AROS_05423	IPR005031, IPR023393	Coenzyme Q-binding protein COQ10, START domain, START-like domain	ARCE_11208	IPR023393, IPR005031	START-like domain, Coenzyme Q-binding protein COQ10, START domain
OG0001442	AROS_05424	IPR010987, IPR012336, IPR004045	Glutathione S-transferase, C-terminal-like, Thioredoxin-like fold, Glutathione S-transferase, N-terminal	ARCE_11209	IPR010987	Glutathione S-transferase, C-terminal-like
OG0001443	AROS_05425	IPR029044, IPR004834, IPR013616	Nucleotide-diphospho-sugar transferases, Fungal chitin synthase, Chitin synthase N-terminal	ARCE_11210	IPR013616, IPR029044, IPR004834	Chitin synthase N-terminal, Nucleotide-diphospho-sugar transferases, Fungal chitin synthase
OG0001444	AROS_05427	IPR007727	Spo12	ARCE_11211	IPR007727	Spo12
OG0001445	AROS_05428			ARCE_11212
OG0001446	AROS_05429	IPR005225, IPR020849, IPR027417, IPR001806	Small GTP-binding protein domain, Small GTPase superfamily, Ras type, P-loop containing nucleoside triphosphate hydrolase, Small GTPase superfamily	ARCE_11213	IPR027417, IPR005225, IPR001806, IPR020849	P-loop containing nucleoside triphosphate hydrolase, Small GTP-binding protein domain, Small GTPase superfamily, Small GTPase superfamily, Ras type
OG0001447	AROS_05430	IPR013783, IPR006102, IPR008979, IPR017853	Immunoglobulin-like fold, Glycoside hydrolase, family 2, immunoglobulin-like beta-sandwich, Galactose-binding domain-like, Glycoside hydrolase superfamily	ARCE_11214	IPR006102, IPR008979, IPR017853, IPR013783	Glycoside hydrolase, family 2, immunoglobulin-like beta-sandwich, Galactose-binding domain-like, Glycoside hydrolase superfamily, Immunoglobulin-like fold
OG0001448	AROS_05431			ARCE_11215
OG0001449	AROS_05432	IPR003140, IPR029058	Phospholipase/carboxylesterase/thioesterase, Alpha/Beta hydrolase fold	ARCE_11216	IPR003140, IPR029058	Phospholipase/carboxylesterase/thioesterase, Alpha/Beta hydrolase fold
OG0001450	AROS_05433			ARCE_11217	IPR011333	SKP1/BTB/POZ domain
OG0001451	AROS_05434			ARCE_11218
OG0001452	AROS_05435			ARCE_11219
OG0001453	AROS_05436	IPR013863, IPR011044, IPR015943	Vacuolar import/degradation, Vid27-related, Quinoprotein amine dehydrogenase, beta chain-like, WD40/YVTN repeat-like-containing domain	ARCE_11220	IPR013863, IPR011044, IPR015943	Vacuolar import/degradation, Vid27-related, Quinoprotein amine dehydrogenase, beta chain-like, WD40/YVTN repeat-like-containing domain
OG0001454	AROS_05437			ARCE_11221
OG0001455	AROS_05438	IPR003691	Putative fluoride ion transporter CrcB	ARCE_11222	IPR003691	Putative fluoride ion transporter CrcB
OG0001456	AROS_05439	IPR000704, IPR016149	Casein kinase II, regulatory subunit, Casein kinase II, regulatory subunit, alpha-helical	ARCE_11223	IPR000704, IPR016149	Casein kinase II, regulatory subunit, Casein kinase II, regulatory subunit, alpha-helical
OG0001457	AROS_05440	IPR020846, IPR011701	Major facilitator superfamily domain, Major facilitator superfamily	ARCE_11224	IPR020846, IPR011701	Major facilitator superfamily domain, Major facilitator superfamily
OG0001458	AROS_05441	IPR020846, IPR011701	Major facilitator superfamily domain, Major facilitator superfamily	ARCE_11225	IPR020846, IPR011701	Major facilitator superfamily domain, Major facilitator superfamily
OG0001459	AROS_05442	IPR000509	Ribosomal protein L36e	ARCE_11226	IPR000509	Ribosomal protein L36e
OG0001460	AROS_05444	IPR032816	SNARE associated Golgi protein	ARCE_11227	IPR032816	SNARE associated Golgi protein
OG0001461	AROS_05445	IPR018108, IPR023395, IPR002048, IPR011992, IPR002067, IPR018247	Mitochondrial substrate/solute carrier, Mitochondrial carrier domain, EF-hand domain, EF-hand domain pair, Mitochondrial carrier protein, EF-Hand 1, calcium-binding site	ARCE_11228	IPR018108, IPR018247, IPR023395, IPR011992, IPR002067, IPR002048	Mitochondrial substrate/solute carrier, EF-Hand 1, calcium-binding site, Mitochondrial carrier domain, EF-hand domain pair, Mitochondrial carrier protein, EF-hand domain
OG0001462	AROS_05446			ARCE_11229
OG0001463	AROS_05447	IPR012337, IPR014811, IPR032472, IPR003165, IPR032473, IPR032474, IPR003100	Ribonuclease H-like domain, Argonaute, linker 1 domain, Argonaute linker 2 domain, Piwi domain, Protein argonaute, Mid domain, Protein argonaute, N-terminal, PAZ domain	ARCE_11230	IPR003165, IPR032472, IPR012337, IPR014811, IPR003100, IPR032474, IPR032473	Piwi domain, Argonaute linker 2 domain, Ribonuclease H-like domain, Argonaute, linker 1 domain, PAZ domain, Protein argonaute, N-terminal, Protein argonaute, Mid domain
OG0001464	AROS_05448	IPR004307	TspO/MBR-related protein	ARCE_11231	IPR004307	TspO/MBR-related protein
OG0001465	AROS_05449	IPR018466	Kre9/Knh1 family	ARCE_11232	IPR018466	Kre9/Knh1 family
OG0001466	AROS_05450	IPR000504, IPR034215	RNA recognition motif domain, RBM42, RNA recognition motif	ARCE_11233	IPR000504, IPR034215	RNA recognition motif domain, RBM42, RNA recognition motif
OG0001467	AROS_05451	IPR025607, IPR005485	Ribosomal protein L5 eukaryotic/L18 archaeal, C-terminal, Ribosomal protein L5 eukaryotic/L18 archaeal	ARCE_11234	IPR005485, IPR025607	Ribosomal protein L5 eukaryotic/L18 archaeal, Ribosomal protein L5 eukaryotic/L18 archaeal, C-terminal
OG0001468	AROS_05452	IPR019313	Mediator complex, subunit Med17	ARCE_11235	IPR019313	Mediator complex, subunit Med17
OG0001469	AROS_05453	IPR001138, IPR007219	Zn(2)-C6 fungal-type DNA-binding domain, Transcription factor domain, fungi	ARCE_11236	IPR001138, IPR007219	Zn(2)-C6 fungal-type DNA-binding domain, Transcription factor domain, fungi
OG0001470	AROS_05457	IPR019818, IPR004429, IPR024084	Isocitrate/isopropylmalate dehydrogenase, conserved site, Isopropylmalate dehydrogenase, Isopropylmalate dehydrogenase-like domain	ARCE_11238	IPR004429, IPR024084, IPR019818	Isopropylmalate dehydrogenase, Isopropylmalate dehydrogenase-like domain, Isocitrate/isopropylmalate dehydrogenase, conserved site
OG0001471	AROS_05458	IPR007204	Actin-related protein 2/3 complex subunit 3	ARCE_11239	IPR007204	Actin-related protein 2/3 complex subunit 3
OG0001472	AROS_05459	IPR029060, IPR014881, IPR033411, IPR017117	PIN domain-like, Nin one binding (NOB1) Zn-ribbon-like, Ribonuclease, PIN domain, Ribonuclease Nob1, eukaryote	ARCE_11240	IPR033411, IPR014881, IPR029060, IPR017117	Ribonuclease, PIN domain, Nin one binding (NOB1) Zn-ribbon-like, PIN domain-like, Ribonuclease Nob1, eukaryote
OG0001473	AROS_05460			ARCE_11241
OG0001474	AROS_05462	IPR021151, IPR007257	GINS subunit, domain A, DNA replication complex GINS protein Psf2	ARCE_11243	IPR007257, IPR021151	DNA replication complex GINS protein Psf2, GINS subunit, domain A
OG0001475	AROS_05463	IPR011009	Protein kinase-like domain	ARCE_11244	IPR011009	Protein kinase-like domain
OG0001476	AROS_07574			ARCE_02163
OG0001477	AROS_05464	IPR005629, IPR013320, IPR000757	Beta-glucan synthesis-associated, SKN1, Concanavalin A-like lectin/glucanase domain, Glycoside hydrolase family 16	ARCE_11245	IPR013320, IPR005629, IPR000757	Concanavalin A-like lectin/glucanase domain, Beta-glucan synthesis-associated, SKN1, Glycoside hydrolase family 16
OG0001478	AROS_05468	IPR013087, IPR001810	Zinc finger C2H2-type, F-box domain	ARCE_11247	IPR001810	F-box domain
OG0001479	AROS_05469	IPR018200, IPR028889, IPR001932, IPR001394, IPR029225, IPR014854	Ubiquitin specific protease, conserved site, Ubiquitin specific protease domain, PPM-type phosphatase domain, Peptidase C19, ubiquitin carboxyl-terminal hydrolase, Nse4/EID protein, Nse3/MAGE-binding domain, Non-structural maintenance of chromosome element 4, C-terminal	ARCE_11250	IPR001932, IPR018200, IPR028889, IPR001394	PPM-type phosphatase domain, Ubiquitin specific protease, conserved site, Ubiquitin specific protease domain, Peptidase C19, ubiquitin carboxyl-terminal hydrolase
OG0001480	AROS_05470			ARCE_11251
OG0001481	AROS_05471	IPR001509, IPR016040	NAD-dependent epimerase/dehydratase, NAD(P)-binding domain	ARCE_11252	IPR016040, IPR008030	NAD(P)-binding domain, NmrA-like domain
OG0001482	AROS_05472			ARCE_11253
OG0001483	AROS_05473	IPR022024	Protein of unknown function DUF3602	ARCE_11254	IPR022024	Protein of unknown function DUF3602
OG0001484	AROS_05474	IPR029063	S-adenosyl-L-methionine-dependent methyltransferase	ARCE_11255	IPR029063	S-adenosyl-L-methionine-dependent methyltransferase
OG0001485	AROS_05475	IPR000210, IPR011333	BTB/POZ domain, SKP1/BTB/POZ domain	ARCE_11256	IPR000210, IPR011333	BTB/POZ domain, SKP1/BTB/POZ domain
OG0001486	AROS_05476	IPR027443, IPR026992, IPR005123	Isopenicillin N synthase-like, Non-haem dioxygenase N-terminal domain, Oxoglutarate/iron-dependent dioxygenase	ARCE_11257	IPR005123, IPR026992, IPR027443	Oxoglutarate/iron-dependent dioxygenase, Non-haem dioxygenase N-terminal domain, Isopenicillin N synthase-like
OG0001487	AROS_05477	IPR000408, IPR009091	Regulator of chromosome condensation, RCC1, Regulator of chromosome condensation 1/beta-lactamase-inhibitor protein II	ARCE_11258	IPR000408, IPR009091	Regulator of chromosome condensation, RCC1, Regulator of chromosome condensation 1/beta-lactamase-inhibitor protein II
OG0001488	AROS_05478			ARCE_11259
OG0001489	AROS_05479	IPR000873, IPR014031, IPR016039, IPR014030, IPR014043, IPR009081, IPR020841, IPR020801, IPR016035, IPR020806, IPR016036	AMP-dependent synthetase/ligase, Beta-ketoacyl synthase, C-terminal, Thiolase-like, Beta-ketoacyl synthase, N-terminal, Acyl transferase, Phosphopantetheine binding ACP domain, Polyketide synthase, beta-ketoacyl synthase domain, Polyketide synthase, acyl transferase domain, Acyl transferase/acyl hydrolase/lysophospholipase, Polyketide synthase, phosphopantetheine-binding domain, Malonyl-CoA ACP t…	ARCE_11260	IPR014043, IPR009081, IPR016039, IPR020801, IPR014030, IPR000873, IPR020841, IPR016036, IPR016035, IPR020806, IPR014031	Acyl transferase, Phosphopantetheine binding ACP domain, Thiolase-like, Polyketide synthase, acyl transferase domain, Beta-ketoacyl synthase, N-terminal, AMP-dependent synthetase/ligase, Polyketide synthase, beta-ketoacyl synthase domain, Malonyl-CoA ACP transacylase, ACP-binding, Acyl transferase/acyl hydrolase/lysophospholipase, Polyketide synthase, phosphopantetheine-binding domain, Beta-ketoa…
OG0001490	AROS_05480	IPR002401, IPR001128	Cytochrome P450, E-class, group I, Cytochrome P450	ARCE_11261	IPR001128, IPR002401	Cytochrome P450, Cytochrome P450, E-class, group I
OG0001491	AROS_05481	IPR011234	Fumarylacetoacetase, C-terminal-related	ARCE_11262	IPR011234	Fumarylacetoacetase, C-terminal-related
OG0001492	AROS_05482	IPR002938, IPR023753	FAD-binding domain, FAD/NAD(P)-binding domain	ARCE_11263	IPR023753, IPR002938	FAD/NAD(P)-binding domain, FAD-binding domain
OG0001493	AROS_05483			ARCE_11264
OG0001494	AROS_05484	IPR011545, IPR014014, IPR027417, IPR014001, IPR001650, IPR000629	DEAD/DEAH box helicase domain, RNA helicase, DEAD-box type, Q motif, P-loop containing nucleoside triphosphate hydrolase, Helicase superfamily 1/2, ATP-binding domain, Helicase, C-terminal, ATP-dependent RNA helicase DEAD-box, conserved site	ARCE_11265	IPR011545, IPR014014, IPR000629, IPR027417, IPR014001, IPR001650	DEAD/DEAH box helicase domain, RNA helicase, DEAD-box type, Q motif, ATP-dependent RNA helicase DEAD-box, conserved site, P-loop containing nucleoside triphosphate hydrolase, Helicase superfamily 1/2, ATP-binding domain, Helicase, C-terminal
OG0001495	AROS_05485	IPR011333, IPR000210	SKP1/BTB/POZ domain, BTB/POZ domain	ARCE_11266	IPR000210, IPR011333	BTB/POZ domain, SKP1/BTB/POZ domain
OG0001496	AROS_05486	IPR000086, IPR020084, IPR015797	NUDIX hydrolase domain, NUDIX hydrolase, conserved site, NUDIX hydrolase domain-like	ARCE_11267	IPR020084, IPR000086, IPR015797	NUDIX hydrolase, conserved site, NUDIX hydrolase domain, NUDIX hydrolase domain-like
OG0001497	AROS_05487	IPR024041, IPR018047, IPR001905	Ammonium transporter AmtB-like domain, Ammonium transporter, conserved site, Ammonium transporter	ARCE_11268	IPR024041, IPR001905, IPR018047	Ammonium transporter AmtB-like domain, Ammonium transporter, Ammonium transporter, conserved site
OG0001498	AROS_05488	IPR029063	S-adenosyl-L-methionine-dependent methyltransferase	ARCE_11269	IPR029063	S-adenosyl-L-methionine-dependent methyltransferase
OG0001499	AROS_05489	IPR021819, IPR012486	Protein of unknown function DUF3402, N1221-like	ARCE_11270	IPR021819, IPR012486	Protein of unknown function DUF3402, N1221-like
OG0001500	AROS_05490	IPR013922	Cyclin PHO80-like	ARCE_11271	IPR013922	Cyclin PHO80-like
OG0001501	AROS_05491	IPR006094, IPR016169, IPR016166, IPR016167, IPR006093, IPR012951	FAD linked oxidase, N-terminal, CO dehydrogenase flavoprotein-like, FAD-binding, subdomain 2, FAD-binding, type 2, FAD-binding, type 2, subdomain 1, Oxygen oxidoreductase covalent FAD-binding site, Berberine/berberine-like	ARCE_11272	IPR016167, IPR016166, IPR012951, IPR016169, IPR006094	FAD-binding, type 2, subdomain 1, FAD-binding, type 2, Berberine/berberine-like, CO dehydrogenase flavoprotein-like, FAD-binding, subdomain 2, FAD linked oxidase, N-terminal
OG0001502	AROS_05493			ARCE_11273
OG0001503	AROS_05494	IPR013087, IPR013083	Zinc finger C2H2-type, Zinc finger, RING/FYVE/PHD-type	ARCE_11274	IPR013087, IPR013083	Zinc finger C2H2-type, Zinc finger, RING/FYVE/PHD-type
OG0001504	AROS_18367	IPR021109, IPR012337	Aspartic peptidase domain, Ribonuclease H-like domain	ARCE_02166
OG0001505	AROS_05495	IPR000594, IPR032420, IPR018075, IPR018965, IPR032418, IPR000011, IPR019572	THIF-type NAD/FAD binding fold, Ubiquitin-activating enzyme E1, four-helix bundle, Ubiquitin-activating enzyme E1, Ubiquitin-activating enzyme E1, C-terminal, Ubiquitin-activating enzyme E1, FCCH domain, Ubiquitin/SUMO-activating enzyme E1, Ubiquitin-activating enzyme, catalytic cysteine domain	ARCE_11275	IPR000594, IPR000011, IPR018965, IPR032418, IPR018075, IPR019572, IPR032420	THIF-type NAD/FAD binding fold, Ubiquitin/SUMO-activating enzyme E1, Ubiquitin-activating enzyme E1, C-terminal, Ubiquitin-activating enzyme E1, FCCH domain, Ubiquitin-activating enzyme E1, Ubiquitin-activating enzyme, catalytic cysteine domain, Ubiquitin-activating enzyme E1, four-helix bundle
OG0001506	AROS_05496	IPR019134, IPR018816	Cactin, C-terminal, Cactin, central domain	ARCE_11276	IPR018816, IPR019134	Cactin, central domain, Cactin, C-terminal
OG0001507	AROS_05497			ARCE_11277
OG0001508	AROS_05498	IPR004161, IPR004160, IPR003285, IPR009001, IPR000795, IPR031157, IPR009000, IPR027417	Translation elongation factor EFTu-like, domain 2, Translation elongation factor EFTu/EF1A, C-terminal, Eukaryotic peptide chain release factor GTP-binding subunit, Translation elongation factor EF1A/initiation factor IF2gamma, C-terminal, Transcription factor, GTP-binding domain, Tr-type G domain, conserved site, Translation protein, beta-barrel domain, P-loop containing nucleoside triphosphate …	ARCE_11278	IPR000795, IPR003285, IPR031157, IPR004161, IPR004160, IPR027417, IPR009000, IPR009001	Transcription factor, GTP-binding domain, Eukaryotic peptide chain release factor GTP-binding subunit, Tr-type G domain, conserved site, Translation elongation factor EFTu-like, domain 2, Translation elongation factor EFTu/EF1A, C-terminal, P-loop containing nucleoside triphosphate hydrolase, Translation protein, beta-barrel domain, Translation elongation factor EF1A/initiation factor IF2gamma, C…
OG0001509	AROS_05499	IPR001452, IPR007131	SH3 domain, SLA1 homology domain 1, SHD1	ARCE_11279	IPR001452, IPR007131	SH3 domain, SLA1 homology domain 1, SHD1
OG0001510	AROS_05500	IPR016024, IPR000904, IPR032629, IPR023394, IPR011989, IPR032691, IPR015403	Armadillo-type fold, Sec7 domain, Mon2, dimerisation and cyclophilin-binding domain, Sec7 domain, alpha orthogonal bundle, Armadillo-like helical, Guanine nucleotide exchange factor, N-terminal, Sec7, C-terminal	ARCE_11280	IPR032691, IPR015403, IPR000904, IPR023394, IPR011989, IPR032629, IPR016024	Guanine nucleotide exchange factor, N-terminal, Sec7, C-terminal, Sec7 domain, Sec7 domain, alpha orthogonal bundle, Armadillo-like helical, Mon2, dimerisation and cyclophilin-binding domain, Armadillo-type fold
OG0001511	AROS_05501	IPR002773, IPR029035	Deoxyhypusine synthase, DHS-like NAD/FAD-binding domain	ARCE_11281	IPR002773, IPR029035	Deoxyhypusine synthase, DHS-like NAD/FAD-binding domain
OG0001512	AROS_05504	IPR001810, IPR032675	F-box domain, Leucine-rich repeat domain, L domain-like	ARCE_11282	IPR001810, IPR032675	F-box domain, Leucine-rich repeat domain, L domain-like
OG0001513	AROS_05503			ARCE_11283
OG0001514	AROS_05502			ARCE_11284
OG0001515	AROS_05505			ARCE_11285
OG0001516	AROS_05506			ARCE_11286
OG0001517	AROS_05507	IPR005522	Inositol polyphosphate kinase	ARCE_11287	IPR005522	Inositol polyphosphate kinase
OG0001518	AROS_05508	IPR001766, IPR011991, IPR000253, IPR008984	Fork head domain, Winged helix-turn-helix DNA-binding domain, Forkhead-associated (FHA) domain, SMAD/FHA domain	ARCE_11288	IPR001766, IPR008984, IPR011991, IPR000253	Fork head domain, SMAD/FHA domain, Winged helix-turn-helix DNA-binding domain, Forkhead-associated (FHA) domain
OG0001519	AROS_05509	IPR019560	Mitochondrial 18kDa protein	ARCE_11289	IPR019560	Mitochondrial 18kDa protein
OG0001520	AROS_05510	IPR001810, IPR032675	F-box domain, Leucine-rich repeat domain, L domain-like	ARCE_11290	IPR001810, IPR032675	F-box domain, Leucine-rich repeat domain, L domain-like
OG0001521	AROS_05511	IPR002347, IPR016040	Short-chain dehydrogenase/reductase SDR, NAD(P)-binding domain	ARCE_11291	IPR002347, IPR016040	Short-chain dehydrogenase/reductase SDR, NAD(P)-binding domain
OG0001522	AROS_05512	IPR009305	Protein of unknown function DUF962	ARCE_11292	IPR009305	Protein of unknown function DUF962
OG0001523	AROS_05513	IPR011012, IPR001388, IPR010908	Longin-like domain, Synaptobrevin, Longin domain	ARCE_11293	IPR010908, IPR011012, IPR001388	Longin domain, Longin-like domain, Synaptobrevin
OG0001524	AROS_05514	IPR028018	Protein of unknown function DUF4646	ARCE_11294	IPR028018	Protein of unknown function DUF4646
OG0001525	AROS_05515	IPR004859, IPR001878, IPR017151	Putative 5-3 exonuclease, Zinc finger, CCHC-type, 5'-3' exoribonuclease type 2	ARCE_11295	IPR001878, IPR004859, IPR017151	Zinc finger, CCHC-type, Putative 5-3 exonuclease, 5'-3' exoribonuclease type 2
OG0001526	AROS_05516	IPR027363, IPR000649	Methylthioribose-1-phosphate isomerase-like, N-terminal domain, Initiation factor 2B-related	ARCE_11296	IPR027363, IPR000649	Methylthioribose-1-phosphate isomerase-like, N-terminal domain, Initiation factor 2B-related
OG0001527	AROS_05517			ARCE_11297
OG0001528	AROS_05518			ARCE_11298
OG0001529	AROS_05519			ARCE_11299
OG0001530	AROS_05520	IPR033704, IPR008181, IPR029054	dUTPase, trimeric, Deoxyuridine triphosphate nucleotidohydrolase, dUTPase-like	ARCE_11300	IPR033704, IPR029054, IPR008181	dUTPase, trimeric, dUTPase-like, Deoxyuridine triphosphate nucleotidohydrolase
OG0001531	AROS_05521	IPR003837	Glu-tRNAGln amidotransferase C subunit	ARCE_11301	IPR003837	Glu-tRNAGln amidotransferase C subunit
OG0001532	AROS_05522	IPR032053	Mitochondrial 28S ribosomal protein S34	ARCE_11302	IPR032053	Mitochondrial 28S ribosomal protein S34
OG0001533	AROS_05523	IPR024079, IPR008754	Metallopeptidase, catalytic domain, Peptidase M43, pregnancy-associated plasma-A	ARCE_11303	IPR008754, IPR024079	Peptidase M43, pregnancy-associated plasma-A, Metallopeptidase, catalytic domain
OG0001534	AROS_05525	IPR011009, IPR000719	Protein kinase-like domain, Protein kinase domain	ARCE_11304	IPR000719, IPR011009	Protein kinase domain, Protein kinase-like domain
OG0001535	AROS_05526	IPR015927, IPR000223	Peptidase S24/S26A/S26B/S26C, Peptidase S26A, signal peptidase I	ARCE_11305	IPR015927, IPR000223	Peptidase S24/S26A/S26B/S26C, Peptidase S26A, signal peptidase I
OG0001536	AROS_05527	IPR031838, IPR007785	Fe-S cluster assembly protein Dre2, N-terminal, Anamorsin	ARCE_11306	IPR031838, IPR007785	Fe-S cluster assembly protein Dre2, N-terminal, Anamorsin
OG0001537	AROS_05528	IPR011991, IPR001766, IPR030456	Winged helix-turn-helix DNA-binding domain, Fork head domain, Fork head domain conserved site 2	ARCE_11307	IPR030456, IPR011991, IPR001766	Fork head domain conserved site 2, Winged helix-turn-helix DNA-binding domain, Fork head domain
OG0001538	AROS_05529	IPR001766, IPR011991, IPR030456	Fork head domain, Winged helix-turn-helix DNA-binding domain, Fork head domain conserved site 2	ARCE_11308	IPR030456, IPR001766, IPR011991	Fork head domain conserved site 2, Fork head domain, Winged helix-turn-helix DNA-binding domain
OG0001539	AROS_05531			ARCE_11309
OG0001540	AROS_05532	IPR032675	Leucine-rich repeat domain, L domain-like	ARCE_11310	IPR032675	Leucine-rich repeat domain, L domain-like
OG0001541	AROS_05534	IPR025337	Domain of unknown function DUF4243	ARCE_11311	IPR025337	Domain of unknown function DUF4243
OG0001542	AROS_05535	IPR022755, IPR031774, IPR021966, IPR013087, IPR003604, IPR024598	Zinc finger, double-stranded RNA binding, SF3A3 domain, Splicing factor SF3a60 binding domain, Zinc finger C2H2-type, Matrin/U1-C-like, C2H2-type zinc finger, Domain of unknown function DUF3449	ARCE_11312	IPR013087, IPR024598, IPR031774, IPR003604, IPR021966, IPR022755	Zinc finger C2H2-type, Domain of unknown function DUF3449, SF3A3 domain, Matrin/U1-C-like, C2H2-type zinc finger, Splicing factor SF3a60 binding domain, Zinc finger, double-stranded RNA binding
OG0001543	AROS_05536	IPR002013, IPR000300, IPR005135	SAC domain, Inositol polyphosphate-related phosphatase, Endonuclease/exonuclease/phosphatase	ARCE_11313	IPR000300, IPR005135, IPR002013	Inositol polyphosphate-related phosphatase, Endonuclease/exonuclease/phosphatase, SAC domain
OG0001544	AROS_05537	IPR008979	Galactose-binding domain-like	ARCE_11314	IPR008979	Galactose-binding domain-like
OG0001545	AROS_05539	IPR006694	Fatty acid hydroxylase	ARCE_11315	IPR006694	Fatty acid hydroxylase
OG0001546	AROS_05540			ARCE_11316
OG0001547	AROS_05541	IPR008220, IPR029058, IPR000073	Homoserine/serine acetyltransferase, Alpha/Beta hydrolase fold, Alpha/beta hydrolase fold-1	ARCE_11317	IPR029058, IPR008220, IPR000073	Alpha/Beta hydrolase fold, Homoserine/serine acetyltransferase, Alpha/beta hydrolase fold-1
OG0001548	AROS_05542			ARCE_11318
OG0001549	AROS_05543	IPR005024	Snf7 family	ARCE_11319	IPR005024	Snf7 family
OG0001550	AROS_05544	IPR007277	Transmembrane adaptor Erv26	ARCE_11320	IPR007277	Transmembrane adaptor Erv26
OG0001551	AROS_05545	IPR001214	SET domain	ARCE_11321	IPR001214	SET domain
OG0001552	AROS_05546	IPR020892, IPR029000, IPR024936, IPR002130	Cyclophilin-type peptidyl-prolyl cis-trans isomerase, conserved site, Cyclophilin-like domain, Cyclophilin-type peptidyl-prolyl cis-trans isomerase, Cyclophilin-type peptidyl-prolyl cis-trans isomerase domain	ARCE_11322	IPR029000, IPR024936, IPR020892, IPR002130	Cyclophilin-like domain, Cyclophilin-type peptidyl-prolyl cis-trans isomerase, Cyclophilin-type peptidyl-prolyl cis-trans isomerase, conserved site, Cyclophilin-type peptidyl-prolyl cis-trans isomerase domain
OG0001553	AROS_05547	IPR005024	Snf7 family	ARCE_11323	IPR005024	Snf7 family
OG0001554	AROS_05548	IPR000073, IPR016812, IPR029058	Alpha/beta hydrolase fold-1, Protein phosphatase methylesterase, eukaryotic, Alpha/Beta hydrolase fold	ARCE_11324	IPR029058, IPR016812, IPR000073	Alpha/Beta hydrolase fold, Protein phosphatase methylesterase, eukaryotic, Alpha/beta hydrolase fold-1
OG0001555	AROS_05549	IPR005139, IPR000352	Peptide chain release factor, Peptide chain release factor class I/class II	ARCE_11325	IPR005139, IPR000352	Peptide chain release factor, Peptide chain release factor class I/class II
OG0001556	AROS_05550	IPR013083, IPR004331, IPR018957, IPR017907, IPR001841	Zinc finger, RING/FYVE/PHD-type, SPX domain, Zinc finger, C3HC4 RING-type, Zinc finger, RING-type, conserved site, Zinc finger, RING-type	ARCE_11326	IPR001841, IPR004331, IPR017907, IPR018957, IPR013083	Zinc finger, RING-type, SPX domain, Zinc finger, RING-type, conserved site, Zinc finger, C3HC4 RING-type, Zinc finger, RING/FYVE/PHD-type
OG0001557	AROS_05551	IPR029510, IPR015590, IPR016161, IPR016162	Aldehyde dehydrogenase, glutamic acid active site, Aldehyde dehydrogenase domain, Aldehyde/histidinol dehydrogenase, Aldehyde dehydrogenase N-terminal domain	ARCE_11327	IPR015590, IPR016161, IPR029510, IPR016162	Aldehyde dehydrogenase domain, Aldehyde/histidinol dehydrogenase, Aldehyde dehydrogenase, glutamic acid active site, Aldehyde dehydrogenase N-terminal domain
OG0001558	AROS_05552	IPR007066, IPR006592, IPR000722, IPR007083, IPR007081	RNA polymerase Rpb1, domain 3, RNA polymerase, N-terminal, RNA polymerase, alpha subunit, RNA polymerase Rpb1, domain 4, RNA polymerase Rpb1, domain 5	ARCE_11328	IPR007080, IPR007083, IPR000722, IPR007081, IPR006592, IPR007066	RNA polymerase Rpb1, domain 1, RNA polymerase Rpb1, domain 4, RNA polymerase, alpha subunit, RNA polymerase Rpb1, domain 5, RNA polymerase, N-terminal, RNA polymerase Rpb1, domain 3
OG0001559	AROS_05553			ARCE_11329
OG0001560	AROS_05555			ARCE_11331
OG0001561	AROS_05556	IPR000504, IPR034150	RNA recognition motif domain, SF3B14, RNA recognition motif	ARCE_11332	IPR000504, IPR034150	RNA recognition motif domain, SF3B14, RNA recognition motif
OG0001562	AROS_05559	IPR031355	Protein of unknown function DUF5102	ARCE_11334	IPR031355	Protein of unknown function DUF5102
OG0001563	AROS_05560	IPR007224	Transcription initiation factor Rrn11	ARCE_11335	IPR007224	Transcription initiation factor Rrn11
OG0001564	AROS_05562	IPR001752, IPR019821, IPR027417	Kinesin motor domain, Kinesin motor domain, conserved site, P-loop containing nucleoside triphosphate hydrolase	ARCE_11336	IPR001752, IPR027417, IPR019821	Kinesin motor domain, P-loop containing nucleoside triphosphate hydrolase, Kinesin motor domain, conserved site
OG0001565	AROS_05563	IPR032466, IPR002195, IPR004721, IPR006680	Metal-dependent hydrolase, Dihydroorotase, conserved site, Dihydroorotase homodimeric type, Amidohydrolase-related	ARCE_11337	IPR004721, IPR002195, IPR006680, IPR032466	Dihydroorotase homodimeric type, Dihydroorotase, conserved site, Amidohydrolase-related, Metal-dependent hydrolase
OG0001566	AROS_05564	IPR017986, IPR015943, IPR001680, IPR019775	WD40-repeat-containing domain, WD40/YVTN repeat-like-containing domain, WD40 repeat, WD40 repeat, conserved site	ARCE_11338	IPR017986, IPR015943, IPR001680, IPR019775	WD40-repeat-containing domain, WD40/YVTN repeat-like-containing domain, WD40 repeat, WD40 repeat, conserved site
OG0001567	AROS_05565	IPR019818, IPR024084	Isocitrate/isopropylmalate dehydrogenase, conserved site, Isopropylmalate dehydrogenase-like domain	ARCE_11339	IPR024084, IPR019818	Isopropylmalate dehydrogenase-like domain, Isocitrate/isopropylmalate dehydrogenase, conserved site
OG0001568	AROS_05566			ARCE_11340
OG0001569	AROS_05567			ARCE_11341
OG0001570	AROS_05568	IPR006603, IPR016817	PQ-loop repeat, Mannose-P-dolichol utilization defect 1 protein	ARCE_11342	IPR006603, IPR016817	PQ-loop repeat, Mannose-P-dolichol utilization defect 1 protein
OG0001571	AROS_05569	IPR011989	Armadillo-like helical	ARCE_11343
OG0001572	AROS_05571	IPR032675, IPR000719, IPR011009, IPR008271	Leucine-rich repeat domain, L domain-like, Protein kinase domain, Protein kinase-like domain, Serine/threonine-protein kinase, active site	ARCE_11345	IPR011009, IPR000719, IPR008271, IPR032675, IPR001245, IPR001452	Protein kinase-like domain, Protein kinase domain, Serine/threonine-protein kinase, active site, Leucine-rich repeat domain, L domain-like, Serine-threonine/tyrosine-protein kinase, catalytic domain, SH3 domain
OG0001573	AROS_05576	IPR027417, IPR019489, IPR003593, IPR003959	P-loop containing nucleoside triphosphate hydrolase, Clp ATPase, C-terminal, AAA+ ATPase domain, ATPase, AAA-type, core	ARCE_11346	IPR019489, IPR003959, IPR003593, IPR027417	Clp ATPase, C-terminal, ATPase, AAA-type, core, AAA+ ATPase domain, P-loop containing nucleoside triphosphate hydrolase
OG0001574	AROS_05577	IPR011993, IPR000156	PH domain-like, Ran binding domain	ARCE_11347	IPR000156, IPR011993	Ran binding domain, PH domain-like
OG0001575	AROS_05578	IPR009038	GOLD domain	ARCE_11348	IPR009038, IPR002745	GOLD domain, Phosphotransferase KptA/Tpt1
OG0001576	AROS_05580	IPR011042, IPR001810, IPR011043	Six-bladed beta-propeller, TolB-like, F-box domain, Galactose oxidase/kelch, beta-propeller	ARCE_11353	IPR001810, IPR011043, IPR015943	F-box domain, Galactose oxidase/kelch, beta-propeller, WD40/YVTN repeat-like-containing domain
OG0001577	AROS_05581	IPR001810	F-box domain	ARCE_11354	IPR001810	F-box domain
OG0001578	AROS_07367	IPR032675	Leucine-rich repeat domain, L domain-like	ARCE_11355	IPR032675	Leucine-rich repeat domain, L domain-like
OG0001579	AROS_05583	IPR023410, IPR023409, IPR000308	14-3-3 domain, 14-3-3 protein, conserved site, 14-3-3 protein	ARCE_11356	IPR023410, IPR023409, IPR000308	14-3-3 domain, 14-3-3 protein, conserved site, 14-3-3 protein
OG0001580	AROS_05584	IPR015421, IPR015424, IPR015422, IPR004839	Pyridoxal phosphate-dependent transferase, major region, subdomain 1, Pyridoxal phosphate-dependent transferase, Pyridoxal phosphate-dependent transferase, subdomain 2, Aminotransferase, class I/classII	ARCE_11357	IPR015422, IPR015424, IPR015421, IPR004839	Pyridoxal phosphate-dependent transferase, subdomain 2, Pyridoxal phosphate-dependent transferase, Pyridoxal phosphate-dependent transferase, major region, subdomain 1, Aminotransferase, class I/classII
OG0001581	AROS_05585			ARCE_11358
OG0001582	AROS_05587			ARCE_11360
OG0001583	AROS_05588	IPR007758	Nucleoporin, NSP1-like, C-terminal	ARCE_11361	IPR007758	Nucleoporin, NSP1-like, C-terminal
OG0001584	AROS_05589	IPR014014, IPR001650, IPR027417, IPR014001, IPR011545, IPR000629	RNA helicase, DEAD-box type, Q motif, Helicase, C-terminal, P-loop containing nucleoside triphosphate hydrolase, Helicase superfamily 1/2, ATP-binding domain, DEAD/DEAH box helicase domain, ATP-dependent RNA helicase DEAD-box, conserved site	ARCE_11362	IPR014014, IPR011545, IPR001650, IPR027417, IPR014001, IPR000629	RNA helicase, DEAD-box type, Q motif, DEAD/DEAH box helicase domain, Helicase, C-terminal, P-loop containing nucleoside triphosphate hydrolase, Helicase superfamily 1/2, ATP-binding domain, ATP-dependent RNA helicase DEAD-box, conserved site
OG0001585	AROS_05590	IPR013886, IPR021625	PI31 proteasome regulator, C-terminal, PI31 proteasome regulator, N-terminal	ARCE_11363	IPR013886, IPR021625	PI31 proteasome regulator, C-terminal, PI31 proteasome regulator, N-terminal
OG0001586	AROS_05591			ARCE_11364
OG0001587	AROS_16119	IPR000571	Zinc finger, CCCH-type	ARCE_02175	IPR000571	Zinc finger, CCCH-type
OG0001588	AROS_05592	IPR013083, IPR002110, IPR020683, IPR011011	Zinc finger, RING/FYVE/PHD-type, Ankyrin repeat, Ankyrin repeat-containing domain, Zinc finger, FYVE/PHD-type	ARCE_11365	IPR001841, IPR002110, IPR020683, IPR013083	Zinc finger, RING-type, Ankyrin repeat, Ankyrin repeat-containing domain, Zinc finger, RING/FYVE/PHD-type
OG0001589	AROS_05593	IPR019095	Mediator complex, subunit Med18, metazoa/fungi	ARCE_11366	IPR019095	Mediator complex, subunit Med18, metazoa/fungi
OG0001590	AROS_05594	IPR011012, IPR006722	Longin-like domain, Trafficking protein particle complex subunit 2	ARCE_11367	IPR011012, IPR006722	Longin-like domain, Trafficking protein particle complex subunit 2
OG0001591	AROS_05595	IPR000719, IPR011009	Protein kinase domain, Protein kinase-like domain	ARCE_11368	IPR000719, IPR011009	Protein kinase domain, Protein kinase-like domain
OG0001592	AROS_05596	IPR007529, IPR011989, IPR016024, IPR019451	Zinc finger, HIT-type, Armadillo-like helical, Armadillo-type fold, RNA polymerase II assembly factor Rtp1, C-terminal	ARCE_11369	IPR016024, IPR007529, IPR019451, IPR011989	Armadillo-type fold, Zinc finger, HIT-type, RNA polymerase II assembly factor Rtp1, C-terminal, Armadillo-like helical
OG0001593	AROS_05599	IPR000873, IPR020845	AMP-dependent synthetase/ligase, AMP-binding, conserved site	ARCE_11372	IPR000873	AMP-dependent synthetase/ligase
OG0001594	AROS_05603	IPR031728, IPR017853	Beta-glucuronidase, C-terminal, Glycoside hydrolase superfamily	ARCE_11373	IPR017853, IPR031728	Glycoside hydrolase superfamily, Beta-glucuronidase, C-terminal
OG0001595	AROS_05613	IPR005123, IPR026992, IPR027443	Oxoglutarate/iron-dependent dioxygenase, Non-haem dioxygenase N-terminal domain, Isopenicillin N synthase-like	ARCE_11376	IPR005123, IPR027443, IPR026992	Oxoglutarate/iron-dependent dioxygenase, Isopenicillin N synthase-like, Non-haem dioxygenase N-terminal domain
OG0001596	AROS_05614	IPR001260	Coproporphyrinogen III oxidase, aerobic	ARCE_11377	IPR001260	Coproporphyrinogen III oxidase, aerobic
OG0001597	AROS_05615			ARCE_11378
OG0001598	AROS_05617	IPR006047, IPR017853, IPR006048, IPR006407	Glycosyl hydrolase, family 13, catalytic domain, Glycoside hydrolase superfamily, Alpha-amylase/branching enzyme, C-terminal all beta, 1,4-alpha-glucan-branching enzyme, GlgB	ARCE_11380	IPR006048, IPR006047, IPR013783, IPR004193, IPR014756, IPR017853, IPR006407	Alpha-amylase/branching enzyme, C-terminal all beta, Glycosyl hydrolase, family 13, catalytic domain, Immunoglobulin-like fold, Glycoside hydrolase, family 13, N-terminal, Immunoglobulin E-set, Glycoside hydrolase superfamily, 1,4-alpha-glucan-branching enzyme, GlgB
OG0001599	AROS_05619	IPR002347, IPR016040	Short-chain dehydrogenase/reductase SDR, NAD(P)-binding domain	ARCE_11381	IPR020904, IPR002347, IPR016040	Short-chain dehydrogenase/reductase, conserved site, Short-chain dehydrogenase/reductase SDR, NAD(P)-binding domain
OG0001600	AROS_05621			ARCE_11382
OG0001601	AROS_05622	IPR000504	RNA recognition motif domain	ARCE_11383	IPR000504	RNA recognition motif domain
OG0001602	AROS_05623	IPR027795	GATS-like ACT domain	ARCE_11384	IPR027795	GATS-like ACT domain
OG0001603	AROS_05624			ARCE_11385
OG0001604	AROS_05625	IPR002347, IPR016040	Short-chain dehydrogenase/reductase SDR, NAD(P)-binding domain	ARCE_11386	IPR002347, IPR016040, IPR020904	Short-chain dehydrogenase/reductase SDR, NAD(P)-binding domain, Short-chain dehydrogenase/reductase, conserved site
OG0001605	AROS_05626			ARCE_11387
OG0001606	AROS_05627			ARCE_11389
OG0001607	AROS_05628	IPR014044, IPR002413, IPR001283	CAP domain, Ves allergen, Cysteine-rich secretory protein, allergen V5/Tpx-1-related	ARCE_11390	IPR014044	CAP domain
OG0001608	AROS_05629	IPR002777	Prefoldin beta-like	ARCE_11391	IPR002777	Prefoldin beta-like
OG0001609	AROS_05630	IPR017896, IPR017900, IPR010226	4Fe-4S ferredoxin-type, iron-sulphur binding domain, 4Fe-4S ferredoxin, iron-sulphur binding, conserved site, NADH-quinone oxidoreductase, chain I	ARCE_11392	IPR017896, IPR010226, IPR017900	4Fe-4S ferredoxin-type, iron-sulphur binding domain, NADH-quinone oxidoreductase, chain I, 4Fe-4S ferredoxin, iron-sulphur binding, conserved site
OG0001610	AROS_05631			ARCE_11393
OG0001611	AROS_05632	IPR009346	GRIM-19	ARCE_11394	IPR009346	GRIM-19
OG0001612	AROS_03982	IPR002156, IPR012337	Ribonuclease H domain, Ribonuclease H-like domain	ARCE_02178	IPR012337, IPR002156	Ribonuclease H-like domain, Ribonuclease H domain
OG0001613	AROS_05633	IPR009071	High mobility group box domain	ARCE_11395	IPR009071	High mobility group box domain
OG0001614	AROS_05634	IPR000182, IPR016181	GNAT domain, Acyl-CoA N-acyltransferase	ARCE_11396	IPR016181, IPR000182	Acyl-CoA N-acyltransferase, GNAT domain
OG0001615	AROS_05635	IPR002885, IPR011991, IPR011990	Pentatricopeptide repeat, Winged helix-turn-helix DNA-binding domain, Tetratricopeptide-like helical domain	ARCE_11397	IPR002885, IPR011990	Pentatricopeptide repeat, Tetratricopeptide-like helical domain
OG0001616	AROS_05636	IPR001164	Arf GTPase activating protein	ARCE_11398	IPR001164	Arf GTPase activating protein
OG0001617	AROS_05637	IPR034733, IPR011762, IPR029045, IPR011763	Acetyl-CoA carboxylase, Acetyl-coenzyme A carboxyltransferase, N-terminal, ClpP/crotonase-like domain, Acetyl-coenzyme A carboxyltransferase, C-terminal	ARCE_11399	IPR011763, IPR029045, IPR011762, IPR034733	Acetyl-coenzyme A carboxyltransferase, C-terminal, ClpP/crotonase-like domain, Acetyl-coenzyme A carboxyltransferase, N-terminal, Acetyl-CoA carboxylase
OG0001618	AROS_05418			ARCE_11400
OG0001619	AROS_05638	IPR021740	Velvet factor	ARCE_11403	IPR021740	Velvet factor
OG0001620	AROS_05639	IPR021740	Velvet factor	ARCE_11404	IPR021740	Velvet factor
OG0001621	AROS_05640	IPR003594, IPR014721, IPR013507, IPR014762, IPR020568, IPR014790	Histidine kinase-like ATPase, C-terminal domain, Ribosomal protein S5 domain 2-type fold, subgroup, DNA mismatch repair protein, C-terminal, DNA mismatch repair, conserved site, Ribosomal protein S5 domain 2-type fold, MutL, C-terminal, dimerisation	ARCE_11405	IPR014790, IPR003594, IPR013507, IPR014762, IPR014721, IPR020568	MutL, C-terminal, dimerisation, Histidine kinase-like ATPase, C-terminal domain, DNA mismatch repair protein, C-terminal, DNA mismatch repair, conserved site, Ribosomal protein S5 domain 2-type fold, subgroup, Ribosomal protein S5 domain 2-type fold
OG0001622	AROS_05641	IPR005123, IPR027443, IPR026992	Oxoglutarate/iron-dependent dioxygenase, Isopenicillin N synthase-like, Non-haem dioxygenase N-terminal domain	ARCE_11406	IPR005123, IPR027443, IPR026992	Oxoglutarate/iron-dependent dioxygenase, Isopenicillin N synthase-like, Non-haem dioxygenase N-terminal domain
OG0001623	AROS_05642			ARCE_11407
OG0001624	AROS_05643	IPR029021, IPR016130, IPR000387, IPR026893	Protein-tyrosine phosphatase-like, Protein-tyrosine phosphatase, active site, Tyrosine specific protein phosphatases domain, Tyrosine/serine-protein phosphatase IphP-type	ARCE_11408	IPR029021, IPR016130, IPR026893, IPR000387	Protein-tyrosine phosphatase-like, Protein-tyrosine phosphatase, active site, Tyrosine/serine-protein phosphatase IphP-type, Tyrosine specific protein phosphatases domain
OG0001625	AROS_05644	IPR016024, IPR011989, IPR032878, IPR021841	Armadillo-type fold, Armadillo-like helical, Vacuole morphology and inheritance protein 14, Fab1-binding region, Vacuolar protein 14 C-terminal Fig4-binding domain	ARCE_11409	IPR032878, IPR021841, IPR016024, IPR011989	Vacuole morphology and inheritance protein 14, Fab1-binding region, Vacuolar protein 14 C-terminal Fig4-binding domain, Armadillo-type fold, Armadillo-like helical
OG0001626	AROS_05645	IPR006751	TAFII55 protein, conserved region	ARCE_11410	IPR006751	TAFII55 protein, conserved region
OG0001627	AROS_05647	IPR013763, IPR013150, IPR000812, IPR013137, IPR023486	Cyclin-like, Transcription factor TFIIB, cyclin-like domain, Transcription factor TFIIB, Zinc finger, TFIIB-type, Transcription factor TFIIB, conserved site	ARCE_11413	IPR013763, IPR013150, IPR000812, IPR013137, IPR023486	Cyclin-like, Transcription factor TFIIB, cyclin-like domain, Transcription factor TFIIB, Zinc finger, TFIIB-type, Transcription factor TFIIB, conserved site
OG0001628	AROS_05648	IPR007023	Ribosomal biogenesis regulatory protein	ARCE_11414	IPR007023	Ribosomal biogenesis regulatory protein
OG0001629	AROS_05649	IPR014347, IPR028116	Tautomerase/MIF superfamily, Putative oxalocrotonate tautomerase	ARCE_11415	IPR014347, IPR028116	Tautomerase/MIF superfamily, Putative oxalocrotonate tautomerase
OG0001630	AROS_05650	IPR003228, IPR009072	Transcription initiation factor TFIID, subunit 12, Histone-fold	ARCE_11416
OG0001631	AROS_05651	IPR007303	TIP41-like protein	ARCE_11417	IPR007303	TIP41-like protein
OG0001632	AROS_05652	IPR027417, IPR022780	P-loop containing nucleoside triphosphate hydrolase, Dynein family light intermediate chain	ARCE_11418	IPR027417, IPR022780	P-loop containing nucleoside triphosphate hydrolase, Dynein family light intermediate chain
OG0001633	AROS_05654	IPR000717, IPR027528, IPR011991	Proteasome component (PCI) domain, Eukaryotic translation initiation factor 3 subunit M, Winged helix-turn-helix DNA-binding domain	ARCE_11419	IPR011991, IPR000717, IPR027528	Winged helix-turn-helix DNA-binding domain, Proteasome component (PCI) domain, Eukaryotic translation initiation factor 3 subunit M
OG0001634	AROS_05655	IPR000315, IPR018553	B-box-type zinc finger, Protein of unknown function DUF2009	ARCE_11420	IPR000315, IPR018553	B-box-type zinc finger, Protein of unknown function DUF2009
OG0001635	AROS_05656	IPR015366, IPR023828, IPR000209, IPR030400, IPR009020	Peptidase S53, activation domain, Peptidase S8, subtilisin, Ser-active site, Peptidase S8/S53 domain, Sedolisin domain, Protease propeptides/proteinase inhibitor I9	ARCE_11421	IPR000209, IPR015366, IPR030400, IPR009020, IPR023828	Peptidase S8/S53 domain, Peptidase S53, activation domain, Sedolisin domain, Protease propeptides/proteinase inhibitor I9, Peptidase S8, subtilisin, Ser-active site
OG0001636	AROS_05657	IPR023828, IPR015366, IPR000209, IPR030400, IPR009020	Peptidase S8, subtilisin, Ser-active site, Peptidase S53, activation domain, Peptidase S8/S53 domain, Sedolisin domain, Protease propeptides/proteinase inhibitor I9	ARCE_11422	IPR015366, IPR009020, IPR030400, IPR023828, IPR000209	Peptidase S53, activation domain, Protease propeptides/proteinase inhibitor I9, Sedolisin domain, Peptidase S8, subtilisin, Ser-active site, Peptidase S8/S53 domain
OG0001637	AROS_05658	IPR010756	Hepatocellular carcinoma-associated antigen 59	ARCE_11423	IPR010756	Hepatocellular carcinoma-associated antigen 59
OG0001638	AROS_05659	IPR002942, IPR018079	RNA-binding S4 domain, Ribosomal protein S4, conserved site	ARCE_11424	IPR002942, IPR018079	RNA-binding S4 domain, Ribosomal protein S4, conserved site
OG0001639	AROS_05660	IPR007259	Gamma-tubulin complex component protein	ARCE_11425	IPR007259	Gamma-tubulin complex component protein
OG0001640	AROS_05661	IPR027992, IPR000182, IPR007807, IPR013562, IPR033688	Possible tRNA binding domain, GNAT domain, Helicase domain, tRNA(Met) cytidine acetyltransferase TmcA, N-terminal, RNA cytidine acetyltransferase NAT10	ARCE_11426	IPR013562, IPR007807, IPR000182, IPR027992, IPR033688	tRNA(Met) cytidine acetyltransferase TmcA, N-terminal, Helicase domain, GNAT domain, Possible tRNA binding domain, RNA cytidine acetyltransferase NAT10
OG0001641	AROS_05662			ARCE_11427
OG0001642	AROS_05663	IPR002303, IPR009008, IPR002300, IPR033705, IPR001412, IPR014729, IPR009080, IPR013155	Valine-tRNA ligase, Valyl/Leucyl/Isoleucyl-tRNA synthetase, editing domain, Aminoacyl-tRNA synthetase, class Ia, Valyl tRNA synthetase, anticodon-binding domain, Aminoacyl-tRNA synthetase, class I, conserved site, Rossmann-like alpha/beta/alpha sandwich fold, Aminoacyl-tRNA synthetase, class Ia, anticodon-binding, Methionyl/Valyl/Leucyl/Isoleucyl-tRNA synthetase, anticodon-binding	ARCE_11428	IPR002303, IPR002300, IPR033705, IPR001412, IPR009080, IPR014729, IPR009008, IPR013155	Valine-tRNA ligase, Aminoacyl-tRNA synthetase, class Ia, Valyl tRNA synthetase, anticodon-binding domain, Aminoacyl-tRNA synthetase, class I, conserved site, Aminoacyl-tRNA synthetase, class Ia, anticodon-binding, Rossmann-like alpha/beta/alpha sandwich fold, Valyl/Leucyl/Isoleucyl-tRNA synthetase, editing domain, Methionyl/Valyl/Leucyl/Isoleucyl-tRNA synthetase, anticodon-binding
OG0001643	AROS_05665	IPR016169, IPR006094, IPR016164, IPR016171, IPR016166, IPR004113, IPR016167	CO dehydrogenase flavoprotein-like, FAD-binding, subdomain 2, FAD linked oxidase, N-terminal, FAD-linked oxidase-like, C-terminal, Vanillyl-alcohol oxidase, C-terminal subdomain 2, FAD-binding, type 2, FAD-linked oxidase, C-terminal, FAD-binding, type 2, subdomain 1	ARCE_11429	IPR016166, IPR004113, IPR016171, IPR016167, IPR016169, IPR016164, IPR006094	FAD-binding, type 2, FAD-linked oxidase, C-terminal, Vanillyl-alcohol oxidase, C-terminal subdomain 2, FAD-binding, type 2, subdomain 1, CO dehydrogenase flavoprotein-like, FAD-binding, subdomain 2, FAD-linked oxidase-like, C-terminal, FAD linked oxidase, N-terminal
OG0001644	AROS_05666	IPR000717	Proteasome component (PCI) domain	ARCE_11430	IPR000717	Proteasome component (PCI) domain
OG0001645	AROS_05668	IPR029191	Up-regulated during septation protein 1	ARCE_11431	IPR029191	Up-regulated during septation protein 1
OG0001646	AROS_05669			ARCE_11432
OG0001647	AROS_05670	IPR023409, IPR023410, IPR000308	14-3-3 protein, conserved site, 14-3-3 domain, 14-3-3 protein	ARCE_11433	IPR000308, IPR023409, IPR023410	14-3-3 protein, 14-3-3 protein, conserved site, 14-3-3 domain
OG0001648	AROS_05671	IPR029058, IPR012908	Alpha/Beta hydrolase fold, GPI inositol-deacylase PGAP1-like	ARCE_11434	IPR029058, IPR012908	Alpha/Beta hydrolase fold, GPI inositol-deacylase PGAP1-like
OG0001649	AROS_05672	IPR003349, IPR001606, IPR001965, IPR003347, IPR013083, IPR011011, IPR019786, IPR019787, IPR013637, IPR004198	JmjN domain, ARID DNA-binding domain, Zinc finger, PHD-type, JmjC domain, Zinc finger, RING/FYVE/PHD-type, Zinc finger, FYVE/PHD-type, Zinc finger, PHD-type, conserved site, Zinc finger, PHD-finger, Lysine-specific demethylase-like domain, Zinc finger, C5HC2-type	ARCE_11436	IPR013083, IPR019786, IPR003349, IPR003347, IPR001606, IPR001965, IPR019787, IPR011011, IPR004198, IPR013637	Zinc finger, RING/FYVE/PHD-type, Zinc finger, PHD-type, conserved site, JmjN domain, JmjC domain, ARID DNA-binding domain, Zinc finger, PHD-type, Zinc finger, PHD-finger, Zinc finger, FYVE/PHD-type, Zinc finger, C5HC2-type, Lysine-specific demethylase-like domain
OG0001650	AROS_05673	IPR002523	Mg2+ transporter protein, CorA-like/Zinc transport protein ZntB	ARCE_11437	IPR002523	Mg2+ transporter protein, CorA-like/Zinc transport protein ZntB
OG0001651	AROS_05674	IPR001611, IPR001054, IPR032675, IPR001932, IPR003591, IPR000159, IPR029787	Leucine-rich repeat, Adenylyl cyclase class-3/4/guanylyl cyclase, Leucine-rich repeat domain, L domain-like, PPM-type phosphatase domain, Leucine-rich repeat, typical subtype, Ras-associating (RA) domain, Nucleotide cyclase	ARCE_11438	IPR003591, IPR001611, IPR001054, IPR032675, IPR000159, IPR001932, IPR029787	Leucine-rich repeat, typical subtype, Leucine-rich repeat, Adenylyl cyclase class-3/4/guanylyl cyclase, Leucine-rich repeat domain, L domain-like, Ras-associating (RA) domain, PPM-type phosphatase domain, Nucleotide cyclase
OG0001652	AROS_05675	IPR002227, IPR008922	Tyrosinase copper-binding domain, Uncharacterised domain, di-copper centre	ARCE_11439	IPR008922, IPR002227	Uncharacterised domain, di-copper centre, Tyrosinase copper-binding domain
OG0001653	AROS_05678	IPR011993, IPR006887, IPR011989	PH domain-like, Domain of unknown function DUF625, Armadillo-like helical	ARCE_11440	IPR011993, IPR006887	PH domain-like, Domain of unknown function DUF625
OG0001654	AROS_05681	IPR000073, IPR000639, IPR029058	Alpha/beta hydrolase fold-1, Epoxide hydrolase-like, Alpha/Beta hydrolase fold	ARCE_11442	IPR029058, IPR000073, IPR000639	Alpha/Beta hydrolase fold, Alpha/beta hydrolase fold-1, Epoxide hydrolase-like
OG0001655	AROS_05682	IPR018545	Btz domain	ARCE_11443	IPR018545	Btz domain
OG0001656	AROS_05683	IPR016009, IPR028564	tRNA methyltransferase TRMD/TRM10-type domain, tRNA methyltransferase TRM10-type domain	ARCE_11444	IPR016009, IPR028564	tRNA methyltransferase TRMD/TRM10-type domain, tRNA methyltransferase TRM10-type domain
OG0001657	AROS_16130			ARCE_02183
OG0001658	AROS_05685	IPR029058, IPR003140	Alpha/Beta hydrolase fold, Phospholipase/carboxylesterase/thioesterase	ARCE_11445	IPR003140, IPR029058	Phospholipase/carboxylesterase/thioesterase, Alpha/Beta hydrolase fold
OG0001659	AROS_05687	IPR032675	Leucine-rich repeat domain, L domain-like	ARCE_11446	IPR032675	Leucine-rich repeat domain, L domain-like
OG0001660	AROS_05688			ARCE_11447
OG0001661	AROS_05689			ARCE_11448
OG0001662	AROS_05690	IPR001199, IPR018506	Cytochrome b5-like heme/steroid binding domain, Cytochrome b5, heme-binding site	ARCE_11449	IPR001199, IPR018506	Cytochrome b5-like heme/steroid binding domain, Cytochrome b5, heme-binding site
OG0001663	AROS_05691	IPR014720, IPR000999	Double-stranded RNA-binding domain, Ribonuclease III domain	ARCE_11450	IPR000999, IPR014720	Ribonuclease III domain, Double-stranded RNA-binding domain
OG0001664	AROS_05692	IPR008979	Galactose-binding domain-like	ARCE_11451	IPR008979	Galactose-binding domain-like
OG0001665	AROS_05694	IPR014729, IPR007230, IPR007667, IPR011800, IPR002500, IPR004511	Rossmann-like alpha/beta/alpha sandwich fold, Peptidase S59, nucleoporin, Hypoxia induced protein, domain, Phosphoadenosine phosphosulphate reductase CysH, Phosphoadenosine phosphosulphate reductase, Phosphoadenosine phosphosulphate/adenosine 5'-phosphosulphate reductase	ARCE_11453	IPR015943, IPR007230, IPR014729, IPR002500, IPR004511, IPR011800, IPR007667	WD40/YVTN repeat-like-containing domain, Peptidase S59, nucleoporin, Rossmann-like alpha/beta/alpha sandwich fold, Phosphoadenosine phosphosulphate reductase, Phosphoadenosine phosphosulphate/adenosine 5'-phosphosulphate reductase, Phosphoadenosine phosphosulphate reductase CysH, Hypoxia induced protein, domain
OG0001666	AROS_05695	IPR007642, IPR007645, IPR007644, IPR015712, IPR007120, IPR007121, IPR009674, IPR007641	RNA polymerase Rpb2, domain 2, RNA polymerase Rpb2, domain 3, RNA polymerase, beta subunit, protrusion, DNA-directed RNA polymerase, subunit 2, DNA-directed RNA polymerase, subunit 2, domain 6, RNA polymerase, beta subunit, conserved site, DNA-directed RNA polymerase I subunit RPA2, domain 4, RNA polymerase Rpb2, domain 7	ARCE_11454	IPR007644, IPR009674, IPR007120, IPR007121, IPR015712, IPR007642, IPR007645, IPR007641	RNA polymerase, beta subunit, protrusion, DNA-directed RNA polymerase I subunit RPA2, domain 4, DNA-directed RNA polymerase, subunit 2, domain 6, RNA polymerase, beta subunit, conserved site, DNA-directed RNA polymerase, subunit 2, RNA polymerase Rpb2, domain 2, RNA polymerase Rpb2, domain 3, RNA polymerase Rpb2, domain 7
OG0001667	AROS_05696	IPR009072	Histone-fold	ARCE_11455	IPR009072	Histone-fold
OG0001668	AROS_05697	IPR013087	Zinc finger C2H2-type	ARCE_11456	IPR013087	Zinc finger C2H2-type
OG0001669	AROS_05698	IPR029063	S-adenosyl-L-methionine-dependent methyltransferase	ARCE_11457	IPR029063	S-adenosyl-L-methionine-dependent methyltransferase
OG0001670	AROS_05699			ARCE_11458
OG0001671	AROS_05700			ARCE_11459
OG0001672	AROS_05706	IPR016166, IPR006094, IPR012951, IPR016169, IPR016167	FAD-binding, type 2, FAD linked oxidase, N-terminal, Berberine/berberine-like, CO dehydrogenase flavoprotein-like, FAD-binding, subdomain 2, FAD-binding, type 2, subdomain 1	ARCE_11460	IPR012951, IPR016169, IPR016166, IPR006094, IPR016167	Berberine/berberine-like, CO dehydrogenase flavoprotein-like, FAD-binding, subdomain 2, FAD-binding, type 2, FAD linked oxidase, N-terminal, FAD-binding, type 2, subdomain 1
OG0001673	AROS_05709	IPR003697, IPR029001	Maf-like protein, Inosine triphosphate pyrophosphatase-like	ARCE_11462	IPR003697, IPR029001	Maf-like protein, Inosine triphosphate pyrophosphatase-like
OG0001674	AROS_05710	IPR023798, IPR020606	Ribosomal protein S7 domain, Ribosomal protein S7, conserved site	ARCE_11463	IPR023798, IPR020606	Ribosomal protein S7 domain, Ribosomal protein S7, conserved site
OG0001675	AROS_05711	IPR023753, IPR002938	FAD/NAD(P)-binding domain, FAD-binding domain	ARCE_11464	IPR023753, IPR002938, IPR003953	FAD/NAD(P)-binding domain, FAD-binding domain, FAD-dependent oxidoreductase 2, FAD binding domain
OG0001676	AROS_05712	IPR013083, IPR031824, IPR001841	Zinc finger, RING/FYVE/PHD-type, E3 ubiquitin-protein ligase RNF220, middle domain, Zinc finger, RING-type	ARCE_11465	IPR013083, IPR001841, IPR031824	Zinc finger, RING/FYVE/PHD-type, Zinc finger, RING-type, E3 ubiquitin-protein ligase RNF220, middle domain
OG0001677	AROS_05713	IPR012621	Mitochondrial import receptor subunit TOM7	ARCE_11466	IPR012621	Mitochondrial import receptor subunit TOM7
OG0001678	AROS_05714	IPR024969, IPR027531, IPR000555	Rpn11/EIF3F, C-terminal, Eukaryotic translation initiation factor 3 subunit F, JAB1/MPN/MOV34 metalloenzyme domain	ARCE_11467	IPR027531, IPR000555, IPR024969	Eukaryotic translation initiation factor 3 subunit F, JAB1/MPN/MOV34 metalloenzyme domain, Rpn11/EIF3F, C-terminal
OG0001679	AROS_05716	IPR032675	Leucine-rich repeat domain, L domain-like	ARCE_11468	IPR032675	Leucine-rich repeat domain, L domain-like
OG0001680	AROS_05718			ARCE_11469
OG0001681	AROS_05719	IPR007484	Peptidase M28	ARCE_11470	IPR007484	Peptidase M28
OG0001682	AROS_05721	IPR020846, IPR005828, IPR003663	Major facilitator superfamily domain, Major facilitator, sugar transporter-like, Sugar/inositol transporter	ARCE_11471	IPR001223, IPR020846, IPR017853, IPR003663, IPR011583, IPR001579, IPR005828, IPR029070	Glycoside hydrolase family 18, catalytic domain, Major facilitator superfamily domain, Glycoside hydrolase superfamily, Sugar/inositol transporter, Chitinase II, Glycoside hydrolase, chitinase active site, Major facilitator, sugar transporter-like, Chitinase insertion domain
OG0001683	AROS_05722	IPR002772, IPR001764, IPR013783, IPR026891, IPR019800, IPR011658, IPR017853	Glycoside hydrolase family 3 C-terminal domain, Glycoside hydrolase, family 3, N-terminal, Immunoglobulin-like fold, Fibronectin type III-like domain, Glycoside hydrolase, family 3, active site, PA14 domain, Glycoside hydrolase superfamily	ARCE_11472	IPR026891, IPR002772, IPR001764, IPR017853, IPR011658, IPR013783	Fibronectin type III-like domain, Glycoside hydrolase family 3 C-terminal domain, Glycoside hydrolase, family 3, N-terminal, Glycoside hydrolase superfamily, PA14 domain, Immunoglobulin-like fold
OG0001684	AROS_05723	IPR022885, IPR029014, IPR001135, IPR014029	NAD(P)H-quinone oxidoreductase subunit D/H, NiFe hydrogenase-like, NADH-quinone oxidoreductase, subunit D, NADH:ubiquinone oxidoreductase, 49kDa subunit, conserved site	ARCE_11473	IPR022885, IPR001135, IPR029014, IPR014029	NAD(P)H-quinone oxidoreductase subunit D/H, NADH-quinone oxidoreductase, subunit D, NiFe hydrogenase-like, NADH:ubiquinone oxidoreductase, 49kDa subunit, conserved site
OG0001685	AROS_05724	IPR009011, IPR018939	Mannose-6-phosphate receptor binding domain, Autophagy-related protein 27	ARCE_11474	IPR009011, IPR018939	Mannose-6-phosphate receptor binding domain, Autophagy-related protein 27
OG0001686	AROS_05725	IPR009992	15-O-acetyltransferase Tri3	ARCE_11475	IPR009992	15-O-acetyltransferase Tri3
OG0001687	AROS_05726	IPR006094, IPR016167, IPR016166, IPR016169, IPR012951	FAD linked oxidase, N-terminal, FAD-binding, type 2, subdomain 1, FAD-binding, type 2, CO dehydrogenase flavoprotein-like, FAD-binding, subdomain 2, Berberine/berberine-like	ARCE_11476	IPR016166, IPR012951, IPR016169, IPR006094, IPR016167	FAD-binding, type 2, Berberine/berberine-like, CO dehydrogenase flavoprotein-like, FAD-binding, subdomain 2, FAD linked oxidase, N-terminal, FAD-binding, type 2, subdomain 1
OG0001688	AROS_05727	IPR032675	Leucine-rich repeat domain, L domain-like	ARCE_11477	IPR032675	Leucine-rich repeat domain, L domain-like
OG0001689	AROS_05728	IPR021858	Fungal transcription factor	ARCE_11478	IPR021858	Fungal transcription factor
OG0001690	AROS_05730	IPR013948	DNA replication regulator Sld3	ARCE_11479	IPR013948	DNA replication regulator Sld3
OG0001691	AROS_05731	IPR002639	Urease accessory protein UreF	ARCE_11480	IPR002639	Urease accessory protein UreF
OG0001692	AROS_05732	IPR027417, IPR005654	P-loop containing nucleoside triphosphate hydrolase, ATPase, AFG1-like	ARCE_11481	IPR027417, IPR005654	P-loop containing nucleoside triphosphate hydrolase, ATPase, AFG1-like
OG0001693	AROS_05733	IPR002889, IPR005197	Carbohydrate-binding WSC, Glycoside hydrolase family 71	ARCE_11482	IPR002889, IPR005197	Carbohydrate-binding WSC, Glycoside hydrolase family 71
OG0001694	AROS_05735	IPR032675	Leucine-rich repeat domain, L domain-like	ARCE_11483	IPR032675	Leucine-rich repeat domain, L domain-like
OG0001695	AROS_05736	IPR018252, IPR018502, IPR001464	Annexin repeat, conserved site, Annexin repeat, Annexin	ARCE_11484	IPR018502, IPR018252, IPR001464	Annexin repeat, Annexin repeat, conserved site, Annexin
OG0001696	AROS_05737	IPR029044	Nucleotide-diphospho-sugar transferases	ARCE_11485	IPR029044	Nucleotide-diphospho-sugar transferases
OG0001697	AROS_05738	IPR020683, IPR016181	Ankyrin repeat-containing domain, Acyl-CoA N-acyltransferase	ARCE_11486	IPR020683, IPR016181	Ankyrin repeat-containing domain, Acyl-CoA N-acyltransferase
OG0001698	AROS_05739	IPR027925, IPR001208, IPR018525, IPR033762, IPR027417, IPR012340, IPR031327, IPR008049	MCM N-terminal domain, MCM domain, Mini-chromosome maintenance, conserved site, MCM OB domain, P-loop containing nucleoside triphosphate hydrolase, Nucleic acid-binding, OB-fold, Mini-chromosome maintenance protein, DNA replication licensing factor Mcm6	ARCE_11487	IPR027925, IPR033762, IPR027417, IPR018525, IPR031327, IPR008049, IPR001208, IPR012340	MCM N-terminal domain, MCM OB domain, P-loop containing nucleoside triphosphate hydrolase, Mini-chromosome maintenance, conserved site, Mini-chromosome maintenance protein, DNA replication licensing factor Mcm6, MCM domain, Nucleic acid-binding, OB-fold
OG0001699	AROS_05740	IPR019783	Ribosome maturation protein SBDS, N-terminal	ARCE_11488	IPR019783	Ribosome maturation protein SBDS, N-terminal
OG0001700	AROS_05741	IPR027417, IPR017871, IPR003439, IPR032781, IPR003593	P-loop containing nucleoside triphosphate hydrolase, ABC transporter, conserved site, ABC transporter-like, ABC-transporter extension domain, AAA+ ATPase domain	ARCE_11489	IPR003439, IPR032781, IPR027417, IPR017871, IPR003593	ABC transporter-like, ABC-transporter extension domain, P-loop containing nucleoside triphosphate hydrolase, ABC transporter, conserved site, AAA+ ATPase domain
OG0001701	AROS_05742	IPR015425, IPR014768, IPR011989, IPR010472, IPR010473, IPR016024	Formin, FH2 domain, Rho GTPase-binding/formin homology 3 (GBD/FH3) domain, Armadillo-like helical, Formin, FH3 domain, Formin, GTPase-binding domain, Armadillo-type fold	ARCE_11491	IPR011989, IPR010473, IPR015425, IPR016024, IPR014768, IPR010472	Armadillo-like helical, Formin, GTPase-binding domain, Formin, FH2 domain, Armadillo-type fold, Rho GTPase-binding/formin homology 3 (GBD/FH3) domain, Formin, FH3 domain
OG0001702	AROS_05743	IPR023214, IPR029058, IPR008758, IPR031315, IPR013209, IPR007651	HAD-like domain, Alpha/Beta hydrolase fold, Peptidase S28, LNS2/PITP, Lipin/Ned1/Smp2 (LNS2), Lipin, N-terminal	ARCE_11493	IPR023214, IPR007651, IPR031315, IPR013209	HAD-like domain, Lipin, N-terminal, LNS2/PITP, Lipin/Ned1/Smp2 (LNS2)
OG0001703	AROS_05744			ARCE_11494
OG0001704	AROS_19806			ARCE_02188
OG0001705	AROS_05745			ARCE_11495	IPR008011	Complex 1 LYR protein
OG0001706	AROS_05746	IPR011989, IPR007991, IPR016024	Armadillo-like helical, RNA polymerase I specific transcription initiation factor RRN3, Armadillo-type fold	ARCE_11496	IPR011989, IPR016024, IPR007991	Armadillo-like helical, Armadillo-type fold, RNA polymerase I specific transcription initiation factor RRN3
OG0001707	AROS_05748	IPR011990, IPR013026, IPR027974	Tetratricopeptide-like helical domain, Tetratricopeptide repeat-containing domain, Domain of unknown function DUF4470	ARCE_11497	IPR011990, IPR013026, IPR027974	Tetratricopeptide-like helical domain, Tetratricopeptide repeat-containing domain, Domain of unknown function DUF4470
OG0001708	AROS_05749	IPR011990, IPR027974	Tetratricopeptide-like helical domain, Domain of unknown function DUF4470	ARCE_11498	IPR027974, IPR011990	Domain of unknown function DUF4470, Tetratricopeptide-like helical domain
OG0001709	AROS_05750			ARCE_11500
OG0001710	AROS_05756	IPR029058, IPR013094	Alpha/Beta hydrolase fold, Alpha/beta hydrolase fold-3	ARCE_11503	IPR013094, IPR029058	Alpha/beta hydrolase fold-3, Alpha/Beta hydrolase fold
OG0001711	AROS_05762			ARCE_11504
OG0001712	AROS_17414			ARCE_02189
OG0001713	AROS_05761	IPR000504	RNA recognition motif domain	ARCE_11505	IPR000504	RNA recognition motif domain
OG0001714	AROS_05760			ARCE_11506
OG0001715	AROS_05758			ARCE_11507
OG0001716	AROS_05757			ARCE_11508
OG0001717	AROS_05764	IPR008429	Cleft lip and palate transmembrane 1	ARCE_11510	IPR008429	Cleft lip and palate transmembrane 1
OG0001718	AROS_05765			ARCE_11511
OG0001719	AROS_05766	IPR009305	Protein of unknown function DUF962	ARCE_11512	IPR009305	Protein of unknown function DUF962
OG0001720	AROS_05767	IPR027536	Mitochondrial distribution and morphology protein 34	ARCE_11513	IPR027536	Mitochondrial distribution and morphology protein 34
OG0001721	AROS_05768	IPR031801	Virilizer, N-terminal	ARCE_11514	IPR031801	Virilizer, N-terminal
OG0001722	AROS_05769	IPR007203	ORMDL family	ARCE_11515	IPR007203	ORMDL family
OG0001723	AROS_05770	IPR020630, IPR016040, IPR020631	Tetrahydrofolate dehydrogenase/cyclohydrolase, catalytic domain, NAD(P)-binding domain, Tetrahydrofolate dehydrogenase/cyclohydrolase, NAD(P)-binding domain	ARCE_11516	IPR020630, IPR020631, IPR016040	Tetrahydrofolate dehydrogenase/cyclohydrolase, catalytic domain, Tetrahydrofolate dehydrogenase/cyclohydrolase, NAD(P)-binding domain, NAD(P)-binding domain
OG0001724	AROS_05773			ARCE_11517
OG0001725	AROS_05774	IPR032675	Leucine-rich repeat domain, L domain-like	ARCE_11518	IPR032675	Leucine-rich repeat domain, L domain-like
OG0001726	AROS_05775	IPR013154, IPR020843, IPR013149, IPR002328, IPR016040, IPR011032	Alcohol dehydrogenase, N-terminal, Polyketide synthase, enoylreductase domain, Alcohol dehydrogenase, C-terminal, Alcohol dehydrogenase, zinc-type, conserved site, NAD(P)-binding domain, GroES-like	ARCE_11519	IPR002328, IPR011032, IPR013149, IPR020843, IPR013154, IPR016040	Alcohol dehydrogenase, zinc-type, conserved site, GroES-like, Alcohol dehydrogenase, C-terminal, Polyketide synthase, enoylreductase domain, Alcohol dehydrogenase, N-terminal, NAD(P)-binding domain
OG0001727	AROS_05777	IPR022127	Store-operated calcium entry regulator STIMATE/YPL162C	ARCE_11523	IPR022127	Store-operated calcium entry regulator STIMATE/YPL162C
OG0001728	AROS_05778	IPR003338, IPR009010, IPR003960, IPR027417, IPR003959, IPR003593, IPR029067	CDC48, N-terminal subdomain, Aspartate decarboxylase-like domain, ATPase, AAA-type, conserved site, P-loop containing nucleoside triphosphate hydrolase, ATPase, AAA-type, core, AAA+ ATPase domain, CDC48 domain 2-like	ARCE_11524	IPR029067, IPR003338, IPR003593, IPR027417, IPR009010, IPR003959, IPR004201, IPR003960	CDC48 domain 2-like, CDC48, N-terminal subdomain, AAA+ ATPase domain, P-loop containing nucleoside triphosphate hydrolase, Aspartate decarboxylase-like domain, ATPase, AAA-type, core, CDC48, domain 2, ATPase, AAA-type, conserved site
OG0001729	AROS_05779	IPR007062	Protein phosphatase inhibitor 2 (IPP-2)	ARCE_11525	IPR007062	Protein phosphatase inhibitor 2 (IPP-2)
OG0001730	AROS_05780	IPR002575, IPR011009	Aminoglycoside phosphotransferase, Protein kinase-like domain	ARCE_11526	IPR002575, IPR011009	Aminoglycoside phosphotransferase, Protein kinase-like domain
OG0001731	AROS_05781	IPR013830	SGNH hydrolase-type esterase domain	ARCE_11527	IPR013830	SGNH hydrolase-type esterase domain
OG0001732	AROS_05783	IPR001138	Zn(2)-C6 fungal-type DNA-binding domain	ARCE_11528	IPR001138	Zn(2)-C6 fungal-type DNA-binding domain
OG0001733	AROS_05784			ARCE_11529
OG0001734	AROS_05785	IPR019601, IPR006620, IPR005123	Oxoglutarate/iron-dependent oxygenase, C-terminal degradation domain, Prolyl 4-hydroxylase, alpha subunit, Oxoglutarate/iron-dependent dioxygenase	ARCE_11530	IPR019601, IPR006620, IPR005123	Oxoglutarate/iron-dependent oxygenase, C-terminal degradation domain, Prolyl 4-hydroxylase, alpha subunit, Oxoglutarate/iron-dependent dioxygenase
OG0001735	AROS_05787			ARCE_11531
OG0001736	AROS_05788	IPR020008	GlyGly-CTERM domain	ARCE_11532
OG0001737	AROS_05789	IPR008913, IPR009446	Zinc finger, CHY-type, Mitochondrial genome maintenance protein Mgm101	ARCE_11534	IPR009446	Mitochondrial genome maintenance protein Mgm101
OG0001738	AROS_05790	IPR011989, IPR012535	Armadillo-like helical, Cell division protein Cdc14	ARCE_11535	IPR012535, IPR011989	Cell division protein Cdc14, Armadillo-like helical
OG0001739	AROS_05791	IPR018628	Cytochrome c oxidase assembly factor 3, mitochondrial	ARCE_11536	IPR018628	Cytochrome c oxidase assembly factor 3, mitochondrial
OG0001740	AROS_05793			ARCE_11539
OG0001741	AROS_05794	IPR012340, IPR004365, IPR004364, IPR002312, IPR004522, IPR006195	Nucleic acid-binding, OB-fold, OB-fold nucleic acid binding domain, AA-tRNA synthetase-type, Aminoacyl-tRNA synthetase, class II (D/K/N), Aspartyl/Asparaginyl-tRNA synthetase, class IIb, Asparagine-tRNA ligase, Aminoacyl-tRNA synthetase, class II	ARCE_11540	IPR006195, IPR012340, IPR004364, IPR004522, IPR004365, IPR002312	Aminoacyl-tRNA synthetase, class II, Nucleic acid-binding, OB-fold, Aminoacyl-tRNA synthetase, class II (D/K/N), Asparagine-tRNA ligase, OB-fold nucleic acid binding domain, AA-tRNA synthetase-type, Aspartyl/Asparaginyl-tRNA synthetase, class IIb
OG0001742	AROS_05795	IPR013785, IPR001155	Aldolase-type TIM barrel, NADH:flavin oxidoreductase/NADH oxidase, N-terminal	ARCE_11541	IPR013785, IPR001155	Aldolase-type TIM barrel, NADH:flavin oxidoreductase/NADH oxidase, N-terminal
OG0001743	AROS_05796	IPR015421, IPR000277, IPR015422, IPR015424	Pyridoxal phosphate-dependent transferase, major region, subdomain 1, Cys/Met metabolism, pyridoxal phosphate-dependent enzyme, Pyridoxal phosphate-dependent transferase, subdomain 2, Pyridoxal phosphate-dependent transferase	ARCE_11542	IPR015421, IPR000277, IPR015424, IPR015422	Pyridoxal phosphate-dependent transferase, major region, subdomain 1, Cys/Met metabolism, pyridoxal phosphate-dependent enzyme, Pyridoxal phosphate-dependent transferase, Pyridoxal phosphate-dependent transferase, subdomain 2
OG0001744	AROS_05797	IPR000504	RNA recognition motif domain	ARCE_11543	IPR000504	RNA recognition motif domain
OG0001745	AROS_05798	IPR029063, IPR003333	S-adenosyl-L-methionine-dependent methyltransferase, Mycolic acid cyclopropane synthase	ARCE_11544	IPR029063	S-adenosyl-L-methionine-dependent methyltransferase
OG0001746	AROS_05807	IPR006076, IPR023753	FAD dependent oxidoreductase, FAD/NAD(P)-binding domain	ARCE_11577	IPR006076, IPR023753	FAD dependent oxidoreductase, FAD/NAD(P)-binding domain
OG0001747	AROS_05808	IPR006139, IPR016040, IPR029753, IPR006140	D-isomer specific 2-hydroxyacid dehydrogenase, catalytic domain, NAD(P)-binding domain, D-isomer specific 2-hydroxyacid dehydrogenase, NAD-binding domain conserved site, D-isomer specific 2-hydroxyacid dehydrogenase, NAD-binding domain	ARCE_11578	IPR016040, IPR006139, IPR006140, IPR029753	NAD(P)-binding domain, D-isomer specific 2-hydroxyacid dehydrogenase, catalytic domain, D-isomer specific 2-hydroxyacid dehydrogenase, NAD-binding domain, D-isomer specific 2-hydroxyacid dehydrogenase, NAD-binding domain conserved site
OG0001748	AROS_05809	IPR011234	Fumarylacetoacetase, C-terminal-related	ARCE_11579	IPR011234	Fumarylacetoacetase, C-terminal-related
OG0001749	AROS_05810	IPR032675	Leucine-rich repeat domain, L domain-like	ARCE_11580	IPR032675	Leucine-rich repeat domain, L domain-like
OG0001750	AROS_05811			ARCE_11581
OG0001751	AROS_05812	IPR000504	RNA recognition motif domain	ARCE_11582	IPR000504	RNA recognition motif domain
OG0001752	AROS_05813	IPR012336	Thioredoxin-like fold	ARCE_11583	IPR012336	Thioredoxin-like fold
OG0001753	AROS_05814			ARCE_11584
OG0001754	AROS_06620			ARCE_02197
OG0001755	AROS_05815	IPR013961	RAI1-like	ARCE_11585	IPR013961	RAI1-like
OG0001756	AROS_05816	IPR001138, IPR007219	Zn(2)-C6 fungal-type DNA-binding domain, Transcription factor domain, fungi	ARCE_11586	IPR001138, IPR023753, IPR007219	Zn(2)-C6 fungal-type DNA-binding domain, FAD/NAD(P)-binding domain, Transcription factor domain, fungi
OG0001757	AROS_05817	IPR007568	RTA-like protein	ARCE_11588	IPR007568	RTA-like protein
OG0001758	AROS_05818			ARCE_11589
OG0001759	AROS_05820			ARCE_11590	IPR009072, IPR003195	Histone-fold, Transcription initiation factor IID, subunit 13
OG0001760	AROS_05821	IPR000626, IPR021109, IPR029071, IPR009060, IPR019103, IPR015940	Ubiquitin domain, Aspartic peptidase domain, Ubiquitin-related domain, UBA-like, Aspartic peptidase, DDI1-type, Ubiquitin-associated domain	ARCE_11592	IPR000626, IPR021109, IPR029071, IPR019103, IPR009060, IPR015940	Ubiquitin domain, Aspartic peptidase domain, Ubiquitin-related domain, Aspartic peptidase, DDI1-type, UBA-like, Ubiquitin-associated domain
OG0001761	AROS_05822	IPR009072, IPR003195	Histone-fold, Transcription initiation factor IID, subunit 13	ARCE_11594	IPR003195, IPR009072	Transcription initiation factor IID, subunit 13, Histone-fold
OG0001762	AROS_05823	IPR002893, IPR001214	Zinc finger, MYND-type, SET domain	ARCE_11595	IPR002893, IPR001214	Zinc finger, MYND-type, SET domain
OG0001763	AROS_05824	IPR011989, IPR007276	Armadillo-like helical, Nucleolar protein 14	ARCE_11596	IPR007276, IPR011989	Nucleolar protein 14, Armadillo-like helical
OG0001764	AROS_05826			ARCE_11597
OG0001765	AROS_05832			ARCE_11598
OG0001766	AROS_05833	IPR000679, IPR013088	Zinc finger, GATA-type, Zinc finger, NHR/GATA-type	ARCE_11599	IPR000679, IPR013088	Zinc finger, GATA-type, Zinc finger, NHR/GATA-type
OG0001767	AROS_05834	IPR022764	Peptidase S54, rhomboid domain	ARCE_11600	IPR022764	Peptidase S54, rhomboid domain
OG0001768	AROS_05835	IPR000504	RNA recognition motif domain	ARCE_11601	IPR000504	RNA recognition motif domain
OG0001769	AROS_05836	IPR007783	Eukaryotic translation initiation factor 3 subunit D	ARCE_11602	IPR007783	Eukaryotic translation initiation factor 3 subunit D
OG0001770	AROS_05838	IPR006626, IPR012334, IPR011050	Parallel beta-helix repeat, Pectin lyase fold, Pectin lyase fold/virulence factor	ARCE_11603	IPR006626, IPR012334, IPR022441, IPR011050	Parallel beta-helix repeat, Pectin lyase fold, Parallel beta-helix repeat-2, Pectin lyase fold/virulence factor
OG0001771	AROS_05839	IPR014492, IPR011068, IPR007012, IPR007010, IPR002934	Poly(A) polymerase, Nucleotidyltransferase, class I, C-terminal-like, Poly(A) polymerase, central domain, Poly(A) polymerase, RNA-binding domain, Polymerase, nucleotidyl transferase domain	ARCE_11604	IPR002934, IPR011068, IPR007010, IPR007012, IPR014492	Polymerase, nucleotidyl transferase domain, Nucleotidyltransferase, class I, C-terminal-like, Poly(A) polymerase, RNA-binding domain, Poly(A) polymerase, central domain, Poly(A) polymerase
OG0001772	AROS_05840	IPR002772, IPR005033, IPR026891, IPR017853, IPR013783, IPR001764	Glycoside hydrolase family 3 C-terminal domain, YEATS, Fibronectin type III-like domain, Glycoside hydrolase superfamily, Immunoglobulin-like fold, Glycoside hydrolase, family 3, N-terminal	ARCE_11605	IPR026891, IPR017853, IPR013783, IPR005033, IPR002772, IPR001764	Fibronectin type III-like domain, Glycoside hydrolase superfamily, Immunoglobulin-like fold, YEATS, Glycoside hydrolase family 3 C-terminal domain, Glycoside hydrolase, family 3, N-terminal
OG0001773	AROS_05841			ARCE_11606
OG0001774	AROS_05842	IPR014009, IPR012993, IPR011989, IPR016024, IPR000403, IPR003152, IPR003151, IPR018936, IPR011009	PIK-related kinase, UME domain, Armadillo-like helical, Armadillo-type fold, Phosphatidylinositol 3-/4-kinase, catalytic domain, FATC domain, PIK-related kinase, FAT, Phosphatidylinositol 3/4-kinase, conserved site, Protein kinase-like domain	ARCE_11607	IPR011009, IPR018936, IPR011989, IPR016024, IPR003152, IPR000403, IPR003151, IPR012993, IPR014009	Protein kinase-like domain, Phosphatidylinositol 3/4-kinase, conserved site, Armadillo-like helical, Armadillo-type fold, FATC domain, Phosphatidylinositol 3-/4-kinase, catalytic domain, PIK-related kinase, FAT, UME domain, PIK-related kinase
OG0001775	AROS_05843			ARCE_11608
OG0001776	AROS_05844			ARCE_11609
OG0001777	AROS_05845			ARCE_11611
OG0001778	AROS_05846	IPR010308	TRP-like family	ARCE_11612	IPR010308	TRP-like family
OG0001779	AROS_05847	IPR016135, IPR006575, IPR020568, IPR001498	Ubiquitin-conjugating enzyme/RWD-like, RWD domain, Ribosomal protein S5 domain 2-type fold, Impact, N-terminal	ARCE_11613	IPR006575, IPR001498, IPR016135, IPR020568	RWD domain, Impact, N-terminal, Ubiquitin-conjugating enzyme/RWD-like, Ribosomal protein S5 domain 2-type fold
OG0001780	AROS_05848	IPR002893	Zinc finger, MYND-type	ARCE_11614	IPR002893	Zinc finger, MYND-type
OG0001781	AROS_05849			ARCE_11615
OG0001782	AROS_05851	IPR001453, IPR005111, IPR005110, IPR008284	MoaB/Mog domain, MoeA, C-terminal, domain IV, MoeA, N-terminal and linker domain, Molybdenum cofactor biosynthesis, conserved site	ARCE_11619	IPR008284, IPR001453, IPR005110, IPR005111	Molybdenum cofactor biosynthesis, conserved site, MoaB/Mog domain, MoeA, N-terminal and linker domain, MoeA, C-terminal, domain IV
OG0001783	AROS_05852	IPR013251	DASH complex subunit Spc19	ARCE_11620	IPR013251	DASH complex subunit Spc19
OG0001784	AROS_05855	IPR008030, IPR016040	NmrA-like domain, NAD(P)-binding domain	ARCE_11621	IPR019901, IPR016040, IPR008030	Ergot alkaloid biosynthesis protein, NAD(P)-binding domain, NmrA-like domain
OG0001785	AROS_05856	IPR032710, IPR009959	NTF2-like domain, Polyketide cyclase SnoaL-like domain	ARCE_11622	IPR032710, IPR009959	NTF2-like domain, Polyketide cyclase SnoaL-like domain
OG0001786	AROS_05858	IPR029030	Caspase-like domain	ARCE_11624	IPR029030	Caspase-like domain
OG0001787	AROS_05860	IPR002012	Gonadotropin-releasing hormone	ARCE_11625	IPR002012	Gonadotropin-releasing hormone
OG0001788	AROS_05859	IPR029058, IPR018202, IPR001563	Alpha/Beta hydrolase fold, Serine carboxypeptidase, serine active site, Peptidase S10, serine carboxypeptidase	ARCE_11626	IPR029058, IPR018202, IPR001563	Alpha/Beta hydrolase fold, Serine carboxypeptidase, serine active site, Peptidase S10, serine carboxypeptidase
OG0001789	AROS_05861	IPR002893	Zinc finger, MYND-type	ARCE_11628	IPR002893	Zinc finger, MYND-type
OG0001790	AROS_05862			ARCE_11630
OG0001791	AROS_05863	IPR002123, IPR004552	Phospholipid/glycerol acyltransferase, 1-acyl-sn-glycerol-3-phosphate acyltransferase	ARCE_11631	IPR002123, IPR004552	Phospholipid/glycerol acyltransferase, 1-acyl-sn-glycerol-3-phosphate acyltransferase
OG0001792	AROS_05864	IPR029058, IPR011659, IPR001375	Alpha/Beta hydrolase fold, WD40-like Beta Propeller, Peptidase S9, prolyl oligopeptidase, catalytic domain	ARCE_11632	IPR029058, IPR001375	Alpha/Beta hydrolase fold, Peptidase S9, prolyl oligopeptidase, catalytic domain
OG0001793	AROS_05866	IPR021765	Mycotoxin biosynthesis protein UstYa-like	ARCE_11633	IPR021765	Mycotoxin biosynthesis protein UstYa-like
OG0001794	AROS_05867			ARCE_11634
OG0001795	AROS_05868	IPR021765	Mycotoxin biosynthesis protein UstYa-like	ARCE_11635	IPR021765	Mycotoxin biosynthesis protein UstYa-like
OG0001796	AROS_05869			ARCE_11636
OG0001797	AROS_05871			ARCE_11637
OG0001798	AROS_05873			ARCE_11638
OG0001799	AROS_05874	IPR005178	Organic solute transporter subunit alpha/Transmembrane protein 184	ARCE_11639	IPR005178	Organic solute transporter subunit alpha/Transmembrane protein 184
OG0001800	AROS_05875			ARCE_11640
OG0001801	AROS_05876	IPR016680	NADH dehydrogenase [ubiquinone] (complex I), alpha subcomplex, subunit 8	ARCE_11641	IPR016680	NADH dehydrogenase [ubiquinone] (complex I), alpha subcomplex, subunit 8
OG0001802	AROS_05877	IPR006153, IPR001748	Cation/H+ exchanger, G10 protein	ARCE_11642	IPR006153, IPR001748	Cation/H+ exchanger, G10 protein
OG0001803	AROS_05878	IPR004345	TB2/DP1/HVA22-related protein	ARCE_11643	IPR004345	TB2/DP1/HVA22-related protein
OG0001804	AROS_05879			ARCE_11644
OG0001805	AROS_05880	IPR017384	NADH dehydrogenase [ubiquinone] (complex I), alpha subcomplex subunit 1	ARCE_11645	IPR017384	NADH dehydrogenase [ubiquinone] (complex I), alpha subcomplex subunit 1
OG0001806	AROS_05881			ARCE_11646
OG0001807	AROS_05883	IPR030395, IPR017946	Glycerophosphodiester phosphodiesterase domain, PLC-like phosphodiesterase, TIM beta/alpha-barrel domain	ARCE_11647	IPR030395, IPR017946	Glycerophosphodiester phosphodiesterase domain, PLC-like phosphodiesterase, TIM beta/alpha-barrel domain
OG0001808	AROS_05885			ARCE_11648
OG0001809	AROS_05888	IPR002740, IPR015947	EVE domain, PUA-like domain	ARCE_11651	IPR002740, IPR007523, IPR015947, IPR034095	EVE domain, NDUFAF3/Mth938 domain-containing protein, PUA-like domain, NADH dehydrogenase [ubiquinone] 1 alpha subcomplex assembly factor 3
OG0001810	AROS_05889	IPR032675	Leucine-rich repeat domain, L domain-like	ARCE_11652
OG0001811	AROS_05890	IPR000504, IPR024326	RNA recognition motif domain, Ribosomal RNA-processing protein 7	ARCE_11653	IPR024326, IPR000504	Ribosomal RNA-processing protein 7, RNA recognition motif domain
OG0001812	AROS_05891	IPR000504	RNA recognition motif domain	ARCE_11655	IPR000504	RNA recognition motif domain
OG0001813	AROS_05892	IPR001936, IPR001251, IPR016024, IPR011989, IPR008936, IPR023152	Ras GTPase-activating protein, CRAL-TRIO lipid binding domain, Armadillo-type fold, Armadillo-like helical, Rho GTPase activation protein, Ras GTPase-activating protein, conserved site	ARCE_11656	IPR001936, IPR011989, IPR008936, IPR016024, IPR001251, IPR023152	Ras GTPase-activating protein, Armadillo-like helical, Rho GTPase activation protein, Armadillo-type fold, CRAL-TRIO lipid binding domain, Ras GTPase-activating protein, conserved site
OG0001814	AROS_05893			ARCE_11657
OG0001815	AROS_05894	IPR016137	RGS domain	ARCE_11658	IPR016137	RGS domain
OG0001816	AROS_05895	IPR001107, IPR001972	Band 7 domain, Stomatin family	ARCE_11659	IPR001107, IPR001972	Band 7 domain, Stomatin family
OG0001817	AROS_16902	IPR020846	Major facilitator superfamily domain	ARCE_11660	IPR020846, IPR011701	Major facilitator superfamily domain, Major facilitator superfamily
OG0001818	AROS_05897	IPR011993	PH domain-like	ARCE_11661	IPR011993	PH domain-like
OG0001819	AROS_05898	IPR000719, IPR011009, IPR008271	Protein kinase domain, Protein kinase-like domain, Serine/threonine-protein kinase, active site	ARCE_11662	IPR000719, IPR008271, IPR011009	Protein kinase domain, Serine/threonine-protein kinase, active site, Protein kinase-like domain
OG0001820	AROS_05899	IPR001128, IPR002401, IPR017972	Cytochrome P450, Cytochrome P450, E-class, group I, Cytochrome P450, conserved site	ARCE_11663	IPR001128, IPR002401, IPR017972	Cytochrome P450, Cytochrome P450, E-class, group I, Cytochrome P450, conserved site
OG0001821	AROS_05900	IPR014001, IPR011545, IPR001650, IPR027417	Helicase superfamily 1/2, ATP-binding domain, DEAD/DEAH box helicase domain, Helicase, C-terminal, P-loop containing nucleoside triphosphate hydrolase	ARCE_11664	IPR027417, IPR001650, IPR011545, IPR014001	P-loop containing nucleoside triphosphate hydrolase, Helicase, C-terminal, DEAD/DEAH box helicase domain, Helicase superfamily 1/2, ATP-binding domain
OG0001822	AROS_05901	IPR023296	Glycosyl hydrolase, five-bladed beta-propellor domain	ARCE_11665	IPR023296	Glycosyl hydrolase, five-bladed beta-propellor domain
OG0001823	AROS_05902	IPR005103	Glycoside hydrolase, family 61	ARCE_11666	IPR005103	Glycoside hydrolase, family 61
OG0001824	AROS_05903	IPR029510, IPR005931, IPR016161, IPR016162, IPR016160, IPR015590	Aldehyde dehydrogenase, glutamic acid active site, Delta-1-pyrroline-5-carboxylate dehydrogenase, Aldehyde/histidinol dehydrogenase, Aldehyde dehydrogenase N-terminal domain, Aldehyde dehydrogenase, cysteine active site, Aldehyde dehydrogenase domain	ARCE_11667	IPR029510, IPR015590, IPR005931, IPR016160, IPR016161, IPR016162	Aldehyde dehydrogenase, glutamic acid active site, Aldehyde dehydrogenase domain, Delta-1-pyrroline-5-carboxylate dehydrogenase, Aldehyde dehydrogenase, cysteine active site, Aldehyde/histidinol dehydrogenase, Aldehyde dehydrogenase N-terminal domain
OG0001825	AROS_05904	IPR000210, IPR011333	BTB/POZ domain, SKP1/BTB/POZ domain	ARCE_11668	IPR000210, IPR011333	BTB/POZ domain, SKP1/BTB/POZ domain
OG0001826	AROS_05905	IPR000210, IPR011333	BTB/POZ domain, SKP1/BTB/POZ domain	ARCE_11669	IPR000210, IPR011333	BTB/POZ domain, SKP1/BTB/POZ domain
OG0001827	AROS_05906	IPR000504, IPR029000, IPR002130, IPR009056	RNA recognition motif domain, Cyclophilin-like domain, Cyclophilin-type peptidyl-prolyl cis-trans isomerase domain, Cytochrome c-like domain	ARCE_11670	IPR000504, IPR029000, IPR002130	RNA recognition motif domain, Cyclophilin-like domain, Cyclophilin-type peptidyl-prolyl cis-trans isomerase domain
OG0001828	AROS_05907	IPR032675	Leucine-rich repeat domain, L domain-like	ARCE_11671	IPR032675	Leucine-rich repeat domain, L domain-like
OG0001829	AROS_05908			ARCE_11672
OG0001830	AROS_05910	IPR018961	DnaJ homologue, subfamily C, member 28, conserved domain	ARCE_11673	IPR018961	DnaJ homologue, subfamily C, member 28, conserved domain
OG0001831	AROS_05911	IPR018200, IPR001394, IPR028889	Ubiquitin specific protease, conserved site, Peptidase C19, ubiquitin carboxyl-terminal hydrolase, Ubiquitin specific protease domain	ARCE_11674	IPR028889, IPR018200, IPR001394	Ubiquitin specific protease domain, Ubiquitin specific protease, conserved site, Peptidase C19, ubiquitin carboxyl-terminal hydrolase
OG0001832	AROS_05912			ARCE_11675
OG0001833	AROS_05913			ARCE_11676
OG0001834	AROS_05914			ARCE_11677
OG0001835	AROS_05916			ARCE_11678
OG0001836	AROS_05915	IPR023606, IPR003673	CoA-transferase family III domain, CoA-transferase family III	ARCE_11679	IPR023606, IPR003673	CoA-transferase family III domain, CoA-transferase family III
OG0001837	AROS_05917			ARCE_11680
OG0001838	AROS_05918			ARCE_11681
OG0001839	AROS_05919	IPR001680, IPR017986, IPR015943, IPR019775	WD40 repeat, WD40-repeat-containing domain, WD40/YVTN repeat-like-containing domain, WD40 repeat, conserved site	ARCE_11682	IPR001680, IPR015943, IPR019775, IPR017986	WD40 repeat, WD40/YVTN repeat-like-containing domain, WD40 repeat, conserved site, WD40-repeat-containing domain
OG0001840	AROS_05920	IPR011991, IPR001373, IPR016158, IPR019559, IPR016159, IPR016157	Winged helix-turn-helix DNA-binding domain, Cullin, N-terminal, Cullin homology, Cullin protein, neddylation domain, Cullin repeat-like-containing domain, Cullin, conserved site	ARCE_11683	IPR011991, IPR016159, IPR001373, IPR019559, IPR016158, IPR016157	Winged helix-turn-helix DNA-binding domain, Cullin repeat-like-containing domain, Cullin, N-terminal, Cullin protein, neddylation domain, Cullin homology, Cullin, conserved site
OG0001841	AROS_05921	IPR010987, IPR004045, IPR012336	Glutathione S-transferase, C-terminal-like, Glutathione S-transferase, N-terminal, Thioredoxin-like fold	ARCE_11684	IPR010987, IPR012336, IPR004045	Glutathione S-transferase, C-terminal-like, Thioredoxin-like fold, Glutathione S-transferase, N-terminal
OG0001842	AROS_19102			ARCE_02207
OG0001843	AROS_03800	IPR032675	Leucine-rich repeat domain, L domain-like	ARCE_11685	IPR032675	Leucine-rich repeat domain, L domain-like
OG0001844	AROS_05923	IPR008972	Cupredoxin	ARCE_11686	IPR008972	Cupredoxin
OG0001845	AROS_05924	IPR001406, IPR020103, IPR020097, IPR020095	Pseudouridine synthase I, TruA, Pseudouridine synthase, catalytic domain, Pseudouridine synthase I, TruA, alpha/beta domain, Pseudouridine synthase I, TruA, C-terminal	ARCE_11687	IPR020097, IPR001406, IPR020095, IPR020103	Pseudouridine synthase I, TruA, alpha/beta domain, Pseudouridine synthase I, TruA, Pseudouridine synthase I, TruA, C-terminal, Pseudouridine synthase, catalytic domain
OG0001846	AROS_05925			ARCE_11688
OG0001847	AROS_05926	IPR023674, IPR028364, IPR023673	Ribosomal protein L1-like, Ribosomal protein L1/ribosomal biogenesis protein, Ribosomal protein L1, conserved site	ARCE_11689	IPR002143, IPR023673, IPR023674, IPR028364	Ribosomal protein L1, Ribosomal protein L1, conserved site, Ribosomal protein L1-like, Ribosomal protein L1/ribosomal biogenesis protein
OG0001848	AROS_05927			ARCE_11690
OG0001849	AROS_05928			ARCE_11691	IPR018606	Argonaute-binding protein 1
OG0001850	AROS_05930	IPR018606	Argonaute-binding protein 1	ARCE_11693	IPR018606	Argonaute-binding protein 1
OG0001851	AROS_05931			ARCE_11694
OG0001852	AROS_19103			ARCE_02208
OG0001853	AROS_05932	IPR031545, IPR011990, IPR013699	Putative TPR-like repeat, Tetratricopeptide-like helical domain, Signal recognition particle, SRP72 subunit, RNA-binding	ARCE_11695	IPR011990, IPR031545, IPR013699	Tetratricopeptide-like helical domain, Putative TPR-like repeat, Signal recognition particle, SRP72 subunit, RNA-binding
OG0001854	AROS_05933			ARCE_11696
OG0001855	AROS_05934	IPR006786	Pinin/SDK/MemA protein	ARCE_11697	IPR006786	Pinin/SDK/MemA protein
OG0001856	AROS_05935	IPR008979	Galactose-binding domain-like	ARCE_11698	IPR008979	Galactose-binding domain-like
OG0001857	AROS_05938	IPR012816	NADAR	ARCE_11699	IPR012816	NADAR
OG0001858	AROS_05939	IPR014886	La protein, RNA-binding domain	ARCE_11700	IPR014886	La protein, RNA-binding domain
OG0001859	AROS_05940	IPR002893, IPR027974	Zinc finger, MYND-type, Domain of unknown function DUF4470	ARCE_11701	IPR002893, IPR027974	Zinc finger, MYND-type, Domain of unknown function DUF4470
OG0001860	AROS_05942			ARCE_11702
OG0001861	AROS_05944	IPR029069	HotDog domain	ARCE_11703	IPR029069	HotDog domain
OG0001862	AROS_05945	IPR001849, IPR011993, IPR001452, IPR001660, IPR013761, IPR020846, IPR024671, IPR001715	Pleckstrin homology domain, PH domain-like, SH3 domain, Sterile alpha motif domain, Sterile alpha motif/pointed domain, Major facilitator superfamily domain, Autophagy-related protein 22-like, Calponin homology domain	ARCE_11705	IPR001660, IPR013761, IPR001715, IPR001849, IPR001452, IPR011993	Sterile alpha motif domain, Sterile alpha motif/pointed domain, Calponin homology domain, Pleckstrin homology domain, SH3 domain, PH domain-like
OG0001863	AROS_05946	IPR000626, IPR029071, IPR019956, IPR019954	Ubiquitin domain, Ubiquitin-related domain, Ubiquitin, Ubiquitin conserved site	ARCE_11706	IPR000626, IPR019954, IPR029071	Ubiquitin domain, Ubiquitin conserved site, Ubiquitin-related domain
OG0001864	AROS_05947	IPR020846, IPR005828, IPR003663	Major facilitator superfamily domain, Major facilitator, sugar transporter-like, Sugar/inositol transporter	ARCE_11707	IPR020846, IPR003663, IPR005828	Major facilitator superfamily domain, Sugar/inositol transporter, Major facilitator, sugar transporter-like
OG0001865	AROS_05948	IPR015798, IPR000269, IPR016182, IPR015328	Copper amine oxidase, C-terminal, Copper amine oxidase, Copper amine oxidase, N-terminal, Domain of unknown function DUF1965	ARCE_11708	IPR015328, IPR015798, IPR016182, IPR000269	Domain of unknown function DUF1965, Copper amine oxidase, C-terminal, Copper amine oxidase, N-terminal, Copper amine oxidase
OG0001866	AROS_05950	IPR010516	Sin3 associated polypeptide p18	ARCE_11709	IPR010516	Sin3 associated polypeptide p18
OG0001867	AROS_05951	IPR027450, IPR005123	Alpha-ketoglutarate-dependent dioxygenase AlkB-like, Oxoglutarate/iron-dependent dioxygenase	ARCE_11710	IPR027450, IPR005123	Alpha-ketoglutarate-dependent dioxygenase AlkB-like, Oxoglutarate/iron-dependent dioxygenase
OG0001868	AROS_05952	IPR029069, IPR006683	HotDog domain, Thioesterase domain	ARCE_11711	IPR006683, IPR029069, IPR003736	Thioesterase domain, HotDog domain, Phenylacetic acid degradation-related domain
OG0001869	AROS_05953			ARCE_11712
OG0001870	AROS_05954	IPR001247, IPR027408, IPR015847, IPR020568	Exoribonuclease, phosphorolytic domain 1, PNPase/RNase PH domain, Exoribonuclease, phosphorolytic domain 2, Ribosomal protein S5 domain 2-type fold	ARCE_11713	IPR020568, IPR027408, IPR001247, IPR015847	Ribosomal protein S5 domain 2-type fold, PNPase/RNase PH domain, Exoribonuclease, phosphorolytic domain 1, Exoribonuclease, phosphorolytic domain 2
OG0001871	AROS_05955	IPR012280, IPR000534, IPR000319, IPR016040, IPR005676	Semialdehyde dehydrogenase, dimerisation domain, Semialdehyde dehydrogenase, NAD-binding, Aspartate-semialdehyde dehydrogenase, conserved site, NAD(P)-binding domain, Aspartate-semialdehyde dehydrogenase, peptidoglycan lacking	ARCE_11714	IPR012280, IPR005676, IPR016040, IPR000319, IPR000534	Semialdehyde dehydrogenase, dimerisation domain, Aspartate-semialdehyde dehydrogenase, peptidoglycan lacking, NAD(P)-binding domain, Aspartate-semialdehyde dehydrogenase, conserved site, Semialdehyde dehydrogenase, NAD-binding
OG0001872	AROS_05956	IPR029008	Rab5-interacting protein family	ARCE_11715	IPR029008	Rab5-interacting protein family
OG0001873	AROS_05957			ARCE_11716
OG0001874	AROS_05958	IPR019734, IPR011990, IPR013026	Tetratricopeptide repeat, Tetratricopeptide-like helical domain, Tetratricopeptide repeat-containing domain	ARCE_11717	IPR019734, IPR011990, IPR013026	Tetratricopeptide repeat, Tetratricopeptide-like helical domain, Tetratricopeptide repeat-containing domain
OG0001875	AROS_05959			ARCE_11718
OG0001876	AROS_05960	IPR005822, IPR005823	Ribosomal protein L13, Ribosomal protein L13, bacterial-type	ARCE_11719	IPR005822, IPR005823	Ribosomal protein L13, Ribosomal protein L13, bacterial-type
OG0001877	AROS_05961			ARCE_11720
OG0001878	AROS_05962			ARCE_11722
OG0001879	AROS_05965	IPR001128, IPR002401	Cytochrome P450, Cytochrome P450, E-class, group I	ARCE_11724	IPR001128, IPR002401	Cytochrome P450, Cytochrome P450, E-class, group I
OG0001880	AROS_05966	IPR002467, IPR000994, IPR001714	Peptidase M24A, methionine aminopeptidase, subfamily 1, Peptidase M24, Peptidase M24, methionine aminopeptidase	ARCE_11725	IPR000994, IPR001714, IPR002467	Peptidase M24, Peptidase M24, methionine aminopeptidase, Peptidase M24A, methionine aminopeptidase, subfamily 1
OG0001881	AROS_05968	IPR007900	Transcription initiation factor TFIID component TAF4	ARCE_11726	IPR007900	Transcription initiation factor TFIID component TAF4
OG0001882	AROS_05969			ARCE_11727
OG0001883	AROS_05970			ARCE_11728
OG0001884	AROS_05971	IPR018606	Argonaute-binding protein 1	ARCE_11729	IPR018606	Argonaute-binding protein 1
OG0001885	AROS_05929	IPR006047, IPR017853	Glycosyl hydrolase, family 13, catalytic domain, Glycoside hydrolase superfamily	ARCE_11730	IPR017853, IPR006047	Glycoside hydrolase superfamily, Glycosyl hydrolase, family 13, catalytic domain
OG0001886	AROS_05973	IPR001384, IPR024079	Peptidase M35, deuterolysin, Metallopeptidase, catalytic domain	ARCE_11731	IPR024079, IPR001384	Metallopeptidase, catalytic domain, Peptidase M35, deuterolysin
OG0001887	AROS_05974	IPR008271, IPR000719, IPR011009	Serine/threonine-protein kinase, active site, Protein kinase domain, Protein kinase-like domain	ARCE_11732	IPR000719, IPR008271, IPR011009	Protein kinase domain, Serine/threonine-protein kinase, active site, Protein kinase-like domain
OG0001888	AROS_05975	IPR031669, IPR001357, IPR003961, IPR031673, IPR013783	Fibronectin type III domain, fungi, BRCT domain, Fibronectin type III, Chitin biosynthesis protein Chs5, N-terminal, Immunoglobulin-like fold	ARCE_11733	IPR001357, IPR003961, IPR031673, IPR013783, IPR031669	BRCT domain, Fibronectin type III, Chitin biosynthesis protein Chs5, N-terminal, Immunoglobulin-like fold, Fibronectin type III domain, fungi
OG0001889	AROS_05976	IPR000547, IPR016902, IPR011990, IPR015943, IPR016024, IPR001680	Clathrin, heavy chain/VPS, 7-fold repeat, Vacuolar protein sorting-associated protein 41, Tetratricopeptide-like helical domain, WD40/YVTN repeat-like-containing domain, Armadillo-type fold, WD40 repeat	ARCE_11734	IPR016902, IPR001841, IPR015943, IPR011990, IPR001680, IPR000547, IPR013083	Vacuolar protein sorting-associated protein 41, Zinc finger, RING-type, WD40/YVTN repeat-like-containing domain, Tetratricopeptide-like helical domain, WD40 repeat, Clathrin, heavy chain/VPS, 7-fold repeat, Zinc finger, RING/FYVE/PHD-type
OG0001890	AROS_05977	IPR006042, IPR006043	Xanthine/uracil permease, Xanthine/uracil/vitamin C permease	ARCE_11735	IPR006042, IPR006043	Xanthine/uracil permease, Xanthine/uracil/vitamin C permease
OG0001891	AROS_05978	IPR000719, IPR008271, IPR011009	Protein kinase domain, Serine/threonine-protein kinase, active site, Protein kinase-like domain	ARCE_11736	IPR000719, IPR008271, IPR011009	Protein kinase domain, Serine/threonine-protein kinase, active site, Protein kinase-like domain
OG0001892	AROS_05981	IPR029058, IPR001810, IPR032675, IPR000073, IPR022742	Alpha/Beta hydrolase fold, F-box domain, Leucine-rich repeat domain, L domain-like, Alpha/beta hydrolase fold-1, Serine aminopeptidase, S33	ARCE_11737	IPR029058, IPR000073, IPR022742	Alpha/Beta hydrolase fold, Alpha/beta hydrolase fold-1, Serine aminopeptidase, S33
OG0001893	AROS_05982	IPR011990, IPR009060, IPR001623, IPR015940, IPR013026, IPR019734	Tetratricopeptide-like helical domain, UBA-like, DnaJ domain, Ubiquitin-associated domain, Tetratricopeptide repeat-containing domain, Tetratricopeptide repeat	ARCE_11739	IPR019734, IPR013026, IPR011990, IPR015940, IPR009060, IPR001623	Tetratricopeptide repeat, Tetratricopeptide repeat-containing domain, Tetratricopeptide-like helical domain, Ubiquitin-associated domain, UBA-like, DnaJ domain
OG0001894	AROS_05983	IPR001269, IPR013785, IPR018517	tRNA-dihydrouridine synthase, Aldolase-type TIM barrel, tRNA-dihydrouridine synthase, conserved site	ARCE_11740	IPR018517, IPR013785, IPR001269	tRNA-dihydrouridine synthase, conserved site, Aldolase-type TIM barrel, tRNA-dihydrouridine synthase
OG0001895	AROS_05984			ARCE_11741
OG0001896	AROS_05985	IPR012310, IPR012340, IPR029319, IPR016059	DNA ligase, ATP-dependent, central, Nucleic acid-binding, OB-fold, DNA ligase, OB-like domain, DNA ligase, ATP-dependent, conserved site	ARCE_11742	IPR029319, IPR012310, IPR016059, IPR012340	DNA ligase, OB-like domain, DNA ligase, ATP-dependent, central, DNA ligase, ATP-dependent, conserved site, Nucleic acid-binding, OB-fold
OG0001897	AROS_05986	IPR029058, IPR000073	Alpha/Beta hydrolase fold, Alpha/beta hydrolase fold-1	ARCE_11743	IPR000073, IPR029058, IPR013595	Alpha/beta hydrolase fold-1, Alpha/Beta hydrolase fold, Peptidase S33 tripeptidyl aminopeptidase-like, C-terminal
OG0001898	AROS_05987	IPR033911, IPR015413, IPR009080, IPR014758, IPR014729	Methioninyl-tRNA synthetase core domain, Methionyl/Leucyl tRNA synthetase, Aminoacyl-tRNA synthetase, class Ia, anticodon-binding, Methionyl-tRNA synthetase, Rossmann-like alpha/beta/alpha sandwich fold	ARCE_11744	IPR033911, IPR014729, IPR001412, IPR009080, IPR015413, IPR014758	Methioninyl-tRNA synthetase core domain, Rossmann-like alpha/beta/alpha sandwich fold, Aminoacyl-tRNA synthetase, class I, conserved site, Aminoacyl-tRNA synthetase, class Ia, anticodon-binding, Methionyl/Leucyl tRNA synthetase, Methionyl-tRNA synthetase
OG0001899	AROS_05988			ARCE_11745
OG0001900	AROS_05989			ARCE_11746
OG0001901	AROS_05990	IPR000073, IPR029058	Alpha/beta hydrolase fold-1, Alpha/Beta hydrolase fold	ARCE_11747	IPR000073, IPR029058	Alpha/beta hydrolase fold-1, Alpha/Beta hydrolase fold
OG0001902	AROS_05991			ARCE_11748
OG0001903	AROS_05992			ARCE_11749
OG0001904	AROS_05993	IPR013083	Zinc finger, RING/FYVE/PHD-type	ARCE_11750	IPR013083, IPR002867	Zinc finger, RING/FYVE/PHD-type, IBR domain
OG0001905	AROS_05994	IPR023210	NADP-dependent oxidoreductase domain	ARCE_11751	IPR005399, IPR023210	Potassium channel, voltage-dependent, beta subunit, KCNAB-related, NADP-dependent oxidoreductase domain
OG0001906	AROS_05996	IPR020846, IPR011701	Major facilitator superfamily domain, Major facilitator superfamily	ARCE_11753	IPR020846, IPR011701	Major facilitator superfamily domain, Major facilitator superfamily
OG0001907	AROS_05997	IPR011993, IPR000008, IPR017946, IPR000909, IPR001711, IPR002048, IPR011992, IPR001192	PH domain-like, C2 domain, PLC-like phosphodiesterase, TIM beta/alpha-barrel domain, Phosphatidylinositol-specific phospholipase C, X domain, Phospholipase C, phosphatidylinositol-specific, Y domain, EF-hand domain, EF-hand domain pair, Phosphoinositide phospholipase C family	ARCE_11754	IPR001192, IPR000008, IPR000909, IPR001711, IPR017946, IPR011993, IPR002048, IPR011992	Phosphoinositide phospholipase C family, C2 domain, Phosphatidylinositol-specific phospholipase C, X domain, Phospholipase C, phosphatidylinositol-specific, Y domain, PLC-like phosphodiesterase, TIM beta/alpha-barrel domain, PH domain-like, EF-hand domain, EF-hand domain pair
OG0001908	AROS_05998			ARCE_11755
OG0001909	AROS_05999	IPR027417, IPR011025, IPR001019, IPR002975	P-loop containing nucleoside triphosphate hydrolase, G protein alpha subunit, helical insertion, Guanine nucleotide binding protein (G-protein), alpha subunit, Fungal G-protein, alpha subunit	ARCE_11756	IPR001019, IPR011025, IPR027417, IPR002975	Guanine nucleotide binding protein (G-protein), alpha subunit, G protein alpha subunit, helical insertion, P-loop containing nucleoside triphosphate hydrolase, Fungal G-protein, alpha subunit
OG0001910	AROS_06000	IPR002893, IPR032675	Zinc finger, MYND-type, Leucine-rich repeat domain, L domain-like	ARCE_11757	IPR032675	Leucine-rich repeat domain, L domain-like
OG0001911	AROS_06002	IPR002575, IPR011009	Aminoglycoside phosphotransferase, Protein kinase-like domain	ARCE_11759	IPR002575, IPR011009	Aminoglycoside phosphotransferase, Protein kinase-like domain
OG0001912	AROS_06004			ARCE_11760
OG0001913	AROS_06005			ARCE_11761
OG0001914	AROS_06006	IPR019273	Lunapark domain	ARCE_11762	IPR019273	Lunapark domain
OG0001915	AROS_06009	IPR000679, IPR013088	Zinc finger, GATA-type, Zinc finger, NHR/GATA-type	ARCE_11763	IPR013088, IPR000679	Zinc finger, NHR/GATA-type, Zinc finger, GATA-type
OG0001916	AROS_06010			ARCE_11764
OG0001917	AROS_06011	IPR000560, IPR033379, IPR016274, IPR029033	Histidine phosphatase superfamily, clade-2, Histidine acid phosphatase active site, Histidine acid phosphatase, eukaryotic, Histidine phosphatase superfamily	ARCE_11765	IPR000560, IPR033379, IPR016274, IPR029033	Histidine phosphatase superfamily, clade-2, Histidine acid phosphatase active site, Histidine acid phosphatase, eukaryotic, Histidine phosphatase superfamily
OG0001918	AROS_06012	IPR029021, IPR000387, IPR020422, IPR016130, IPR000340	Protein-tyrosine phosphatase-like, Tyrosine specific protein phosphatases domain, Dual specificity protein phosphatase domain, Protein-tyrosine phosphatase, active site, Dual specificity phosphatase, catalytic domain	ARCE_11766	IPR020422, IPR029021, IPR000340, IPR016130, IPR000387	Dual specificity protein phosphatase domain, Protein-tyrosine phosphatase-like, Dual specificity phosphatase, catalytic domain, Protein-tyrosine phosphatase, active site, Tyrosine specific protein phosphatases domain
OG0001919	AROS_06013	IPR029044, IPR001609, IPR001199, IPR014876, IPR027417	Nucleotide-diphospho-sugar transferases, Myosin head, motor domain, Cytochrome b5-like heme/steroid binding domain, DEK, C-terminal, P-loop containing nucleoside triphosphate hydrolase	ARCE_11767	IPR029044, IPR001199, IPR001609, IPR027417, IPR014876	Nucleotide-diphospho-sugar transferases, Cytochrome b5-like heme/steroid binding domain, Myosin head, motor domain, P-loop containing nucleoside triphosphate hydrolase, DEK, C-terminal
OG0001920	AROS_06014	IPR015943, IPR001680, IPR006692, IPR017986, IPR016453, IPR019775, IPR020472	WD40/YVTN repeat-like-containing domain, WD40 repeat, Coatomer, WD associated region, WD40-repeat-containing domain, Coatomer beta' subunit (COPB2), WD40 repeat, conserved site, G-protein beta WD-40 repeat	ARCE_11768	IPR006692, IPR001680, IPR019775, IPR017986, IPR015943, IPR020472, IPR016453	Coatomer, WD associated region, WD40 repeat, WD40 repeat, conserved site, WD40-repeat-containing domain, WD40/YVTN repeat-like-containing domain, G-protein beta WD-40 repeat, Coatomer beta' subunit (COPB2)
OG0001921	AROS_06015			ARCE_11769
OG0001922	AROS_06016	IPR000757, IPR013320	Glycoside hydrolase family 16, Concanavalin A-like lectin/glucanase domain	ARCE_11770	IPR013320	Concanavalin A-like lectin/glucanase domain
OG0001923	AROS_06017	IPR013320, IPR000757	Concanavalin A-like lectin/glucanase domain, Glycoside hydrolase family 16	ARCE_11771	IPR000757, IPR013320	Glycoside hydrolase family 16, Concanavalin A-like lectin/glucanase domain
OG0001924	AROS_06018	IPR002401, IPR001128	Cytochrome P450, E-class, group I, Cytochrome P450	ARCE_11772	IPR001128, IPR002401	Cytochrome P450, Cytochrome P450, E-class, group I
OG0001925	AROS_06019			ARCE_11773
OG0001926	AROS_06020	IPR009836	Glycine-rich domain-containing protein-like	ARCE_11774	IPR009836	Glycine-rich domain-containing protein-like
OG0001927	AROS_06023			ARCE_11776
OG0001928	AROS_06025	IPR032675	Leucine-rich repeat domain, L domain-like	ARCE_11777	IPR032675	Leucine-rich repeat domain, L domain-like
OG0001929	AROS_06029	IPR032675	Leucine-rich repeat domain, L domain-like	ARCE_11779	IPR032675	Leucine-rich repeat domain, L domain-like
OG0001930	AROS_06030	IPR029058, IPR013094	Alpha/Beta hydrolase fold, Alpha/beta hydrolase fold-3	ARCE_11780	IPR029058, IPR019436	Alpha/Beta hydrolase fold, Steryl acetyl hydrolase 1-like
OG0001931	AROS_06034			ARCE_11783
OG0001932	AROS_06035	IPR016181, IPR020683	Acyl-CoA N-acyltransferase, Ankyrin repeat-containing domain	ARCE_11785	IPR020683, IPR016181	Ankyrin repeat-containing domain, Acyl-CoA N-acyltransferase
OG0001933	AROS_11363	IPR009081, IPR000873, IPR006162, IPR016040, IPR020806, IPR013120, IPR020845	Phosphopantetheine binding ACP domain, AMP-dependent synthetase/ligase, Phosphopantetheine attachment site, NAD(P)-binding domain, Polyketide synthase, phosphopantetheine-binding domain, Male sterility, NAD-binding, AMP-binding, conserved site	ARCE_00319	IPR013120, IPR000873, IPR009081, IPR020806, IPR016040, IPR006162, IPR020845	Male sterility, NAD-binding, AMP-dependent synthetase/ligase, Phosphopantetheine binding ACP domain, Polyketide synthase, phosphopantetheine-binding domain, NAD(P)-binding domain, Phosphopantetheine attachment site, AMP-binding, conserved site
OG0001934	AROS_04509	IPR032675	Leucine-rich repeat domain, L domain-like	ARCE_00325	IPR032675	Leucine-rich repeat domain, L domain-like
OG0001935	AROS_04510			ARCE_00326
OG0001936	AROS_11356			ARCE_00340
OG0001937	AROS_21710	IPR000313	PWWP domain	ARCE_11788	IPR000313	PWWP domain
OG0001938	AROS_21709	IPR002480, IPR013785	DAHP synthetase, class II, Aldolase-type TIM barrel	ARCE_11789	IPR002480, IPR013785	DAHP synthetase, class II, Aldolase-type TIM barrel
OG0001939	AROS_21707	IPR001810, IPR032675	F-box domain, Leucine-rich repeat domain, L domain-like	ARCE_11790	IPR001810, IPR032675	F-box domain, Leucine-rich repeat domain, L domain-like
OG0001940	AROS_21706	IPR001810, IPR032675	F-box domain, Leucine-rich repeat domain, L domain-like	ARCE_11791	IPR032675, IPR001810	Leucine-rich repeat domain, L domain-like, F-box domain
OG0001941	AROS_21704	IPR028000	Protein of unknown function DUF4448	ARCE_11792
OG0001942	AROS_21703	IPR005123, IPR027443, IPR026992	Oxoglutarate/iron-dependent dioxygenase, Isopenicillin N synthase-like, Non-haem dioxygenase N-terminal domain	ARCE_11793	IPR026992, IPR027443, IPR005123	Non-haem dioxygenase N-terminal domain, Isopenicillin N synthase-like, Oxoglutarate/iron-dependent dioxygenase
OG0001943	AROS_21696			ARCE_11795	IPR002893	Zinc finger, MYND-type
OG0001944	AROS_21695			ARCE_11796	IPR032675	Leucine-rich repeat domain, L domain-like
OG0001945	AROS_11440			ARCE_11799
OG0001946	AROS_22556			ARCE_11800
OG0001947	AROS_21516			ARCE_11828
OG0001948	AROS_21492			ARCE_11830	IPR032675	Leucine-rich repeat domain, L domain-like
OG0001949	AROS_21491	IPR010730	Heterokaryon incompatibility	ARCE_11831
OG0001950	AROS_21490			ARCE_11832
OG0001951	AROS_21489	IPR032675, IPR001810	Leucine-rich repeat domain, L domain-like, F-box domain	ARCE_11833	IPR001810, IPR032675	F-box domain, Leucine-rich repeat domain, L domain-like
OG0001952	AROS_21487	IPR020845, IPR025110, IPR000873	AMP-binding, conserved site, AMP-binding enzyme, C-terminal domain, AMP-dependent synthetase/ligase	ARCE_11834	IPR025110, IPR000873	AMP-binding enzyme, C-terminal domain, AMP-dependent synthetase/ligase
OG0001953	AROS_21486	IPR001842	Peptidase M36, fungalysin	ARCE_11835	IPR001842	Peptidase M36, fungalysin
OG0001954	AROS_21485	IPR001842	Peptidase M36, fungalysin	ARCE_11836	IPR001842	Peptidase M36, fungalysin
OG0001955	AROS_21470			ARCE_11862
OG0001956	AROS_21469			ARCE_11863
OG0001957	AROS_18631			ARCE_11877	IPR029030	Caspase-like domain
OG0001958	AROS_16802			ARCE_11880
OG0001959	AROS_15393			ARCE_11883
OG0001960	AROS_15392	IPR023210, IPR020471	NADP-dependent oxidoreductase domain, Aldo/keto reductase	ARCE_11884	IPR023210, IPR020471	NADP-dependent oxidoreductase domain, Aldo/keto reductase
OG0001961	AROS_15391			ARCE_11885
OG0001962	AROS_15390			ARCE_11886
OG0001963	AROS_15389			ARCE_11887
OG0001964	AROS_15387	IPR018202, IPR029058, IPR001563, IPR033124	Serine carboxypeptidase, serine active site, Alpha/Beta hydrolase fold, Peptidase S10, serine carboxypeptidase, Serine carboxypeptidases, histidine active site	ARCE_11888	IPR029058, IPR001563, IPR018202, IPR033124	Alpha/Beta hydrolase fold, Peptidase S10, serine carboxypeptidase, Serine carboxypeptidase, serine active site, Serine carboxypeptidases, histidine active site
OG0001965	AROS_15386	IPR016040, IPR001509	NAD(P)-binding domain, NAD-dependent epimerase/dehydratase	ARCE_11889	IPR016040, IPR001509	NAD(P)-binding domain, NAD-dependent epimerase/dehydratase
OG0001966	AROS_15381	IPR001509, IPR016040	NAD-dependent epimerase/dehydratase, NAD(P)-binding domain	ARCE_11894	IPR001509, IPR016040	NAD-dependent epimerase/dehydratase, NAD(P)-binding domain
OG0001967	AROS_15371	IPR032675, IPR013087, IPR001810	Leucine-rich repeat domain, L domain-like, Zinc finger C2H2-type, F-box domain	ARCE_11898	IPR032675, IPR001810	Leucine-rich repeat domain, L domain-like, F-box domain
OG0001968	AROS_15370	IPR032675	Leucine-rich repeat domain, L domain-like	ARCE_11899	IPR032675	Leucine-rich repeat domain, L domain-like
OG0001969	AROS_15369			ARCE_11900	IPR002893	Zinc finger, MYND-type
OG0001970	AROS_15365			ARCE_11901
OG0001971	AROS_15364			ARCE_11902
OG0001972	AROS_15363	IPR032675, IPR001810	Leucine-rich repeat domain, L domain-like, F-box domain	ARCE_11903	IPR032675, IPR001810	Leucine-rich repeat domain, L domain-like, F-box domain
OG0001973	AROS_15362	IPR032675, IPR001810	Leucine-rich repeat domain, L domain-like, F-box domain	ARCE_11905	IPR032675, IPR001810	Leucine-rich repeat domain, L domain-like, F-box domain
OG0001974	AROS_15360	IPR032675, IPR001810	Leucine-rich repeat domain, L domain-like, F-box domain	ARCE_11907	IPR001810, IPR032675	F-box domain, Leucine-rich repeat domain, L domain-like
OG0001975	AROS_15359	IPR001128, IPR017972, IPR002401	Cytochrome P450, Cytochrome P450, conserved site, Cytochrome P450, E-class, group I	ARCE_11908	IPR001128, IPR002401, IPR017972	Cytochrome P450, Cytochrome P450, E-class, group I, Cytochrome P450, conserved site
OG0001976	AROS_15356	IPR013087	Zinc finger C2H2-type	ARCE_11909	IPR013087	Zinc finger C2H2-type
OG0001977	AROS_15355	IPR021384	Mediator complex, subunit Med21	ARCE_11910	IPR021384	Mediator complex, subunit Med21
OG0001978	AROS_15354	IPR032675	Leucine-rich repeat domain, L domain-like	ARCE_11911	IPR032675	Leucine-rich repeat domain, L domain-like
OG0001979	AROS_15353	IPR013594	Dynein heavy chain, domain-1	ARCE_11912	IPR013594	Dynein heavy chain, domain-1
OG0001980	AROS_15352			ARCE_11913
OG0001981	AROS_15351	IPR008220, IPR029058, IPR000073	Homoserine/serine acetyltransferase, Alpha/Beta hydrolase fold, Alpha/beta hydrolase fold-1	ARCE_11914	IPR029058, IPR008220, IPR000073	Alpha/Beta hydrolase fold, Homoserine/serine acetyltransferase, Alpha/beta hydrolase fold-1
OG0001982	AROS_15350			ARCE_11915
OG0001983	AROS_15349	IPR002550, IPR000644	Domain of unknown function DUF21, CBS domain	ARCE_11916	IPR002550, IPR000644	Domain of unknown function DUF21, CBS domain
OG0001984	AROS_15347			ARCE_11918
OG0001985	AROS_15346	IPR032675	Leucine-rich repeat domain, L domain-like	ARCE_11919	IPR032675	Leucine-rich repeat domain, L domain-like
OG0001986	AROS_15345	IPR013024, IPR006840	Gamma-glutamyl cyclotransferase-like, Glutathione-specific gamma-glutamylcyclotransferase	ARCE_11920	IPR006840, IPR013024	Glutathione-specific gamma-glutamylcyclotransferase, Gamma-glutamyl cyclotransferase-like
OG0001987	AROS_15344	IPR006048, IPR034836, IPR031319, IPR006046, IPR002044, IPR006047, IPR017853, IPR013784, IPR013783	Alpha-amylase/branching enzyme, C-terminal all beta, Glucoamylase, CBM20 domain, Alpha-amylase, C-terminal domain, Alpha amylase, Carbohydrate binding module family 20, Glycosyl hydrolase, family 13, catalytic domain, Glycoside hydrolase superfamily, Carbohydrate-binding-like fold, Immunoglobulin-like fold	ARCE_11921	IPR002044, IPR006047, IPR013783, IPR013784, IPR006048, IPR034836, IPR017853, IPR006046, IPR031319	Carbohydrate binding module family 20, Glycosyl hydrolase, family 13, catalytic domain, Immunoglobulin-like fold, Carbohydrate-binding-like fold, Alpha-amylase/branching enzyme, C-terminal all beta, Glucoamylase, CBM20 domain, Glycoside hydrolase superfamily, Alpha amylase, Alpha-amylase, C-terminal domain
OG0001988	AROS_15342	IPR000387, IPR029021, IPR016130, IPR000340	Tyrosine specific protein phosphatases domain, Protein-tyrosine phosphatase-like, Protein-tyrosine phosphatase, active site, Dual specificity phosphatase, catalytic domain	ARCE_11922	IPR029021, IPR000340, IPR000387, IPR016130	Protein-tyrosine phosphatase-like, Dual specificity phosphatase, catalytic domain, Tyrosine specific protein phosphatases domain, Protein-tyrosine phosphatase, active site
OG0001989	AROS_15341			ARCE_11923
OG0001990	AROS_15340	IPR032675, IPR001810	Leucine-rich repeat domain, L domain-like, F-box domain	ARCE_11924	IPR001810, IPR032675	F-box domain, Leucine-rich repeat domain, L domain-like
OG0001991	AROS_15339	IPR008914, IPR001858	Phosphatidylethanolamine-binding protein, Phosphatidylethanolamine-binding, conserved site	ARCE_11925	IPR001858, IPR008914	Phosphatidylethanolamine-binding, conserved site, Phosphatidylethanolamine-binding protein
OG0001992	AROS_15338	IPR006047, IPR034836, IPR013783, IPR002044, IPR031319, IPR006048, IPR017853, IPR013784, IPR006046	Glycosyl hydrolase, family 13, catalytic domain, Glucoamylase, CBM20 domain, Immunoglobulin-like fold, Carbohydrate binding module family 20, Alpha-amylase, C-terminal domain, Alpha-amylase/branching enzyme, C-terminal all beta, Glycoside hydrolase superfamily, Carbohydrate-binding-like fold, Alpha amylase	ARCE_11926	IPR002044, IPR006046, IPR013784, IPR006047, IPR006048, IPR013783, IPR017853, IPR031319	Carbohydrate binding module family 20, Alpha amylase, Carbohydrate-binding-like fold, Glycosyl hydrolase, family 13, catalytic domain, Alpha-amylase/branching enzyme, C-terminal all beta, Immunoglobulin-like fold, Glycoside hydrolase superfamily, Alpha-amylase, C-terminal domain
OG0001993	AROS_15337	IPR032675	Leucine-rich repeat domain, L domain-like	ARCE_11932	IPR032675	Leucine-rich repeat domain, L domain-like
OG0001994	AROS_15334			ARCE_11934
OG0001995	AROS_15333	IPR007325	Kynurenine formamidase	ARCE_11935	IPR007325	Kynurenine formamidase
OG0001996	AROS_15332			ARCE_11936
OG0001997	AROS_15331	IPR019410, IPR029063	Lysine methyltransferase, S-adenosyl-L-methionine-dependent methyltransferase	ARCE_11937	IPR019410, IPR029063	Lysine methyltransferase, S-adenosyl-L-methionine-dependent methyltransferase
OG0001998	AROS_15330	IPR016255, IPR000719, IPR011009, IPR006575, IPR017441, IPR024435, IPR004154, IPR016135, IPR008271	eIF-2-alpha kinase Gcn2, Protein kinase domain, Protein kinase-like domain, RWD domain, Protein kinase, ATP binding site, Histidyl tRNA synthetase-related domain, Anticodon-binding, Ubiquitin-conjugating enzyme/RWD-like, Serine/threonine-protein kinase, active site	ARCE_11938	IPR006575, IPR011009, IPR000719, IPR024435, IPR016135, IPR004154, IPR017441, IPR016255, IPR008271	RWD domain, Protein kinase-like domain, Protein kinase domain, Histidyl tRNA synthetase-related domain, Ubiquitin-conjugating enzyme/RWD-like, Anticodon-binding, Protein kinase, ATP binding site, eIF-2-alpha kinase Gcn2, Serine/threonine-protein kinase, active site
OG0001999	AROS_15329	IPR001128, IPR002403	Cytochrome P450, Cytochrome P450, E-class, group IV	ARCE_11939	IPR001128, IPR002401	Cytochrome P450, Cytochrome P450, E-class, group I
OG0002000	AROS_15328	IPR011009, IPR000719, IPR017441, IPR008271	Protein kinase-like domain, Protein kinase domain, Protein kinase, ATP binding site, Serine/threonine-protein kinase, active site	ARCE_11940	IPR008271, IPR000719, IPR011009, IPR017441	Serine/threonine-protein kinase, active site, Protein kinase domain, Protein kinase-like domain, Protein kinase, ATP binding site
OG0002001	AROS_15327	IPR001810, IPR032675	F-box domain, Leucine-rich repeat domain, L domain-like	ARCE_11941	IPR032675, IPR001810	Leucine-rich repeat domain, L domain-like, F-box domain
OG0002002	AROS_15326	IPR001810, IPR032675	F-box domain, Leucine-rich repeat domain, L domain-like	ARCE_11942	IPR001810, IPR032675	F-box domain, Leucine-rich repeat domain, L domain-like
OG0002003	AROS_15325	IPR001810, IPR032675	F-box domain, Leucine-rich repeat domain, L domain-like	ARCE_11943	IPR001810, IPR032675	F-box domain, Leucine-rich repeat domain, L domain-like
OG0002004	AROS_15324	IPR032675	Leucine-rich repeat domain, L domain-like	ARCE_11944	IPR032675	Leucine-rich repeat domain, L domain-like
OG0002005	AROS_15323	IPR013087	Zinc finger C2H2-type	ARCE_11945	IPR013087	Zinc finger C2H2-type
OG0002006	AROS_15322			ARCE_11946
OG0002007	AROS_15321	IPR004813, IPR004648	Oligopeptide transporter, OPT superfamily, Tetrapeptide transporter, OPT1/isp4	ARCE_11947	IPR004813, IPR004648	Oligopeptide transporter, OPT superfamily, Tetrapeptide transporter, OPT1/isp4
OG0002008	AROS_15320			ARCE_11948
OG0002009	AROS_15319	IPR013083, IPR001841, IPR024991	Zinc finger, RING/FYVE/PHD-type, Zinc finger, RING-type, Anaphase-promoting complex subunit 11	ARCE_11949	IPR013083, IPR001841, IPR024991	Zinc finger, RING/FYVE/PHD-type, Zinc finger, RING-type, Anaphase-promoting complex subunit 11
OG0002010	AROS_15317	IPR007557	PSP1, C-terminal	ARCE_11950	IPR007557	PSP1, C-terminal
OG0002011	AROS_15316			ARCE_11951
OG0002012	AROS_15315			ARCE_11952
OG0002013	AROS_15312			ARCE_11953
OG0002014	AROS_15311	IPR015889	Intradiol ring-cleavage dioxygenase, core	ARCE_11954	IPR015889	Intradiol ring-cleavage dioxygenase, core
OG0002015	AROS_15310	IPR006047, IPR017853, IPR015340	Glycosyl hydrolase, family 13, catalytic domain, Glycoside hydrolase superfamily, Alpha-amylase, domain of unknown function DUF1966, C-terminal	ARCE_11955	IPR006047, IPR017853, IPR015340	Glycosyl hydrolase, family 13, catalytic domain, Glycoside hydrolase superfamily, Alpha-amylase, domain of unknown function DUF1966, C-terminal
OG0002016	AROS_15307	IPR001128, IPR002401	Cytochrome P450, Cytochrome P450, E-class, group I	ARCE_11956	IPR017972, IPR002401, IPR001128	Cytochrome P450, conserved site, Cytochrome P450, E-class, group I, Cytochrome P450
OG0002017	AROS_15306	IPR009009	RlpA-like protein, double-psi beta-barrel domain	ARCE_11957	IPR009009	RlpA-like protein, double-psi beta-barrel domain
OG0002018	AROS_15305	IPR032675	Leucine-rich repeat domain, L domain-like	ARCE_11958	IPR032675	Leucine-rich repeat domain, L domain-like
OG0002019	AROS_15303	IPR001578	Peptidase C12, ubiquitin carboxyl-terminal hydrolase	ARCE_11959	IPR001578	Peptidase C12, ubiquitin carboxyl-terminal hydrolase
OG0002020	AROS_21734			ARCE_11965
OG0002021	AROS_02616			ARCE_11974
OG0002022	AROS_20765			ARCE_02245
OG0002023	AROS_14172			ARCE_12019
OG0002024	AROS_15277	IPR027417	P-loop containing nucleoside triphosphate hydrolase	ARCE_12021	IPR027417	P-loop containing nucleoside triphosphate hydrolase
OG0002025	AROS_15280	IPR032675	Leucine-rich repeat domain, L domain-like	ARCE_12027	IPR032675	Leucine-rich repeat domain, L domain-like
OG0002026	AROS_15287	IPR032466, IPR001130, IPR018228	Metal-dependent hydrolase, TatD family, Deoxyribonuclease, TatD-related, conserved site	ARCE_12028	IPR032466, IPR018228, IPR001130	Metal-dependent hydrolase, Deoxyribonuclease, TatD-related, conserved site, TatD family
OG0002027	AROS_15282	IPR011990, IPR019734, IPR013026	Tetratricopeptide-like helical domain, Tetratricopeptide repeat, Tetratricopeptide repeat-containing domain	ARCE_12029	IPR011990, IPR019734, IPR013026	Tetratricopeptide-like helical domain, Tetratricopeptide repeat, Tetratricopeptide repeat-containing domain
OG0002028	AROS_15283	IPR002403, IPR001128	Cytochrome P450, E-class, group IV, Cytochrome P450	ARCE_12030	IPR002403, IPR001128	Cytochrome P450, E-class, group IV, Cytochrome P450
OG0002029	AROS_15286			ARCE_12031
OG0002030	AROS_15232	IPR008949, IPR005630, IPR034686	Isoprenoid synthase domain, Terpene synthase, metal-binding domain, Terpene cyclase like 2	ARCE_12036	IPR034686, IPR008949, IPR005630	Terpene cyclase like 2, Isoprenoid synthase domain, Terpene synthase, metal-binding domain
OG0002031	AROS_16114	IPR029030	Caspase-like domain	ARCE_02247	IPR029030	Caspase-like domain
OG0002032	AROS_15166			ARCE_12044
OG0002033	AROS_15165	IPR013087	Zinc finger C2H2-type	ARCE_12045	IPR001841, IPR018957, IPR013083, IPR017907, IPR013087	Zinc finger, RING-type, Zinc finger, C3HC4 RING-type, Zinc finger, RING/FYVE/PHD-type, Zinc finger, RING-type, conserved site, Zinc finger C2H2-type
OG0002034	AROS_16115	IPR029030	Caspase-like domain	ARCE_02248	IPR029030	Caspase-like domain
OG0002035	AROS_15161			ARCE_12048
OG0002036	AROS_15160	IPR029058, IPR022742	Alpha/Beta hydrolase fold, Serine aminopeptidase, S33	ARCE_12049	IPR029058, IPR022742	Alpha/Beta hydrolase fold, Serine aminopeptidase, S33
OG0002037	AROS_15159	IPR001382	Glycoside hydrolase family 47	ARCE_12050	IPR001382	Glycoside hydrolase family 47
OG0002038	AROS_15154	IPR017972, IPR001128, IPR002401	Cytochrome P450, conserved site, Cytochrome P450, Cytochrome P450, E-class, group I	ARCE_12054	IPR001128, IPR002401, IPR017972	Cytochrome P450, Cytochrome P450, E-class, group I, Cytochrome P450, conserved site
OG0002039	AROS_15152	IPR024652, IPR008949	Trichodiene synthase, Isoprenoid synthase domain	ARCE_12055	IPR008949, IPR024652	Isoprenoid synthase domain, Trichodiene synthase
OG0002040	AROS_15150	IPR001766, IPR011991	Fork head domain, Winged helix-turn-helix DNA-binding domain	ARCE_12057	IPR001766, IPR011991	Fork head domain, Winged helix-turn-helix DNA-binding domain
OG0002041	AROS_15146	IPR027417	P-loop containing nucleoside triphosphate hydrolase	ARCE_12058	IPR027417	P-loop containing nucleoside triphosphate hydrolase
OG0002042	AROS_15144	IPR016040, IPR002347	NAD(P)-binding domain, Short-chain dehydrogenase/reductase SDR	ARCE_12059	IPR002347, IPR016040	Short-chain dehydrogenase/reductase SDR, NAD(P)-binding domain
OG0002043	AROS_15143	IPR002347, IPR016040, IPR020904	Short-chain dehydrogenase/reductase SDR, NAD(P)-binding domain, Short-chain dehydrogenase/reductase, conserved site	ARCE_12060	IPR002347, IPR016040, IPR020904	Short-chain dehydrogenase/reductase SDR, NAD(P)-binding domain, Short-chain dehydrogenase/reductase, conserved site
OG0002044	AROS_15142			ARCE_12061
OG0002045	AROS_15137	IPR024652, IPR008949	Trichodiene synthase, Isoprenoid synthase domain	ARCE_12064	IPR008949, IPR024652	Isoprenoid synthase domain, Trichodiene synthase
OG0002046	AROS_15136	IPR002347, IPR016040	Short-chain dehydrogenase/reductase SDR, NAD(P)-binding domain	ARCE_12065	IPR016040, IPR002347	NAD(P)-binding domain, Short-chain dehydrogenase/reductase SDR
OG0002047	AROS_15133	IPR016040, IPR002347, IPR020904	NAD(P)-binding domain, Short-chain dehydrogenase/reductase SDR, Short-chain dehydrogenase/reductase, conserved site	ARCE_12066	IPR016040, IPR020904, IPR002347	NAD(P)-binding domain, Short-chain dehydrogenase/reductase, conserved site, Short-chain dehydrogenase/reductase SDR
OG0002048	AROS_15131	IPR002347, IPR016040	Short-chain dehydrogenase/reductase SDR, NAD(P)-binding domain	ARCE_12068	IPR016040, IPR002347	NAD(P)-binding domain, Short-chain dehydrogenase/reductase SDR
OG0002049	AROS_15129	IPR001128, IPR017972, IPR002401	Cytochrome P450, Cytochrome P450, conserved site, Cytochrome P450, E-class, group I	ARCE_12070	IPR002401, IPR001128, IPR017972	Cytochrome P450, E-class, group I, Cytochrome P450, Cytochrome P450, conserved site
OG0002050	AROS_15128	IPR001138	Zn(2)-C6 fungal-type DNA-binding domain	ARCE_12071	IPR001138	Zn(2)-C6 fungal-type DNA-binding domain
OG0002051	AROS_15127	IPR001128, IPR002401, IPR017972	Cytochrome P450, Cytochrome P450, E-class, group I, Cytochrome P450, conserved site	ARCE_12073	IPR001128, IPR002401, IPR017972	Cytochrome P450, Cytochrome P450, E-class, group I, Cytochrome P450, conserved site
OG0002052	AROS_15126	IPR024652, IPR008949	Trichodiene synthase, Isoprenoid synthase domain	ARCE_12074	IPR008949, IPR024652	Isoprenoid synthase domain, Trichodiene synthase
OG0002053	AROS_15125			ARCE_12075
OG0002054	AROS_15122	IPR008754, IPR024079	Peptidase M43, pregnancy-associated plasma-A, Metallopeptidase, catalytic domain	ARCE_12079	IPR024079, IPR008754	Metallopeptidase, catalytic domain, Peptidase M43, pregnancy-associated plasma-A
OG0002055	AROS_15119			ARCE_12082
OG0002056	AROS_15117	IPR032675	Leucine-rich repeat domain, L domain-like	ARCE_12083
OG0002057	AROS_15111	IPR001128	Cytochrome P450	ARCE_12090	IPR001128	Cytochrome P450
OG0002058	AROS_15114	IPR001128, IPR017972, IPR002401	Cytochrome P450, Cytochrome P450, conserved site, Cytochrome P450, E-class, group I	ARCE_12093	IPR001128, IPR017972, IPR002401	Cytochrome P450, Cytochrome P450, conserved site, Cytochrome P450, E-class, group I
OG0002059	AROS_15100	IPR032675	Leucine-rich repeat domain, L domain-like	ARCE_12096	IPR001810, IPR032675	F-box domain, Leucine-rich repeat domain, L domain-like
OG0002060	AROS_15098	IPR001128, IPR002401	Cytochrome P450, Cytochrome P450, E-class, group I	ARCE_12106	IPR001128	Cytochrome P450
OG0002061	AROS_18507			ARCE_12111
OG0002062	AROS_01516			ARCE_12120
OG0002063	AROS_22583	IPR024652, IPR008949	Trichodiene synthase, Isoprenoid synthase domain	ARCE_12123	IPR008949, IPR024652	Isoprenoid synthase domain, Trichodiene synthase
OG0002064	AROS_22584	IPR001128	Cytochrome P450	ARCE_12124	IPR017972, IPR002401, IPR001128	Cytochrome P450, conserved site, Cytochrome P450, E-class, group I, Cytochrome P450
OG0002065	AROS_15291			ARCE_12137
OG0002066	AROS_15074	IPR001810, IPR032675	F-box domain, Leucine-rich repeat domain, L domain-like	ARCE_12167	IPR032675	Leucine-rich repeat domain, L domain-like
OG0002067	AROS_06591	IPR002110, IPR020683, IPR002893	Ankyrin repeat, Ankyrin repeat-containing domain, Zinc finger, MYND-type	ARCE_12169	IPR020683, IPR002893	Ankyrin repeat-containing domain, Zinc finger, MYND-type
OG0002068	AROS_06589	IPR020683, IPR002893, IPR002110	Ankyrin repeat-containing domain, Zinc finger, MYND-type, Ankyrin repeat	ARCE_12170	IPR002110, IPR002893, IPR020683	Ankyrin repeat, Zinc finger, MYND-type, Ankyrin repeat-containing domain
OG0002069	AROS_06588	IPR018820, IPR018823	Brefeldin A sensitivity protein-related, domain of unknown function DUF2421, Putative ER transporter, 6TM, N-terminal	ARCE_12171	IPR018820, IPR018823	Brefeldin A sensitivity protein-related, domain of unknown function DUF2421, Putative ER transporter, 6TM, N-terminal
OG0002070	AROS_06586	IPR022057	Chitin synthase III catalytic subunit	ARCE_12172	IPR022057	Chitin synthase III catalytic subunit
OG0002071	AROS_06585	IPR013922, IPR013763	Cyclin PHO80-like, Cyclin-like	ARCE_12173	IPR013922, IPR013763	Cyclin PHO80-like, Cyclin-like
OG0002072	AROS_06584			ARCE_12174
OG0002073	AROS_06583	IPR013940, IPR011990	Meiosis specific protein Spo22/ZIP4/TEX11, Tetratricopeptide-like helical domain	ARCE_12175	IPR011990, IPR013940	Tetratricopeptide-like helical domain, Meiosis specific protein Spo22/ZIP4/TEX11
OG0002074	AROS_06582	IPR001680, IPR015943, IPR017986	WD40 repeat, WD40/YVTN repeat-like-containing domain, WD40-repeat-containing domain	ARCE_12176	IPR015943, IPR001680, IPR017986	WD40/YVTN repeat-like-containing domain, WD40 repeat, WD40-repeat-containing domain
OG0002075	AROS_01299			ARCE_02265
OG0002076	AROS_06576	IPR002893, IPR002110, IPR020683	Zinc finger, MYND-type, Ankyrin repeat, Ankyrin repeat-containing domain	ARCE_12180	IPR002893, IPR020683, IPR002110	Zinc finger, MYND-type, Ankyrin repeat-containing domain, Ankyrin repeat
OG0002077	AROS_06570			ARCE_12185
OG0002078	AROS_06569			ARCE_12186	IPR013087	Zinc finger C2H2-type
OG0002079	AROS_01296	IPR029058, IPR000073	Alpha/Beta hydrolase fold, Alpha/beta hydrolase fold-1	ARCE_02267	IPR029058	Alpha/Beta hydrolase fold
OG0002080	AROS_06568	IPR001810	F-box domain	ARCE_12187	IPR001810	F-box domain
OG0002081	AROS_06566	IPR001810	F-box domain	ARCE_12188	IPR001810	F-box domain
OG0002082	AROS_06565	IPR002347, IPR016040	Short-chain dehydrogenase/reductase SDR, NAD(P)-binding domain	ARCE_12189	IPR002347, IPR016040	Short-chain dehydrogenase/reductase SDR, NAD(P)-binding domain
OG0002083	AROS_06563			ARCE_12190
OG0002084	AROS_06562	IPR032675, IPR001810	Leucine-rich repeat domain, L domain-like, F-box domain	ARCE_12191	IPR001810, IPR032675	F-box domain, Leucine-rich repeat domain, L domain-like
OG0002085	AROS_06561			ARCE_12192
OG0002086	AROS_06559	IPR027417	P-loop containing nucleoside triphosphate hydrolase	ARCE_12193	IPR027417	P-loop containing nucleoside triphosphate hydrolase
OG0002087	AROS_06558			ARCE_12195
OG0002088	AROS_06557	IPR002654	Glycosyl transferase, family 25	ARCE_12196	IPR002654	Glycosyl transferase, family 25
OG0002089	AROS_06556	IPR033121, IPR021109	Peptidase family A1 domain, Aspartic peptidase domain	ARCE_12197	IPR021109, IPR033121, IPR034164	Aspartic peptidase domain, Peptidase family A1 domain, Pepsin-like domain
OG0002090	AROS_06555	IPR032710	NTF2-like domain	ARCE_12198	IPR032710	NTF2-like domain
OG0002091	AROS_06554	IPR001810	F-box domain	ARCE_12199	IPR001810	F-box domain
OG0002092	AROS_06551	IPR007219	Transcription factor domain, fungi	ARCE_12200	IPR007219	Transcription factor domain, fungi
OG0002093	AROS_06549			ARCE_12203
OG0002094	AROS_06548	IPR001487, IPR001025	Bromodomain, Bromo adjacent homology (BAH) domain	ARCE_12204	IPR001487, IPR001025	Bromodomain, Bromo adjacent homology (BAH) domain
OG0002095	AROS_06547			ARCE_12205
OG0002096	AROS_06543			ARCE_12206
OG0002097	AROS_01291	IPR000210, IPR011333	BTB/POZ domain, SKP1/BTB/POZ domain	ARCE_02270	IPR000210, IPR011333	BTB/POZ domain, SKP1/BTB/POZ domain
OG0002098	AROS_06535	IPR000719, IPR011009, IPR008266	Protein kinase domain, Protein kinase-like domain, Tyrosine-protein kinase, active site	ARCE_12208	IPR011009, IPR000719, IPR008266	Protein kinase-like domain, Protein kinase domain, Tyrosine-protein kinase, active site
OG0002099	AROS_06541	IPR011333, IPR000210	SKP1/BTB/POZ domain, BTB/POZ domain	ARCE_12209	IPR011333, IPR000210	SKP1/BTB/POZ domain, BTB/POZ domain
OG0002100	AROS_06540			ARCE_12210
OG0002101	AROS_06539	IPR007330, IPR027417, IPR015415, IPR003593, IPR003959, IPR003960	MIT, P-loop containing nucleoside triphosphate hydrolase, Vps4 oligomerisation, C-terminal, AAA+ ATPase domain, ATPase, AAA-type, core, ATPase, AAA-type, conserved site	ARCE_12211	IPR007330, IPR003959, IPR027417, IPR003960, IPR003593, IPR015415	MIT, ATPase, AAA-type, core, P-loop containing nucleoside triphosphate hydrolase, ATPase, AAA-type, conserved site, AAA+ ATPase domain, Vps4 oligomerisation, C-terminal
OG0002102	AROS_06538			ARCE_12212
OG0002103	AROS_06537	IPR012336, IPR013766	Thioredoxin-like fold, Thioredoxin domain	ARCE_12213	IPR013766, IPR012336	Thioredoxin domain, Thioredoxin-like fold
OG0002104	AROS_06536	IPR012336, IPR013766	Thioredoxin-like fold, Thioredoxin domain	ARCE_12214	IPR012336, IPR013766	Thioredoxin-like fold, Thioredoxin domain
OG0002105	AROS_06534	IPR021133, IPR016024, IPR011989, IPR013932	HEAT, type 2, Armadillo-type fold, Armadillo-like helical, TATA-binding protein interacting (TIP20)	ARCE_12216	IPR021133, IPR011989, IPR016024, IPR013932	HEAT, type 2, Armadillo-like helical, Armadillo-type fold, TATA-binding protein interacting (TIP20)
OG0002106	AROS_01289			ARCE_02272
OG0002107	AROS_06515			ARCE_12221	IPR027417	P-loop containing nucleoside triphosphate hydrolase
OG0002108	AROS_06514	IPR000569	HECT domain	ARCE_12222	IPR000569	HECT domain
OG0002109	AROS_06512	IPR017441, IPR000719, IPR008271, IPR011009	Protein kinase, ATP binding site, Protein kinase domain, Serine/threonine-protein kinase, active site, Protein kinase-like domain	ARCE_12223	IPR000719, IPR017441, IPR008271, IPR011009	Protein kinase domain, Protein kinase, ATP binding site, Serine/threonine-protein kinase, active site, Protein kinase-like domain
OG0002110	AROS_06511	IPR002893	Zinc finger, MYND-type	ARCE_12224	IPR002893	Zinc finger, MYND-type
OG0002111	AROS_06509	IPR000196, IPR015974, IPR015972, IPR023638, IPR033935, IPR015973	Ribosomal protein L19/L19e, Ribosomal protein L19/L19e, domain 3, Ribosomal protein L19/L19e, domain 1, Ribosomal protein L19/L19e conserved site, Ribosomal protein L19, eukaryotic, Ribosomal protein L19/L19e, domain 2	ARCE_12225	IPR000196, IPR015973, IPR023638, IPR015974, IPR015972, IPR033935	Ribosomal protein L19/L19e, Ribosomal protein L19/L19e, domain 2, Ribosomal protein L19/L19e conserved site, Ribosomal protein L19/L19e, domain 3, Ribosomal protein L19/L19e, domain 1, Ribosomal protein L19, eukaryotic
OG0002112	AROS_06508	IPR029044, IPR005835	Nucleotide-diphospho-sugar transferases, Nucleotidyl transferase domain	ARCE_12226	IPR029044, IPR005835	Nucleotide-diphospho-sugar transferases, Nucleotidyl transferase domain
OG0002113	AROS_06507	IPR002893	Zinc finger, MYND-type	ARCE_12227	IPR002893	Zinc finger, MYND-type
OG0002114	AROS_06506			ARCE_12228
OG0002115	AROS_13994	IPR004913	Herpesvirus glycoprotein J	ARCE_12230
OG0002116	AROS_06504			ARCE_12231
OG0002117	AROS_06503			ARCE_12234
OG0002118	AROS_06502	IPR016197, IPR016181, IPR002717, IPR025995	Chromo domain-like, Acyl-CoA N-acyltransferase, Histone acetyltransferase domain, MYST-type, RNA binding activity-knot of a chromodomain	ARCE_12235	IPR016197, IPR025995, IPR016181, IPR002717	Chromo domain-like, RNA binding activity-knot of a chromodomain, Acyl-CoA N-acyltransferase, Histone acetyltransferase domain, MYST-type
OG0002119	AROS_06501			ARCE_12236	IPR023343	Penicillin amidase type, domain1
OG0002120	AROS_06500			ARCE_12238
OG0002121	AROS_06499	IPR028608, IPR015943, IPR011042, IPR001680, IPR017986, IPR019775, IPR020472	Probable cytosolic iron-sulfur protein assembly protein, CIAO1/Cia1, WD40/YVTN repeat-like-containing domain, Six-bladed beta-propeller, TolB-like, WD40 repeat, WD40-repeat-containing domain, WD40 repeat, conserved site, G-protein beta WD-40 repeat	ARCE_12239	IPR019775, IPR024977, IPR001680, IPR017986, IPR020472, IPR015943, IPR028608	WD40 repeat, conserved site, Anaphase-promoting complex subunit 4, WD40 domain, WD40 repeat, WD40-repeat-containing domain, G-protein beta WD-40 repeat, WD40/YVTN repeat-like-containing domain, Probable cytosolic iron-sulfur protein assembly protein, CIAO1/Cia1
OG0002122	AROS_06498	IPR002376, IPR004607	Formyl transferase, N-terminal, Phosphoribosylglycinamide formyltransferase	ARCE_12240	IPR002376, IPR004607	Formyl transferase, N-terminal, Phosphoribosylglycinamide formyltransferase
OG0002123	AROS_06497	IPR011009, IPR000719	Protein kinase-like domain, Protein kinase domain	ARCE_12241	IPR000719, IPR011009	Protein kinase domain, Protein kinase-like domain
OG0002124	AROS_06496	IPR002893	Zinc finger, MYND-type	ARCE_12242	IPR002893	Zinc finger, MYND-type
OG0002125	AROS_06495			ARCE_12243
OG0002126	AROS_06494			ARCE_12244
OG0002127	AROS_06493	IPR018466	Kre9/Knh1 family	ARCE_12245	IPR018466	Kre9/Knh1 family
OG0002128	AROS_06492	IPR032675, IPR001810	Leucine-rich repeat domain, L domain-like, F-box domain	ARCE_12246	IPR032675	Leucine-rich repeat domain, L domain-like
OG0002129	AROS_06491			ARCE_12251
OG0002130	AROS_06490	IPR011184, IPR007696, IPR027417, IPR000432, IPR007860, IPR007861	DNA mismatch repair MutS, DNA mismatch repair protein MutS, core, P-loop containing nucleoside triphosphate hydrolase, DNA mismatch repair protein MutS, C-terminal, DNA mismatch repair protein MutS, connector domain, DNA mismatch repair protein MutS, clamp	ARCE_12252	IPR027417, IPR007860, IPR011184, IPR007696, IPR000432, IPR007861	P-loop containing nucleoside triphosphate hydrolase, DNA mismatch repair protein MutS, connector domain, DNA mismatch repair MutS, DNA mismatch repair protein MutS, core, DNA mismatch repair protein MutS, C-terminal, DNA mismatch repair protein MutS, clamp
OG0002131	AROS_06489	IPR009056, IPR002327	Cytochrome c-like domain, Cytochrome c, class IA/ IB	ARCE_12253	IPR009056, IPR002327	Cytochrome c-like domain, Cytochrome c, class IA/ IB
OG0002132	AROS_06488	IPR017455, IPR017073, IPR003903, IPR008942, IPR002014, IPR011011, IPR013083, IPR000306	Zinc finger, FYVE-related, Ubiquitin binding protein, Hrs/VPS27, Ubiquitin interacting motif, ENTH/VHS, VHS domain, Zinc finger, FYVE/PHD-type, Zinc finger, RING/FYVE/PHD-type, FYVE zinc finger	ARCE_12254	IPR003903, IPR002014, IPR011011, IPR000306, IPR013083, IPR017073, IPR008942, IPR017455	Ubiquitin interacting motif, VHS domain, Zinc finger, FYVE/PHD-type, FYVE zinc finger, Zinc finger, RING/FYVE/PHD-type, Ubiquitin binding protein, Hrs/VPS27, ENTH/VHS, Zinc finger, FYVE-related
OG0002133	AROS_06487	IPR000684, IPR007083, IPR000722, IPR007075, IPR007080, IPR007066, IPR007081, IPR007073, IPR006592	RNA polymerase II, heptapeptide repeat, eukaryotic, RNA polymerase Rpb1, domain 4, RNA polymerase, alpha subunit, RNA polymerase Rpb1, domain 6, RNA polymerase Rpb1, domain 1, RNA polymerase Rpb1, domain 3, RNA polymerase Rpb1, domain 5, RNA polymerase Rpb1, domain 7, RNA polymerase, N-terminal	ARCE_12256	IPR007075, IPR000684, IPR007073, IPR006592, IPR007081, IPR007066, IPR000722, IPR007080, IPR007083	RNA polymerase Rpb1, domain 6, RNA polymerase II, heptapeptide repeat, eukaryotic, RNA polymerase Rpb1, domain 7, RNA polymerase, N-terminal, RNA polymerase Rpb1, domain 5, RNA polymerase Rpb1, domain 3, RNA polymerase, alpha subunit, RNA polymerase Rpb1, domain 1, RNA polymerase Rpb1, domain 4
OG0002134	AROS_06486	IPR008254, IPR005025, IPR029039, IPR010089	Flavodoxin/nitric oxide synthase, NADPH-dependent FMN reductase-like, Flavoprotein-like domain, Flavoprotein WrbA-like	ARCE_12257	IPR029039, IPR005025, IPR008254, IPR010089	Flavoprotein-like domain, NADPH-dependent FMN reductase-like, Flavodoxin/nitric oxide synthase, Flavoprotein WrbA-like
OG0002135	AROS_06485			ARCE_12258
OG0002136	AROS_06483	IPR008972, IPR011706, IPR001117, IPR011707	Cupredoxin, Multicopper oxidase, type 2, Multicopper oxidase, type 1, Multicopper oxidase, type 3	ARCE_12259	IPR008972, IPR001117, IPR033138, IPR002355, IPR011707, IPR011706	Cupredoxin, Multicopper oxidase, type 1, Multicopper oxidases, conserved site, Multicopper oxidase, copper-binding site, Multicopper oxidase, type 3, Multicopper oxidase, type 2
OG0002137	AROS_06479	IPR032675	Leucine-rich repeat domain, L domain-like	ARCE_12261	IPR032675	Leucine-rich repeat domain, L domain-like
OG0002138	AROS_06478	IPR032675, IPR001810	Leucine-rich repeat domain, L domain-like, F-box domain	ARCE_12262	IPR001810, IPR032675	F-box domain, Leucine-rich repeat domain, L domain-like
OG0002139	AROS_06477	IPR011706, IPR008972, IPR033138, IPR001117, IPR011707	Multicopper oxidase, type 2, Cupredoxin, Multicopper oxidases, conserved site, Multicopper oxidase, type 1, Multicopper oxidase, type 3	ARCE_12263	IPR011706, IPR011707, IPR001117, IPR008972, IPR033138	Multicopper oxidase, type 2, Multicopper oxidase, type 3, Multicopper oxidase, type 1, Cupredoxin, Multicopper oxidases, conserved site
OG0002140	AROS_06476			ARCE_12264
OG0002141	AROS_06475	IPR011990, IPR019734, IPR013026	Tetratricopeptide-like helical domain, Tetratricopeptide repeat, Tetratricopeptide repeat-containing domain	ARCE_12265	IPR019734, IPR011990, IPR013026	Tetratricopeptide repeat, Tetratricopeptide-like helical domain, Tetratricopeptide repeat-containing domain
OG0002142	AROS_06474	IPR001594	Palmitoyltransferase, DHHC domain	ARCE_12266	IPR001594	Palmitoyltransferase, DHHC domain
OG0002143	AROS_06473	IPR031358, IPR021520, IPR031356, IPR031357	Stealth protein CR1, conserved region 1, Stealth protein CR2, conserved region 2, Stealth protein CR4, conserved region 4, Stealth protein CR3, conserved region 3	ARCE_12267	IPR031356, IPR021520, IPR031358, IPR031357	Stealth protein CR4, conserved region 4, Stealth protein CR2, conserved region 2, Stealth protein CR1, conserved region 1, Stealth protein CR3, conserved region 3
OG0002144	AROS_06472	IPR011425	Mediator of RNA polymerase II transcription subunit 9	ARCE_12268	IPR011425	Mediator of RNA polymerase II transcription subunit 9
OG0002145	AROS_06471			ARCE_12269
OG0002146	AROS_06470	IPR004841, IPR002293	Amino acid permease/ SLC12A domain, Amino acid/polyamine transporter I	ARCE_12270	IPR004841, IPR002293	Amino acid permease/ SLC12A domain, Amino acid/polyamine transporter I
OG0002147	AROS_06469	IPR029058, IPR029032, IPR000073	Alpha/Beta hydrolase fold, AhpD-like, Alpha/beta hydrolase fold-1	ARCE_12271	IPR000073, IPR029032, IPR029058	Alpha/beta hydrolase fold-1, AhpD-like, Alpha/Beta hydrolase fold
OG0002148	AROS_06468	IPR020846, IPR011701	Major facilitator superfamily domain, Major facilitator superfamily	ARCE_12272	IPR020846, IPR011701	Major facilitator superfamily domain, Major facilitator superfamily
OG0002149	AROS_06467	IPR027417, IPR003439, IPR011527, IPR017871, IPR003593	P-loop containing nucleoside triphosphate hydrolase, ABC transporter-like, ABC transporter type 1, transmembrane domain, ABC transporter, conserved site, AAA+ ATPase domain	ARCE_12273	IPR003593, IPR027417, IPR003439, IPR011527, IPR017871	AAA+ ATPase domain, P-loop containing nucleoside triphosphate hydrolase, ABC transporter-like, ABC transporter type 1, transmembrane domain, ABC transporter, conserved site
OG0002150	AROS_06466	IPR015408	Zinc finger, Mcm10/DnaG-type	ARCE_12274	IPR015408	Zinc finger, Mcm10/DnaG-type
OG0002151	AROS_06465			ARCE_12275
OG0002152	AROS_06464	IPR001810, IPR032675	F-box domain, Leucine-rich repeat domain, L domain-like	ARCE_12276	IPR032675, IPR001810	Leucine-rich repeat domain, L domain-like, F-box domain
OG0002153	AROS_06463	IPR029063, IPR013783, IPR001525	S-adenosyl-L-methionine-dependent methyltransferase, Immunoglobulin-like fold, C-5 cytosine methyltransferase	ARCE_12277	IPR029063, IPR001525	S-adenosyl-L-methionine-dependent methyltransferase, C-5 cytosine methyltransferase
OG0002154	AROS_06462	IPR001810, IPR032675	F-box domain, Leucine-rich repeat domain, L domain-like	ARCE_12278	IPR032675	Leucine-rich repeat domain, L domain-like
OG0002155	AROS_06461	IPR032675	Leucine-rich repeat domain, L domain-like	ARCE_12280	IPR032675	Leucine-rich repeat domain, L domain-like
OG0002156	AROS_06458			ARCE_12286
OG0002157	AROS_06457	IPR032675	Leucine-rich repeat domain, L domain-like	ARCE_12287
OG0002158	AROS_06455	IPR032675	Leucine-rich repeat domain, L domain-like	ARCE_12288	IPR032675	Leucine-rich repeat domain, L domain-like
OG0002159	AROS_02957	IPR032675	Leucine-rich repeat domain, L domain-like	ARCE_12289	IPR032675	Leucine-rich repeat domain, L domain-like
OG0002160	AROS_06454	IPR001650, IPR011545, IPR027417, IPR014001	Helicase, C-terminal, DEAD/DEAH box helicase domain, P-loop containing nucleoside triphosphate hydrolase, Helicase superfamily 1/2, ATP-binding domain	ARCE_12290	IPR001650, IPR011545, IPR014001, IPR027417	Helicase, C-terminal, DEAD/DEAH box helicase domain, Helicase superfamily 1/2, ATP-binding domain, P-loop containing nucleoside triphosphate hydrolase
OG0002161	AROS_06451			ARCE_12293
OG0002162	AROS_06450			ARCE_12294
OG0002163	AROS_06449			ARCE_12295
OG0002164	AROS_06448	IPR020846, IPR011701	Major facilitator superfamily domain, Major facilitator superfamily	ARCE_12296	IPR020846, IPR011701	Major facilitator superfamily domain, Major facilitator superfamily
OG0002165	AROS_06446	IPR001810, IPR032675	F-box domain, Leucine-rich repeat domain, L domain-like	ARCE_12298	IPR001810, IPR032675	F-box domain, Leucine-rich repeat domain, L domain-like
OG0002166	AROS_06445			ARCE_12299
OG0002167	AROS_06444	IPR002893	Zinc finger, MYND-type	ARCE_12300	IPR002893	Zinc finger, MYND-type
OG0002168	AROS_06442	IPR011032, IPR002328, IPR016040, IPR013154, IPR020843, IPR013149	GroES-like, Alcohol dehydrogenase, zinc-type, conserved site, NAD(P)-binding domain, Alcohol dehydrogenase, N-terminal, Polyketide synthase, enoylreductase domain, Alcohol dehydrogenase, C-terminal	ARCE_12301	IPR011032, IPR020843, IPR013154, IPR013149, IPR002328, IPR016040	GroES-like, Polyketide synthase, enoylreductase domain, Alcohol dehydrogenase, N-terminal, Alcohol dehydrogenase, C-terminal, Alcohol dehydrogenase, zinc-type, conserved site, NAD(P)-binding domain
OG0002169	AROS_06441	IPR032675	Leucine-rich repeat domain, L domain-like	ARCE_12302	IPR032675	Leucine-rich repeat domain, L domain-like
OG0002170	AROS_06440	IPR032675, IPR001810	Leucine-rich repeat domain, L domain-like, F-box domain	ARCE_12303	IPR001810, IPR032675	F-box domain, Leucine-rich repeat domain, L domain-like
OG0002171	AROS_06439	IPR001810, IPR032675	F-box domain, Leucine-rich repeat domain, L domain-like	ARCE_12304	IPR001810, IPR032675	F-box domain, Leucine-rich repeat domain, L domain-like
OG0002172	AROS_06437	IPR000571, IPR011990, IPR014016, IPR027417	Zinc finger, CCCH-type, Tetratricopeptide-like helical domain, UvrD-like helicase, ATP-binding domain, P-loop containing nucleoside triphosphate hydrolase	ARCE_12306	IPR014016, IPR011990, IPR027417	UvrD-like helicase, ATP-binding domain, Tetratricopeptide-like helical domain, P-loop containing nucleoside triphosphate hydrolase
OG0002173	AROS_06435	IPR006076, IPR023753	FAD dependent oxidoreductase, FAD/NAD(P)-binding domain	ARCE_12307	IPR006076, IPR023753	FAD dependent oxidoreductase, FAD/NAD(P)-binding domain
OG0002174	AROS_15224			ARCE_12312
OG0002175	AROS_06392			ARCE_12315
OG0002176	AROS_06431			ARCE_12316
OG0002177	AROS_06436	IPR032675, IPR001810	Leucine-rich repeat domain, L domain-like, F-box domain	ARCE_12318	IPR032675, IPR001810	Leucine-rich repeat domain, L domain-like, F-box domain
OG0002178	AROS_17774	IPR032675	Leucine-rich repeat domain, L domain-like	ARCE_12339	IPR032675	Leucine-rich repeat domain, L domain-like
OG0002179	AROS_06412	IPR001810, IPR032675	F-box domain, Leucine-rich repeat domain, L domain-like	ARCE_12340	IPR001810, IPR032675	F-box domain, Leucine-rich repeat domain, L domain-like
OG0002180	AROS_06389	IPR027417, IPR011990, IPR014016	P-loop containing nucleoside triphosphate hydrolase, Tetratricopeptide-like helical domain, UvrD-like helicase, ATP-binding domain	ARCE_12347	IPR011990, IPR027417, IPR014016	Tetratricopeptide-like helical domain, P-loop containing nucleoside triphosphate hydrolase, UvrD-like helicase, ATP-binding domain
OG0002181	AROS_06385			ARCE_12348
OG0002182	AROS_08569			ARCE_12349
OG0002183	AROS_08571	IPR032675	Leucine-rich repeat domain, L domain-like	ARCE_12350	IPR032675	Leucine-rich repeat domain, L domain-like
OG0002184	AROS_08572			ARCE_12351
OG0002185	AROS_08573	IPR001810, IPR032675	F-box domain, Leucine-rich repeat domain, L domain-like	ARCE_12352	IPR032675	Leucine-rich repeat domain, L domain-like
OG0002186	AROS_08574			ARCE_12353
OG0002187	AROS_08575	IPR001222, IPR001529, IPR004345, IPR034004	Zinc finger, TFIIS-type, DNA-directed RNA polymerase, M/15kDa subunit, TB2/DP1/HVA22-related protein, Pol I subunit A12, C-terminal zinc ribbon	ARCE_12356	IPR004345	TB2/DP1/HVA22-related protein
OG0002188	AROS_08577	IPR002293	Amino acid/polyamine transporter I	ARCE_12359	IPR002293	Amino acid/polyamine transporter I
OG0002189	AROS_08578	IPR020846, IPR011701	Major facilitator superfamily domain, Major facilitator superfamily	ARCE_12360	IPR020846, IPR011701	Major facilitator superfamily domain, Major facilitator superfamily
OG0002190	AROS_08579	IPR027417, IPR011990, IPR014017	P-loop containing nucleoside triphosphate hydrolase, Tetratricopeptide-like helical domain, UvrD-like DNA helicase, C-terminal	ARCE_12361	IPR027417, IPR011990, IPR014017, IPR014016	P-loop containing nucleoside triphosphate hydrolase, Tetratricopeptide-like helical domain, UvrD-like DNA helicase, C-terminal, UvrD-like helicase, ATP-binding domain
OG0002191	AROS_08585	IPR003660, IPR003661, IPR001789, IPR011006, IPR003594, IPR004358, IPR008979, IPR005467	HAMP domain, Signal transduction histidine kinase, dimerisation/phosphoacceptor domain, Signal transduction response regulator, receiver domain, CheY-like superfamily, Histidine kinase-like ATPase, C-terminal domain, Signal transduction histidine kinase-related protein, C-terminal, Galactose-binding domain-like, Histidine kinase domain	ARCE_12362	IPR003660, IPR003661, IPR003594, IPR001789, IPR011006, IPR008979, IPR004358, IPR005467	HAMP domain, Signal transduction histidine kinase, dimerisation/phosphoacceptor domain, Histidine kinase-like ATPase, C-terminal domain, Signal transduction response regulator, receiver domain, CheY-like superfamily, Galactose-binding domain-like, Signal transduction histidine kinase-related protein, C-terminal, Histidine kinase domain
OG0002192	AROS_08586	IPR015943, IPR001680, IPR019775, IPR017986, IPR020472, IPR012972	WD40/YVTN repeat-like-containing domain, WD40 repeat, WD40 repeat, conserved site, WD40-repeat-containing domain, G-protein beta WD-40 repeat, NLE	ARCE_12363	IPR001680, IPR019775, IPR017986, IPR015943, IPR020472, IPR012972	WD40 repeat, WD40 repeat, conserved site, WD40-repeat-containing domain, WD40/YVTN repeat-like-containing domain, G-protein beta WD-40 repeat, NLE
OG0002193	AROS_08588	IPR011009, IPR000719, IPR000961, IPR017441, IPR008271	Protein kinase-like domain, Protein kinase domain, AGC-kinase, C-terminal, Protein kinase, ATP binding site, Serine/threonine-protein kinase, active site	ARCE_12364	IPR011009, IPR017441, IPR000719, IPR000961, IPR008271	Protein kinase-like domain, Protein kinase, ATP binding site, Protein kinase domain, AGC-kinase, C-terminal, Serine/threonine-protein kinase, active site
OG0002194	AROS_10076			ARCE_12386
OG0002195	AROS_20923			ARCE_12401
OG0002196	AROS_08622	IPR029055, IPR011990, IPR000744, IPR026869, IPR017932	Nucleophile aminohydrolases, N-terminal, Tetratricopeptide-like helical domain, NSF attachment protein, Putative glutamine amidotransferase type 2, Glutamine amidotransferase type 2 domain	ARCE_12402	IPR029055, IPR017932, IPR026869	Nucleophile aminohydrolases, N-terminal, Glutamine amidotransferase type 2 domain, Putative glutamine amidotransferase type 2
OG0002197	AROS_08623	IPR005843, IPR016066, IPR005844, IPR016055, IPR016657	Alpha-D-phosphohexomutase, C-terminal, Alpha-D-phosphohexomutase, conserved site, Alpha-D-phosphohexomutase, alpha/beta/alpha domain I, Alpha-D-phosphohexomutase, alpha/beta/alpha I/II/III, Phosphoacetylglucosamine mutase	ARCE_12404	IPR005843, IPR016657, IPR016055, IPR016066, IPR005844	Alpha-D-phosphohexomutase, C-terminal, Phosphoacetylglucosamine mutase, Alpha-D-phosphohexomutase, alpha/beta/alpha I/II/III, Alpha-D-phosphohexomutase, conserved site, Alpha-D-phosphohexomutase, alpha/beta/alpha domain I
OG0002198	AROS_08624	IPR001441	Decaprenyl diphosphate synthase-like	ARCE_12405	IPR001441	Decaprenyl diphosphate synthase-like
OG0002199	AROS_08625	IPR018712, IPR029058	Domain of unknown function DUF2235, Alpha/Beta hydrolase fold	ARCE_12406	IPR018712, IPR029058	Domain of unknown function DUF2235, Alpha/Beta hydrolase fold
OG0002200	AROS_08626			ARCE_12407
OG0002201	AROS_08627	IPR009292	rRNA biogenesis protein RRP36	ARCE_12409	IPR009292	rRNA biogenesis protein RRP36
OG0002202	AROS_08628	IPR002523	Mg2+ transporter protein, CorA-like/Zinc transport protein ZntB	ARCE_12410	IPR002523	Mg2+ transporter protein, CorA-like/Zinc transport protein ZntB
OG0002203	AROS_08633	IPR009730, IPR023753	Micro-fibrillar-associated protein 1, C-terminal, FAD/NAD(P)-binding domain	ARCE_12415	IPR009730, IPR023753	Micro-fibrillar-associated protein 1, C-terminal, FAD/NAD(P)-binding domain
OG0002204	AROS_08634	IPR008893, IPR004102, IPR012317	WGR domain, Poly(ADP-ribose) polymerase, regulatory domain, Poly(ADP-ribose) polymerase, catalytic domain	ARCE_12416	IPR004102, IPR008893, IPR012317	Poly(ADP-ribose) polymerase, regulatory domain, WGR domain, Poly(ADP-ribose) polymerase, catalytic domain
OG0002205	AROS_08635	IPR009071	High mobility group box domain	ARCE_12417	IPR009071	High mobility group box domain
OG0002206	AROS_08636	IPR001295, IPR005720, IPR013785	Dihydroorotate dehydrogenase, conserved site, Dihydroorotate dehydrogenase domain, Aldolase-type TIM barrel	ARCE_12418	IPR013785, IPR005720, IPR001295	Aldolase-type TIM barrel, Dihydroorotate dehydrogenase domain, Dihydroorotate dehydrogenase, conserved site
OG0002207	AROS_08637	IPR003154, IPR008947	S1/P1 nuclease, Phospholipase C/P1 nuclease domain	ARCE_12419	IPR008947, IPR003154	Phospholipase C/P1 nuclease domain, S1/P1 nuclease
OG0002208	AROS_08630	IPR029062, IPR002818	Class I glutamine amidotransferase-like, DJ-1/PfpI	ARCE_12423	IPR029062, IPR002818	Class I glutamine amidotransferase-like, DJ-1/PfpI
OG0002209	AROS_08647	IPR021102	Peptide-N4-(N-acetyl-beta-glucosaminyl)asparagine amidase A	ARCE_12424	IPR021102	Peptide-N4-(N-acetyl-beta-glucosaminyl)asparagine amidase A
OG0002210	AROS_08648	IPR016159	Cullin repeat-like-containing domain	ARCE_12425	IPR016159	Cullin repeat-like-containing domain
OG0002211	AROS_08649			ARCE_12426
OG0002212	AROS_08650	IPR011333, IPR000210	SKP1/BTB/POZ domain, BTB/POZ domain	ARCE_12427	IPR000210, IPR011333	BTB/POZ domain, SKP1/BTB/POZ domain
OG0002213	AROS_08651	IPR007194, IPR016696, IPR024096	Transport protein particle (TRAPP) component, TRAPP I complex, subunit 5, NO signalling/Golgi transport ligand-binding domain	ARCE_12428	IPR016696, IPR024096, IPR007194	TRAPP I complex, subunit 5, NO signalling/Golgi transport ligand-binding domain, Transport protein particle (TRAPP) component
OG0002214	AROS_08653	IPR027417, IPR003593, IPR011991	P-loop containing nucleoside triphosphate hydrolase, AAA+ ATPase domain, Winged helix-turn-helix DNA-binding domain	ARCE_12429	IPR020846, IPR003593, IPR011991, IPR011701, IPR027417	Major facilitator superfamily domain, AAA+ ATPase domain, Winged helix-turn-helix DNA-binding domain, Major facilitator superfamily, P-loop containing nucleoside triphosphate hydrolase
OG0002215	AROS_08654	IPR018791	UV radiation resistance protein/autophagy-related protein 14	ARCE_12430	IPR018791	UV radiation resistance protein/autophagy-related protein 14
OG0002216	AROS_08655	IPR001313, IPR011989, IPR016024, IPR033133, IPR033712	Pumilio RNA-binding repeat, Armadillo-like helical, Armadillo-type fold, Pumilio homology domain, Pumilio, RNA binding domain	ARCE_12431	IPR016024, IPR001313, IPR033133, IPR033712, IPR011989	Armadillo-type fold, Pumilio RNA-binding repeat, Pumilio homology domain, Pumilio, RNA binding domain, Armadillo-like helical
OG0002217	AROS_08656	IPR018271, IPR001209	Ribosomal protein S14, conserved site, Ribosomal protein S14	ARCE_12432	IPR018271, IPR001209	Ribosomal protein S14, conserved site, Ribosomal protein S14
OG0002218	AROS_08657			ARCE_12433
OG0002219	AROS_08658	IPR006640	SprT-like	ARCE_12434	IPR006640	SprT-like
OG0002220	AROS_08659	IPR017853	Glycoside hydrolase superfamily	ARCE_12435	IPR017853, IPR031728	Glycoside hydrolase superfamily, Beta-glucuronidase, C-terminal
OG0002221	AROS_08660	IPR015943, IPR001680, IPR017986, IPR019775, IPR020472	WD40/YVTN repeat-like-containing domain, WD40 repeat, WD40-repeat-containing domain, WD40 repeat, conserved site, G-protein beta WD-40 repeat	ARCE_12436	IPR001680, IPR017986, IPR015943, IPR019775, IPR020472	WD40 repeat, WD40-repeat-containing domain, WD40/YVTN repeat-like-containing domain, WD40 repeat, conserved site, G-protein beta WD-40 repeat
OG0002222	AROS_08666	IPR000192, IPR015421, IPR015422, IPR015424	Aminotransferase class V domain, Pyridoxal phosphate-dependent transferase, major region, subdomain 1, Pyridoxal phosphate-dependent transferase, subdomain 2, Pyridoxal phosphate-dependent transferase	ARCE_12449	IPR015422, IPR015421, IPR000192, IPR015424	Pyridoxal phosphate-dependent transferase, subdomain 2, Pyridoxal phosphate-dependent transferase, major region, subdomain 1, Aminotransferase class V domain, Pyridoxal phosphate-dependent transferase
OG0002223	AROS_08667			ARCE_12450
OG0002224	AROS_08668	IPR022099, IPR022105, IPR027417	Protein of unknown function DUF3638, Protein of unknown function DUF3645, P-loop containing nucleoside triphosphate hydrolase	ARCE_12451	IPR027417, IPR022099, IPR022105	P-loop containing nucleoside triphosphate hydrolase, Protein of unknown function DUF3638, Protein of unknown function DUF3645
OG0002225	AROS_08669			ARCE_12452
OG0002226	AROS_08670	IPR001870, IPR006594, IPR006595, IPR013320, IPR013144, IPR024964, IPR003877	B30.2/SPRY domain, LIS1 homology motif, CTLH, C-terminal LisH motif, Concanavalin A-like lectin/glucanase domain, CRA domain, CTLH/CRA C-terminal to LisH motif domain, SPRY domain	ARCE_12453	IPR006594, IPR013320, IPR006595, IPR013144, IPR001870, IPR003877, IPR024964	LIS1 homology motif, Concanavalin A-like lectin/glucanase domain, CTLH, C-terminal LisH motif, CRA domain, B30.2/SPRY domain, SPRY domain, CTLH/CRA C-terminal to LisH motif domain
OG0002227	AROS_08674	IPR022105, IPR022099, IPR027417	Protein of unknown function DUF3645, Protein of unknown function DUF3638, P-loop containing nucleoside triphosphate hydrolase	ARCE_12460	IPR022105, IPR022099, IPR027417	Protein of unknown function DUF3645, Protein of unknown function DUF3638, P-loop containing nucleoside triphosphate hydrolase
OG0002228	AROS_08676			ARCE_12463
OG0002229	AROS_08678	IPR014001, IPR001650, IPR000629, IPR014014, IPR011545, IPR027417	Helicase superfamily 1/2, ATP-binding domain, Helicase, C-terminal, ATP-dependent RNA helicase DEAD-box, conserved site, RNA helicase, DEAD-box type, Q motif, DEAD/DEAH box helicase domain, P-loop containing nucleoside triphosphate hydrolase	ARCE_12464	IPR014001, IPR011545, IPR018494, IPR000648, IPR014014, IPR001650, IPR000629, IPR027417	Helicase superfamily 1/2, ATP-binding domain, DEAD/DEAH box helicase domain, Oxysterol-binding protein, conserved site, Oxysterol-binding protein, RNA helicase, DEAD-box type, Q motif, Helicase, C-terminal, ATP-dependent RNA helicase DEAD-box, conserved site, P-loop containing nucleoside triphosphate hydrolase
OG0002230	AROS_08679	IPR025789, IPR029063	Histone-lysine N-methyltransferase DOT1 domain, S-adenosyl-L-methionine-dependent methyltransferase	ARCE_12465	IPR029063, IPR025789	S-adenosyl-L-methionine-dependent methyltransferase, Histone-lysine N-methyltransferase DOT1 domain
OG0002231	AROS_08681			ARCE_12466
OG0002232	AROS_08682	IPR014012, IPR001650, IPR001487, IPR014001, IPR000330, IPR029295, IPR014978, IPR027417	Helicase/SANT-associated domain, Helicase, C-terminal, Bromodomain, Helicase superfamily 1/2, ATP-binding domain, SNF2-related, N-terminal domain, Snf2, ATP coupling domain, Glutamine-Leucine-Glutamine, QLQ, P-loop containing nucleoside triphosphate hydrolase	ARCE_12467	IPR014001, IPR001487, IPR027417, IPR029295, IPR001650, IPR014978, IPR000330, IPR014012	Helicase superfamily 1/2, ATP-binding domain, Bromodomain, P-loop containing nucleoside triphosphate hydrolase, Snf2, ATP coupling domain, Helicase, C-terminal, Glutamine-Leucine-Glutamine, QLQ, SNF2-related, N-terminal domain, Helicase/SANT-associated domain
OG0002233	AROS_08683	IPR006164, IPR002035, IPR014893, IPR016194, IPR005161	Ku70/Ku80 beta-barrel domain, von Willebrand factor, type A, Ku, C-terminal, SPOC-like, C-terminal domain, Ku70/Ku80, N-terminal alpha/beta	ARCE_12468	IPR006164, IPR016194, IPR002035, IPR014893, IPR005161	Ku70/Ku80 beta-barrel domain, SPOC-like, C-terminal domain, von Willebrand factor, type A, Ku, C-terminal, Ku70/Ku80, N-terminal alpha/beta
OG0002234	AROS_08684	IPR034652, IPR026258	Signal recognition particle subunit SRP68, RNA-binding domain, Signal recognition particle subunit SRP68	ARCE_12469	IPR026258, IPR034652	Signal recognition particle subunit SRP68, Signal recognition particle subunit SRP68, RNA-binding domain
OG0002235	AROS_08685	IPR015943, IPR001680, IPR027417, IPR016300, IPR017986, IPR019775, IPR025723	WD40/YVTN repeat-like-containing domain, WD40 repeat, P-loop containing nucleoside triphosphate hydrolase, Arsenical pump ATPase, ArsA/GET3, WD40-repeat-containing domain, WD40 repeat, conserved site, Anion-transporting ATPase-like domain	ARCE_12470	IPR001680, IPR017986, IPR025723, IPR019775, IPR015943, IPR027417, IPR011042	WD40 repeat, WD40-repeat-containing domain, Anion-transporting ATPase-like domain, WD40 repeat, conserved site, WD40/YVTN repeat-like-containing domain, P-loop containing nucleoside triphosphate hydrolase, Six-bladed beta-propeller, TolB-like
OG0002236	AROS_08686	IPR001763, IPR000242, IPR003595, IPR029021, IPR000387, IPR016130	Rhodanese-like domain, PTP type protein phosphatase, Protein-tyrosine phosphatase, catalytic, Protein-tyrosine phosphatase-like, Tyrosine specific protein phosphatases domain, Protein-tyrosine phosphatase, active site	ARCE_12471	IPR000242, IPR029021, IPR016130, IPR003595, IPR000387, IPR001763	PTP type protein phosphatase, Protein-tyrosine phosphatase-like, Protein-tyrosine phosphatase, active site, Protein-tyrosine phosphatase, catalytic, Tyrosine specific protein phosphatases domain, Rhodanese-like domain
OG0002237	AROS_08687			ARCE_12472
OG0002238	AROS_08688	IPR001083	Copper fist DNA-binding domain	ARCE_12473	IPR001083	Copper fist DNA-binding domain
OG0002239	AROS_08692	IPR014001, IPR001650, IPR032284, IPR004589, IPR011545, IPR027417, IPR011991	Helicase superfamily 1/2, ATP-binding domain, Helicase, C-terminal, ATP-dependent DNA helicase RecQ, zinc-binding domain, DNA helicase, ATP-dependent, RecQ type, DEAD/DEAH box helicase domain, P-loop containing nucleoside triphosphate hydrolase, Winged helix-turn-helix DNA-binding domain	ARCE_12474	IPR014001, IPR001650, IPR032284, IPR016135, IPR027417, IPR000608, IPR004589, IPR011991, IPR011545	Helicase superfamily 1/2, ATP-binding domain, Helicase, C-terminal, ATP-dependent DNA helicase RecQ, zinc-binding domain, Ubiquitin-conjugating enzyme/RWD-like, P-loop containing nucleoside triphosphate hydrolase, Ubiquitin-conjugating enzyme E2, DNA helicase, ATP-dependent, RecQ type, Winged helix-turn-helix DNA-binding domain, DEAD/DEAH box helicase domain
OG0002240	AROS_08708	IPR022418, IPR000860, IPR022417	Porphobilinogen deaminase, C-terminal, Porphobilinogen deaminase, Porphobilinogen deaminase, N-terminal	ARCE_12484	IPR000860, IPR022418, IPR022417	Porphobilinogen deaminase, Porphobilinogen deaminase, C-terminal, Porphobilinogen deaminase, N-terminal
OG0002241	AROS_08709	IPR014824, IPR034904, IPR001075	Scaffold protein Nfu/NifU, N-terminal, Fe-S cluster assembly domain, NIF system FeS cluster assembly, NifU, C-terminal	ARCE_12485	IPR014824, IPR001075, IPR034904	Scaffold protein Nfu/NifU, N-terminal, NIF system FeS cluster assembly, NifU, C-terminal, Fe-S cluster assembly domain
OG0002242	AROS_08710			ARCE_12486
OG0002243	AROS_08711	IPR002140, IPR018023, IPR019783, IPR018978	Ribosome maturation protein Sdo1/SBDS, Ribosome maturation protein SBDS, conserved site, Ribosome maturation protein SBDS, N-terminal, Ribosome maturation protein SBDS, C-terminal	ARCE_12487	IPR019783, IPR002140, IPR018978, IPR018023	Ribosome maturation protein SBDS, N-terminal, Ribosome maturation protein Sdo1/SBDS, Ribosome maturation protein SBDS, C-terminal, Ribosome maturation protein SBDS, conserved site
OG0002244	AROS_08712			ARCE_12488
OG0002245	AROS_08714	IPR029058, IPR005645	Alpha/Beta hydrolase fold, Serine hydrolase FSH	ARCE_12489	IPR005645, IPR029058	Serine hydrolase FSH, Alpha/Beta hydrolase fold
OG0002246	AROS_08715	IPR004827, IPR013910, IPR023167	Basic-leucine zipper domain, Transcription factor PAP1, Yap1 redox domain	ARCE_12490	IPR023167, IPR019383, IPR004827, IPR013910	Yap1 redox domain, Golgin subfamily A member 7/ERF4, Basic-leucine zipper domain, Transcription factor PAP1
OG0002247	AROS_08717			ARCE_12491
OG0002248	AROS_08718	IPR001440, IPR019734, IPR013105, IPR011990, IPR013026	Tetratricopeptide repeat 1, Tetratricopeptide repeat, Tetratricopeptide repeat 2, Tetratricopeptide-like helical domain, Tetratricopeptide repeat-containing domain	ARCE_12492	IPR011990, IPR019734, IPR013105, IPR001440, IPR013026	Tetratricopeptide-like helical domain, Tetratricopeptide repeat, Tetratricopeptide repeat 2, Tetratricopeptide repeat 1, Tetratricopeptide repeat-containing domain
OG0002249	AROS_08719	IPR018767	Brl1/Brr6 domain	ARCE_12493	IPR018767	Brl1/Brr6 domain
OG0002250	AROS_08720	IPR005850, IPR001937, IPR011146, IPR005849, IPR019779	Galactose-1-phosphate uridyl transferase, C-terminal, Galactose-1-phosphate uridyl transferase, class I, HIT-like domain, Galactose-1-phosphate uridyl transferase, N-terminal, Galactose-1-phosphate uridyl transferase, class I His-active site	ARCE_12494	IPR011146, IPR005849, IPR001937, IPR019779, IPR005850	HIT-like domain, Galactose-1-phosphate uridyl transferase, N-terminal, Galactose-1-phosphate uridyl transferase, class I, Galactose-1-phosphate uridyl transferase, class I His-active site, Galactose-1-phosphate uridyl transferase, C-terminal
OG0002251	AROS_08721	IPR011545, IPR014001, IPR014014, IPR001650, IPR027417	DEAD/DEAH box helicase domain, Helicase superfamily 1/2, ATP-binding domain, RNA helicase, DEAD-box type, Q motif, Helicase, C-terminal, P-loop containing nucleoside triphosphate hydrolase	ARCE_12495	IPR014014, IPR014001, IPR027417, IPR001650, IPR011545	RNA helicase, DEAD-box type, Q motif, Helicase superfamily 1/2, ATP-binding domain, P-loop containing nucleoside triphosphate hydrolase, Helicase, C-terminal, DEAD/DEAH box helicase domain
OG0002252	AROS_08723	IPR033121, IPR021109	Peptidase family A1 domain, Aspartic peptidase domain	ARCE_12496	IPR033121, IPR029045, IPR001907, IPR018215, IPR021109, IPR023562, IPR033135	Peptidase family A1 domain, ClpP/crotonase-like domain, ATP-dependent Clp protease proteolytic subunit, ClpP, Ser active site, Aspartic peptidase domain, Clp protease proteolytic subunit /Translocation-enhancing protein TepA, ClpP, histidine active site
OG0002253	AROS_08739			ARCE_12498
OG0002254	AROS_08732			ARCE_12500	IPR010730	Heterokaryon incompatibility
OG0002255	AROS_08725			ARCE_12507
OG0002256	AROS_08742	IPR001762, IPR024079, IPR002870, IPR001590	Disintegrin domain, Metallopeptidase, catalytic domain, Peptidase M12B, propeptide, Peptidase M12B, ADAM/reprolysin	ARCE_12509	IPR024079, IPR001590, IPR001762, IPR002870	Metallopeptidase, catalytic domain, Peptidase M12B, ADAM/reprolysin, Disintegrin domain, Peptidase M12B, propeptide
OG0002257	AROS_08743			ARCE_12510
OG0002258	AROS_08744			ARCE_12511
OG0002259	AROS_08745	IPR000453, IPR020541	Chorismate synthase, Chorismate synthase, conserved site	ARCE_12512	IPR000453, IPR020541	Chorismate synthase, Chorismate synthase, conserved site
OG0002260	AROS_08746			ARCE_12513
OG0002261	AROS_08747	IPR002882	LPPG:FO 2-phospho-L-lactate transferase CofD/UPF0052	ARCE_12514	IPR002882	LPPG:FO 2-phospho-L-lactate transferase CofD/UPF0052
OG0002262	AROS_08748			ARCE_12515
OG0002263	AROS_08749	IPR008979	Galactose-binding domain-like	ARCE_12516	IPR008979	Galactose-binding domain-like
OG0002264	AROS_08750	IPR027417, IPR003439	P-loop containing nucleoside triphosphate hydrolase, ABC transporter-like	ARCE_12517	IPR003439, IPR027417	ABC transporter-like, P-loop containing nucleoside triphosphate hydrolase
OG0002265	AROS_08751	IPR003439, IPR003593, IPR032781, IPR027417, IPR017871	ABC transporter-like, AAA+ ATPase domain, ABC-transporter extension domain, P-loop containing nucleoside triphosphate hydrolase, ABC transporter, conserved site	ARCE_12518	IPR017871, IPR027417, IPR003593, IPR032781, IPR003439	ABC transporter, conserved site, P-loop containing nucleoside triphosphate hydrolase, AAA+ ATPase domain, ABC-transporter extension domain, ABC transporter-like
OG0002266	AROS_08752	IPR001241, IPR003594, IPR013758, IPR001154, IPR013759, IPR013506, IPR014721, IPR024946, IPR018522, IPR006171, IPR020568, IPR013760, IPR013757, IPR034157, IPR002205, IPR031660	DNA topoisomerase, type IIA, Histidine kinase-like ATPase, C-terminal domain, DNA topoisomerase, type IIA, subunit A/ C-terminal, alpha-beta, DNA topoisomerase II, eukaryotic-type, DNA topoisomerase, type IIA, central domain, DNA topoisomerase, type IIA, subunit B, domain 2, Ribosomal protein S5 domain 2-type fold, subgroup, Arginine repressor C-terminal-like domain, DNA topoisomerase, type IIA, …	ARCE_12519	IPR003594, IPR024946, IPR002205, IPR001241, IPR020568, IPR013506, IPR013757, IPR006171, IPR014721, IPR018522, IPR013758, IPR013759, IPR013760, IPR001154, IPR034157, IPR031660	Histidine kinase-like ATPase, C-terminal domain, Arginine repressor C-terminal-like domain, DNA topoisomerase, type IIA, subunit A/C-terminal, DNA topoisomerase, type IIA, Ribosomal protein S5 domain 2-type fold, DNA topoisomerase, type IIA, subunit B, domain 2, Type IIA DNA topoisomerase subunit A, alpha-helical domain, TOPRIM domain, Ribosomal protein S5 domain 2-type fold, subgroup, DNA topois…
OG0002267	AROS_08753			ARCE_12520
OG0002268	AROS_08754	IPR000868	Isochorismatase-like	ARCE_12521	IPR000868	Isochorismatase-like
OG0002269	AROS_08755			ARCE_12522
OG0002270	AROS_08756			ARCE_12523
OG0002271	AROS_08757	IPR001452, IPR004148, IPR027267	SH3 domain, BAR domain, Arfaptin homology (AH) domain/BAR domain	ARCE_12524	IPR001452, IPR004148, IPR027267	SH3 domain, BAR domain, Arfaptin homology (AH) domain/BAR domain
OG0002272	AROS_08758			ARCE_12525
OG0002273	AROS_08759	IPR019734, IPR011990, IPR001623, IPR013026, IPR018253	Tetratricopeptide repeat, Tetratricopeptide-like helical domain, DnaJ domain, Tetratricopeptide repeat-containing domain, DnaJ domain, conserved site	ARCE_12526	IPR019734, IPR001623, IPR011990, IPR018253, IPR013026	Tetratricopeptide repeat, DnaJ domain, Tetratricopeptide-like helical domain, DnaJ domain, conserved site, Tetratricopeptide repeat-containing domain
OG0002274	AROS_08760	IPR016092, IPR017870, IPR000361	FeS cluster insertion protein, FeS cluster insertion, C-terminal, conserved site, FeS cluster biogenesis	ARCE_12527	IPR000361, IPR016092, IPR017870	FeS cluster biogenesis, FeS cluster insertion protein, FeS cluster insertion, C-terminal, conserved site
OG0002275	AROS_08761	IPR004097	DHHA2 domain	ARCE_12528	IPR001667, IPR004097	DDH domain, DHHA2 domain
OG0002276	AROS_08762			ARCE_12529
OG0002277	AROS_08763			ARCE_12530
OG0002278	AROS_08767	IPR011701, IPR020846	Major facilitator superfamily, Major facilitator superfamily domain	ARCE_12532	IPR011701, IPR020846	Major facilitator superfamily, Major facilitator superfamily domain
OG0002279	AROS_08768	IPR005829, IPR020846, IPR003663, IPR005828	Sugar transporter, conserved site, Major facilitator superfamily domain, Sugar/inositol transporter, Major facilitator, sugar transporter-like	ARCE_12533	IPR020846, IPR003663, IPR005828, IPR005829	Major facilitator superfamily domain, Sugar/inositol transporter, Major facilitator, sugar transporter-like, Sugar transporter, conserved site
OG0002280	AROS_08769	IPR023753, IPR006076	FAD/NAD(P)-binding domain, FAD dependent oxidoreductase	ARCE_12534	IPR023753, IPR006076	FAD/NAD(P)-binding domain, FAD dependent oxidoreductase
OG0002281	AROS_08770			ARCE_12535
OG0002282	AROS_08771	IPR002893	Zinc finger, MYND-type	ARCE_12536	IPR002893	Zinc finger, MYND-type
OG0002283	AROS_08773	IPR001199, IPR015876, IPR009160, IPR018506, IPR005804, IPR001522	Cytochrome b5-like heme/steroid binding domain, Acyl-CoA desaturase, Acyl-CoA desaturase, haem/steroid binding domain-containing, Cytochrome b5, heme-binding site, Fatty acid desaturase domain, Fatty acid desaturase type 1, conserved site	ARCE_12537	IPR001199, IPR015876, IPR009160, IPR005804, IPR018506, IPR001522	Cytochrome b5-like heme/steroid binding domain, Acyl-CoA desaturase, Acyl-CoA desaturase, haem/steroid binding domain-containing, Fatty acid desaturase domain, Cytochrome b5, heme-binding site, Fatty acid desaturase type 1, conserved site
OG0002284	AROS_08774	IPR031313, IPR031567	SAPK-interacting protein 1, Pleckstrin-homology domain, Sin1, middle CRIM domain	ARCE_12538	IPR031567, IPR031313	Sin1, middle CRIM domain, SAPK-interacting protein 1, Pleckstrin-homology domain
OG0002285	AROS_08775	IPR015876, IPR001199, IPR018506, IPR009160, IPR001522, IPR005804	Acyl-CoA desaturase, Cytochrome b5-like heme/steroid binding domain, Cytochrome b5, heme-binding site, Acyl-CoA desaturase, haem/steroid binding domain-containing, Fatty acid desaturase type 1, conserved site, Fatty acid desaturase domain	ARCE_12539	IPR001199, IPR015876, IPR009160, IPR018506, IPR001522, IPR005804	Cytochrome b5-like heme/steroid binding domain, Acyl-CoA desaturase, Acyl-CoA desaturase, haem/steroid binding domain-containing, Cytochrome b5, heme-binding site, Fatty acid desaturase type 1, conserved site, Fatty acid desaturase domain
OG0002286	AROS_08776	IPR029063, IPR001525	S-adenosyl-L-methionine-dependent methyltransferase, C-5 cytosine methyltransferase	ARCE_12540	IPR029063, IPR001525	S-adenosyl-L-methionine-dependent methyltransferase, C-5 cytosine methyltransferase
OG0002287	AROS_08777	IPR012334, IPR000743, IPR006626, IPR011050	Pectin lyase fold, Glycoside hydrolase, family 28, Parallel beta-helix repeat, Pectin lyase fold/virulence factor	ARCE_12541	IPR012334, IPR000743, IPR011050, IPR006626	Pectin lyase fold, Glycoside hydrolase, family 28, Pectin lyase fold/virulence factor, Parallel beta-helix repeat
OG0002288	AROS_08778	IPR003819	TauD/TfdA-like domain	ARCE_12542	IPR003819	TauD/TfdA-like domain
OG0002289	AROS_08779	IPR020846, IPR011701	Major facilitator superfamily domain, Major facilitator superfamily	ARCE_12543	IPR020846, IPR011701	Major facilitator superfamily domain, Major facilitator superfamily
OG0002290	AROS_08780	IPR008914	Phosphatidylethanolamine-binding protein	ARCE_12544	IPR008914	Phosphatidylethanolamine-binding protein
OG0002291	AROS_08781	IPR013083, IPR000306, IPR011011, IPR017455	Zinc finger, RING/FYVE/PHD-type, FYVE zinc finger, Zinc finger, FYVE/PHD-type, Zinc finger, FYVE-related	ARCE_12545	IPR011011, IPR000306, IPR013083, IPR017455	Zinc finger, FYVE/PHD-type, FYVE zinc finger, Zinc finger, RING/FYVE/PHD-type, Zinc finger, FYVE-related
OG0002292	AROS_08782			ARCE_12546
OG0002293	AROS_08783	IPR019787, IPR019786, IPR011011, IPR013083, IPR001965	Zinc finger, PHD-finger, Zinc finger, PHD-type, conserved site, Zinc finger, FYVE/PHD-type, Zinc finger, RING/FYVE/PHD-type, Zinc finger, PHD-type	ARCE_12547	IPR013083, IPR019787, IPR019786, IPR011011, IPR001965	Zinc finger, RING/FYVE/PHD-type, Zinc finger, PHD-finger, Zinc finger, PHD-type, conserved site, Zinc finger, FYVE/PHD-type, Zinc finger, PHD-type
OG0002294	AROS_08785	IPR016039, IPR020615, IPR020616, IPR020617	Thiolase-like, Thiolase, acyl-enzyme intermediate active site, Thiolase, N-terminal, Thiolase, C-terminal	ARCE_12548	IPR016039, IPR020617, IPR020616, IPR020615	Thiolase-like, Thiolase, C-terminal, Thiolase, N-terminal, Thiolase, acyl-enzyme intermediate active site
OG0002295	AROS_08787	IPR029044, IPR001173	Nucleotide-diphospho-sugar transferases, Glycosyltransferase 2-like	ARCE_12549	IPR001173, IPR029044	Glycosyltransferase 2-like, Nucleotide-diphospho-sugar transferases
OG0002296	AROS_08788	IPR001810	F-box domain	ARCE_12550	IPR001810	F-box domain
OG0002297	AROS_08789	IPR027417, IPR005225, IPR001806	P-loop containing nucleoside triphosphate hydrolase, Small GTP-binding protein domain, Small GTPase superfamily	ARCE_12551	IPR027417, IPR001806, IPR005225	P-loop containing nucleoside triphosphate hydrolase, Small GTPase superfamily, Small GTP-binding protein domain
OG0002298	AROS_08790	IPR001781	Zinc finger, LIM-type	ARCE_12552	IPR001781, IPR032675, IPR001810	Zinc finger, LIM-type, Leucine-rich repeat domain, L domain-like, F-box domain
OG0002299	AROS_08797	IPR032675, IPR001810	Leucine-rich repeat domain, L domain-like, F-box domain	ARCE_12553	IPR032675, IPR001810	Leucine-rich repeat domain, L domain-like, F-box domain
OG0002300	AROS_08798	IPR032675, IPR001810	Leucine-rich repeat domain, L domain-like, F-box domain	ARCE_12555	IPR001810, IPR032675	F-box domain, Leucine-rich repeat domain, L domain-like
OG0002301	AROS_08799	IPR013635	Protein Ice2	ARCE_12556	IPR013635	Protein Ice2
OG0002302	AROS_08800	IPR003448	Molybdopterin biosynthesis MoaE	ARCE_12557	IPR003448	Molybdopterin biosynthesis MoaE
OG0002303	AROS_08801	IPR032675, IPR001810	Leucine-rich repeat domain, L domain-like, F-box domain	ARCE_12558	IPR001810, IPR032675	F-box domain, Leucine-rich repeat domain, L domain-like
OG0002304	AROS_08802	IPR001810, IPR032675	F-box domain, Leucine-rich repeat domain, L domain-like	ARCE_12559	IPR032675, IPR001810	Leucine-rich repeat domain, L domain-like, F-box domain
OG0002305	AROS_08803	IPR007342, IPR029056, IPR011611	Pseudouridine-5'-phosphate glycosidase, Ribokinase-like, Carbohydrate kinase PfkB	ARCE_12560	IPR007342, IPR011611, IPR029056	Pseudouridine-5'-phosphate glycosidase, Carbohydrate kinase PfkB, Ribokinase-like
OG0002306	AROS_08804	IPR014001, IPR001650, IPR006935, IPR027417	Helicase superfamily 1/2, ATP-binding domain, Helicase, C-terminal, Helicase/UvrB, N-terminal, P-loop containing nucleoside triphosphate hydrolase	ARCE_12561	IPR014001, IPR001650, IPR027417, IPR006935	Helicase superfamily 1/2, ATP-binding domain, Helicase, C-terminal, P-loop containing nucleoside triphosphate hydrolase, Helicase/UvrB, N-terminal
OG0002307	AROS_08805	IPR018108, IPR023395, IPR002067, IPR002113	Mitochondrial substrate/solute carrier, Mitochondrial carrier domain, Mitochondrial carrier protein, Adenine nucleotide translocator 1	ARCE_12562	IPR018108, IPR023395, IPR002067, IPR002113	Mitochondrial substrate/solute carrier, Mitochondrial carrier domain, Mitochondrial carrier protein, Adenine nucleotide translocator 1
OG0002308	AROS_08806	IPR023321, IPR003034, IPR004181, IPR013083	PINIT domain, SAP domain, Zinc finger, MIZ-type, Zinc finger, RING/FYVE/PHD-type	ARCE_12563	IPR013083, IPR004181, IPR003034, IPR023321	Zinc finger, RING/FYVE/PHD-type, Zinc finger, MIZ-type, SAP domain, PINIT domain
OG0002309	AROS_08807	IPR017986, IPR001680, IPR015943	WD40-repeat-containing domain, WD40 repeat, WD40/YVTN repeat-like-containing domain	ARCE_12564	IPR001680, IPR017986, IPR015943	WD40 repeat, WD40-repeat-containing domain, WD40/YVTN repeat-like-containing domain
OG0002310	AROS_08808	IPR001101	Plectin repeat	ARCE_12565	IPR001101	Plectin repeat
OG0002311	AROS_08809	IPR012580	NUC153	ARCE_12566	IPR012580	NUC153
OG0002312	AROS_08810	IPR007052, IPR008978	CS domain, HSP20-like chaperone	ARCE_12567	IPR008978, IPR007052	HSP20-like chaperone, CS domain
OG0002313	AROS_08811			ARCE_12568
OG0002314	AROS_08812	IPR001357	BRCT domain	ARCE_12569	IPR001357	BRCT domain
OG0002315	AROS_08813	IPR020568, IPR020574, IPR014721, IPR000754	Ribosomal protein S5 domain 2-type fold, Ribosomal protein S9, conserved site, Ribosomal protein S5 domain 2-type fold, subgroup, Ribosomal protein S9	ARCE_12570	IPR020568, IPR020574, IPR014721, IPR000754	Ribosomal protein S5 domain 2-type fold, Ribosomal protein S9, conserved site, Ribosomal protein S5 domain 2-type fold, subgroup, Ribosomal protein S9
OG0002316	AROS_08814	IPR023574, IPR013005, IPR002136	Ribosomal protein L4 domain, 50S ribosomal protein uL4, Ribosomal protein L4/L1e	ARCE_12571	IPR002136, IPR023574, IPR013005	Ribosomal protein L4/L1e, Ribosomal protein L4 domain, 50S ribosomal protein uL4
OG0002317	AROS_08816	IPR032675, IPR001810	Leucine-rich repeat domain, L domain-like, F-box domain	ARCE_12572	IPR032675, IPR001810	Leucine-rich repeat domain, L domain-like, F-box domain
OG0002318	AROS_08817	IPR001810, IPR032675	F-box domain, Leucine-rich repeat domain, L domain-like	ARCE_12573	IPR001810, IPR032675	F-box domain, Leucine-rich repeat domain, L domain-like
OG0002319	AROS_08819	IPR001810, IPR032675	F-box domain, Leucine-rich repeat domain, L domain-like	ARCE_12576	IPR001810, IPR032675	F-box domain, Leucine-rich repeat domain, L domain-like
OG0002320	AROS_08820	IPR001810, IPR032675	F-box domain, Leucine-rich repeat domain, L domain-like	ARCE_12577	IPR032675, IPR001810	Leucine-rich repeat domain, L domain-like, F-box domain
OG0002321	AROS_08821	IPR027417, IPR020588, IPR033925, IPR016467, IPR020587, IPR011941, IPR003593, IPR013632, IPR010995	P-loop containing nucleoside triphosphate hydrolase, DNA recombination and repair protein RecA-like, ATP-binding domain, Rad51/DMC1/RadA, DNA recombination and repair protein, RecA-like, DNA recombination and repair protein RecA, monomer-monomer interface, DNA recombination/repair protein Rad51, AAA+ ATPase domain, DNA recombination and repair protein Rad51-like, C-terminal, DNA repair Rad51/tran…	ARCE_12578	IPR013632, IPR011941, IPR020587, IPR003593, IPR010995, IPR016467, IPR033925, IPR027417, IPR020588	DNA recombination and repair protein Rad51-like, C-terminal, DNA recombination/repair protein Rad51, DNA recombination and repair protein RecA, monomer-monomer interface, AAA+ ATPase domain, DNA repair Rad51/transcription factor NusA, alpha-helical, DNA recombination and repair protein, RecA-like, Rad51/DMC1/RadA, P-loop containing nucleoside triphosphate hydrolase, DNA recombination and repair p…
OG0002322	AROS_08822	IPR016040, IPR029752, IPR029753, IPR006139, IPR006140	NAD(P)-binding domain, D-isomer specific 2-hydroxyacid dehydrogenase, NAD-binding domain conserved site 1, D-isomer specific 2-hydroxyacid dehydrogenase, NAD-binding domain conserved site, D-isomer specific 2-hydroxyacid dehydrogenase, catalytic domain, D-isomer specific 2-hydroxyacid dehydrogenase, NAD-binding domain	ARCE_12579	IPR016040, IPR006140, IPR029753, IPR006139, IPR029752	NAD(P)-binding domain, D-isomer specific 2-hydroxyacid dehydrogenase, NAD-binding domain, D-isomer specific 2-hydroxyacid dehydrogenase, NAD-binding domain conserved site, D-isomer specific 2-hydroxyacid dehydrogenase, catalytic domain, D-isomer specific 2-hydroxyacid dehydrogenase, NAD-binding domain conserved site 1
OG0002323	AROS_08823	IPR010139, IPR006062, IPR029062, IPR017926, IPR004651, IPR011060, IPR013785, IPR014640	Imidazole glycerol phosphate synthase, subunit H, Histidine biosynthesis, Class I glutamine amidotransferase-like, Glutamine amidotransferase, Histidine biosynthesis, HisF, Ribulose-phosphate binding barrel, Aldolase-type TIM barrel, Imidazole glycerol phosphate synthase HisHF	ARCE_12580	IPR010139, IPR004651, IPR006062, IPR011060, IPR014640, IPR029062, IPR013785, IPR017926	Imidazole glycerol phosphate synthase, subunit H, Histidine biosynthesis, HisF, Histidine biosynthesis, Ribulose-phosphate binding barrel, Imidazole glycerol phosphate synthase HisHF, Class I glutamine amidotransferase-like, Aldolase-type TIM barrel, Glutamine amidotransferase
OG0002324	AROS_08824	IPR013226	Pal1 cell morphology	ARCE_12581	IPR013226	Pal1 cell morphology
OG0002325	AROS_08825	IPR012171, IPR001199, IPR005804	Fatty acid desaturase, Cytochrome b5-like heme/steroid binding domain, Fatty acid desaturase domain	ARCE_12582	IPR005804, IPR001199, IPR012171	Fatty acid desaturase domain, Cytochrome b5-like heme/steroid binding domain, Fatty acid desaturase
OG0002326	AROS_08826	IPR001380, IPR018256	Ribosomal protein L13e, Ribosomal protein L13e, conserved site	ARCE_12583	IPR018256, IPR001380	Ribosomal protein L13e, conserved site, Ribosomal protein L13e
OG0002327	AROS_08827	IPR002629	Cobalamin-independent methionine synthase MetE, C-terminal/archaeal	ARCE_12584	IPR002629	Cobalamin-independent methionine synthase MetE, C-terminal/archaeal
OG0002328	AROS_08829			ARCE_12585
OG0002329	AROS_08832	IPR001680, IPR017986, IPR007582, IPR019775, IPR020472, IPR015943	WD40 repeat, WD40-repeat-containing domain, TFIID subunit TAF5, NTD2 domain, WD40 repeat, conserved site, G-protein beta WD-40 repeat, WD40/YVTN repeat-like-containing domain	ARCE_12586	IPR001680, IPR019775, IPR007582, IPR020472, IPR015943, IPR017986	WD40 repeat, WD40 repeat, conserved site, TFIID subunit TAF5, NTD2 domain, G-protein beta WD-40 repeat, WD40/YVTN repeat-like-containing domain, WD40-repeat-containing domain
OG0002330	AROS_08833	IPR003511	HORMA domain	ARCE_12587	IPR003511	HORMA domain
OG0002331	AROS_08834	IPR017927, IPR013112, IPR013121, IPR000778, IPR017938, IPR013130	Ferredoxin reductase-type FAD-binding domain, FAD-binding 8, Ferric reductase, NAD binding domain, Cytochrome b245, heavy chain, Riboflavin synthase-like beta-barrel, Ferric reductase transmembrane component-like domain	ARCE_12588	IPR013130, IPR017927, IPR017938, IPR013112, IPR000778, IPR013121	Ferric reductase transmembrane component-like domain, Ferredoxin reductase-type FAD-binding domain, Riboflavin synthase-like beta-barrel, FAD-binding 8, Cytochrome b245, heavy chain, Ferric reductase, NAD binding domain
OG0002332	AROS_08835	IPR000719, IPR011009, IPR008271, IPR017441	Protein kinase domain, Protein kinase-like domain, Serine/threonine-protein kinase, active site, Protein kinase, ATP binding site	ARCE_12589	IPR011009, IPR000719, IPR008271, IPR017441	Protein kinase-like domain, Protein kinase domain, Serine/threonine-protein kinase, active site, Protein kinase, ATP binding site
OG0002333	AROS_08836	IPR015943, IPR007187, IPR014908	WD40/YVTN repeat-like-containing domain, Nucleoporin, Nup133/Nup155-like, C-terminal, Nucleoporin, Nup133/Nup155-like, N-terminal	ARCE_12590	IPR014908, IPR007187, IPR015943	Nucleoporin, Nup133/Nup155-like, N-terminal, Nucleoporin, Nup133/Nup155-like, C-terminal, WD40/YVTN repeat-like-containing domain
OG0002334	AROS_08837			ARCE_12591	IPR011016, IPR013083	Zinc finger, RING-CH-type, Zinc finger, RING/FYVE/PHD-type
OG0002335	AROS_08838	IPR023395, IPR018108	Mitochondrial carrier domain, Mitochondrial substrate/solute carrier	ARCE_12592	IPR018108, IPR023395	Mitochondrial substrate/solute carrier, Mitochondrial carrier domain
OG0002336	AROS_08839	IPR012337, IPR013520	Ribonuclease H-like domain, Exonuclease, RNase T/DNA polymerase III	ARCE_12593	IPR013520, IPR012337	Exonuclease, RNase T/DNA polymerase III, Ribonuclease H-like domain
OG0002337	AROS_08840			ARCE_12594
OG0002338	AROS_08841	IPR013868	Tethering factor for nuclear proteasome Cut8/Sts1	ARCE_12595	IPR013868	Tethering factor for nuclear proteasome Cut8/Sts1
OG0002339	AROS_08842	IPR012419	Cas1p 10 TM acyl transferase domain	ARCE_12596	IPR022764, IPR012419	Peptidase S54, rhomboid domain, Cas1p 10 TM acyl transferase domain
OG0002340	AROS_08844	IPR020683, IPR002710	Ankyrin repeat-containing domain, Dilute domain	ARCE_12597	IPR020683, IPR002710	Ankyrin repeat-containing domain, Dilute domain
OG0002341	AROS_08845	IPR012459	Ribosomal RNA-processing protein 15	ARCE_12598	IPR012459	Ribosomal RNA-processing protein 15
OG0002342	AROS_08847	IPR014001, IPR027417, IPR011545, IPR011709, IPR007502, IPR001650, IPR002464	Helicase superfamily 1/2, ATP-binding domain, P-loop containing nucleoside triphosphate hydrolase, DEAD/DEAH box helicase domain, Domain of unknown function DUF1605, Helicase-associated domain, Helicase, C-terminal, DNA/RNA helicase, ATP-dependent, DEAH-box type, conserved site	ARCE_12599	IPR014001, IPR007502, IPR002464, IPR011709, IPR019349, IPR011545, IPR001650, IPR027417	Helicase superfamily 1/2, ATP-binding domain, Helicase-associated domain, DNA/RNA helicase, ATP-dependent, DEAH-box type, conserved site, Domain of unknown function DUF1605, Ribosomal protein S24/S35, mitochondrial, conserved domain, DEAD/DEAH box helicase domain, Helicase, C-terminal, P-loop containing nucleoside triphosphate hydrolase
OG0002343	AROS_08848	IPR008584	Protein of unknown function DUF866, eukaryotic	ARCE_12600	IPR008584	Protein of unknown function DUF866, eukaryotic
OG0002344	AROS_08849			ARCE_12601
OG0002345	AROS_08850	IPR000719, IPR017441, IPR008271, IPR011009	Protein kinase domain, Protein kinase, ATP binding site, Serine/threonine-protein kinase, active site, Protein kinase-like domain	ARCE_12602	IPR000719, IPR017441, IPR011009, IPR008271	Protein kinase domain, Protein kinase, ATP binding site, Protein kinase-like domain, Serine/threonine-protein kinase, active site
OG0002346	AROS_08851	IPR006594, IPR006595, IPR024964, IPR013144	LIS1 homology motif, CTLH, C-terminal LisH motif, CTLH/CRA C-terminal to LisH motif domain, CRA domain	ARCE_12603	IPR006594, IPR006595, IPR013144, IPR024964	LIS1 homology motif, CTLH, C-terminal LisH motif, CRA domain, CTLH/CRA C-terminal to LisH motif domain
OG0002347	AROS_08852	IPR003010	Carbon-nitrogen hydrolase	ARCE_12604	IPR003010	Carbon-nitrogen hydrolase
OG0002348	AROS_08854	IPR027417, IPR016491, IPR030379	P-loop containing nucleoside triphosphate hydrolase, Septin, Septin-type guanine nucleotide-binding (G) domain	ARCE_12605	IPR030379, IPR016491, IPR027417	Septin-type guanine nucleotide-binding (G) domain, Septin, P-loop containing nucleoside triphosphate hydrolase
OG0002349	AROS_08855	IPR011989, IPR013598, IPR016024	Armadillo-like helical, Exportin-1/Importin-beta-like, Armadillo-type fold	ARCE_12606	IPR016024, IPR011989, IPR013598	Armadillo-type fold, Armadillo-like helical, Exportin-1/Importin-beta-like
OG0002350	AROS_08856	IPR005811, IPR016040, IPR005810, IPR003781, IPR016102, IPR017440, IPR033847	ATP-citrate lyase/succinyl-CoA ligase, NAD(P)-binding domain, Succinyl-CoA ligase, alpha subunit, CoA-binding, Succinyl-CoA synthetase-like, ATP-citrate lyase/succinyl-CoA ligase, active site, ATP-citrate lyase/succinyl-CoA ligase, conserved site	ARCE_12607	IPR005810, IPR017440, IPR016102, IPR000582, IPR005811, IPR003781, IPR016040, IPR033847, IPR014352	Succinyl-CoA ligase, alpha subunit, ATP-citrate lyase/succinyl-CoA ligase, active site, Succinyl-CoA synthetase-like, Acyl-CoA-binding protein, ACBP, ATP-citrate lyase/succinyl-CoA ligase, CoA-binding, NAD(P)-binding domain, ATP-citrate lyase/succinyl-CoA ligase, conserved site, FERM/acyl-CoA-binding protein, 3-helical bundle
OG0002351	AROS_08858	IPR023803, IPR000307	Ribosomal protein S16 domain, Ribosomal protein S16	ARCE_12608	IPR000307, IPR023803	Ribosomal protein S16, Ribosomal protein S16 domain
OG0002352	AROS_08859	IPR033871, IPR010920, IPR001163	Sm-like protein LSm5, LSM domain, LSM domain, eukaryotic/archaea-type	ARCE_12609	IPR033871, IPR010920, IPR001163	Sm-like protein LSm5, LSM domain, LSM domain, eukaryotic/archaea-type
OG0002353	AROS_08860	IPR015795, IPR015793, IPR011037, IPR015813, IPR001697, IPR018209	Pyruvate kinase, C-terminal, Pyruvate kinase, barrel, Pyruvate kinase-like, insert domain, Pyruvate/Phosphoenolpyruvate kinase-like domain, Pyruvate kinase, Pyruvate kinase, active site	ARCE_12610	IPR015795, IPR018209, IPR011037, IPR001697, IPR015813, IPR015793	Pyruvate kinase, C-terminal, Pyruvate kinase, active site, Pyruvate kinase-like, insert domain, Pyruvate kinase, Pyruvate/Phosphoenolpyruvate kinase-like domain, Pyruvate kinase, barrel
OG0002354	AROS_08861	IPR007577, IPR029044	Glycosyltransferase, DXD sugar-binding motif, Nucleotide-diphospho-sugar transferases	ARCE_12611	IPR029044, IPR007577	Nucleotide-diphospho-sugar transferases, Glycosyltransferase, DXD sugar-binding motif
OG0002355	AROS_08862	IPR011060, IPR000056, IPR013785, IPR026019	Ribulose-phosphate binding barrel, Ribulose-phosphate 3-epimerase-like, Aldolase-type TIM barrel, Ribulose-phosphate 3-epimerase	ARCE_12612	IPR000056, IPR011060, IPR026019, IPR013785	Ribulose-phosphate 3-epimerase-like, Ribulose-phosphate binding barrel, Ribulose-phosphate 3-epimerase, Aldolase-type TIM barrel
OG0002356	AROS_08863			ARCE_12613
OG0002357	AROS_08864			ARCE_12614
OG0002358	AROS_08865	IPR001349	Cytochrome c oxidase, subunit VIa	ARCE_12615	IPR001349	Cytochrome c oxidase, subunit VIa
OG0002359	AROS_08866	IPR016024, IPR011989, IPR016642, IPR002015	Armadillo-type fold, Armadillo-like helical, 26S proteasome regulatory complex, non-ATPase subcomplex, Rpn2/Psmd1 subunit, Proteasome/cyclosome repeat	ARCE_12616	IPR011989, IPR006139, IPR016024, IPR002015, IPR006140, IPR016040	Armadillo-like helical, D-isomer specific 2-hydroxyacid dehydrogenase, catalytic domain, Armadillo-type fold, Proteasome/cyclosome repeat, D-isomer specific 2-hydroxyacid dehydrogenase, NAD-binding domain, NAD(P)-binding domain
OG0002360	AROS_08868	IPR024931, IPR000225, IPR032413, IPR011989, IPR002652, IPR016024	Importin subunit alpha, Armadillo, Atypical Arm repeat, Armadillo-like helical, Importin-alpha, importin-beta-binding domain, Armadillo-type fold	ARCE_12617	IPR002652, IPR000225, IPR024931, IPR032413, IPR016024, IPR011989	Importin-alpha, importin-beta-binding domain, Armadillo, Importin subunit alpha, Atypical Arm repeat, Armadillo-type fold, Armadillo-like helical
OG0002361	AROS_08869	IPR015350, IPR015351, IPR008967	Beta-trefoil DNA-binding domain, LAG1, DNA binding, p53-like transcription factor, DNA-binding	ARCE_12618	IPR015350	Beta-trefoil DNA-binding domain
OG0002362	AROS_08871	IPR033138, IPR008972, IPR002355, IPR011706, IPR001117, IPR011707	Multicopper oxidases, conserved site, Cupredoxin, Multicopper oxidase, copper-binding site, Multicopper oxidase, type 2, Multicopper oxidase, type 1, Multicopper oxidase, type 3	ARCE_12619	IPR002355, IPR008972, IPR011706, IPR033138, IPR011707, IPR001117	Multicopper oxidase, copper-binding site, Cupredoxin, Multicopper oxidase, type 2, Multicopper oxidases, conserved site, Multicopper oxidase, type 3, Multicopper oxidase, type 1
OG0002363	AROS_08872	IPR025256	Domain of unknown function DUF4203	ARCE_12620	IPR025256	Domain of unknown function DUF4203
OG0002364	AROS_08873	IPR027417, IPR014014, IPR001650, IPR011545, IPR014001	P-loop containing nucleoside triphosphate hydrolase, RNA helicase, DEAD-box type, Q motif, Helicase, C-terminal, DEAD/DEAH box helicase domain, Helicase superfamily 1/2, ATP-binding domain	ARCE_12621	IPR014014, IPR001650, IPR014001, IPR027417, IPR011545	RNA helicase, DEAD-box type, Q motif, Helicase, C-terminal, Helicase superfamily 1/2, ATP-binding domain, P-loop containing nucleoside triphosphate hydrolase, DEAD/DEAH box helicase domain
OG0002365	AROS_08874	IPR003663, IPR020846, IPR005828, IPR005829	Sugar/inositol transporter, Major facilitator superfamily domain, Major facilitator, sugar transporter-like, Sugar transporter, conserved site	ARCE_12622	IPR003663, IPR020846, IPR005829, IPR005828	Sugar/inositol transporter, Major facilitator superfamily domain, Sugar transporter, conserved site, Major facilitator, sugar transporter-like
OG0002366	AROS_08876	IPR002885, IPR011990	Pentatricopeptide repeat, Tetratricopeptide-like helical domain	ARCE_12623	IPR011990, IPR002885	Tetratricopeptide-like helical domain, Pentatricopeptide repeat
OG0002367	AROS_08877	IPR020892, IPR003613, IPR029000, IPR002130, IPR013083	Cyclophilin-type peptidyl-prolyl cis-trans isomerase, conserved site, U box domain, Cyclophilin-like domain, Cyclophilin-type peptidyl-prolyl cis-trans isomerase domain, Zinc finger, RING/FYVE/PHD-type	ARCE_12624	IPR013083, IPR029000, IPR020892, IPR002130, IPR003613	Zinc finger, RING/FYVE/PHD-type, Cyclophilin-like domain, Cyclophilin-type peptidyl-prolyl cis-trans isomerase, conserved site, Cyclophilin-type peptidyl-prolyl cis-trans isomerase domain, U box domain
OG0002368	AROS_08878	IPR005024	Snf7 family	ARCE_12625	IPR005024	Snf7 family
OG0002369	AROS_08879	IPR001932, IPR000222	PPM-type phosphatase domain, PPM-type phosphatase, divalent cation binding	ARCE_12626	IPR001932, IPR000222	PPM-type phosphatase domain, PPM-type phosphatase, divalent cation binding
OG0002370	AROS_08880	IPR029055, IPR000101	Nucleophile aminohydrolases, N-terminal, Gamma-glutamyltranspeptidase	ARCE_12627	IPR029055, IPR000101	Nucleophile aminohydrolases, N-terminal, Gamma-glutamyltranspeptidase
OG0002371	AROS_08881	IPR002777	Prefoldin beta-like	ARCE_12628	IPR002777	Prefoldin beta-like
OG0002372	AROS_08882	IPR012340, IPR000266	Nucleic acid-binding, OB-fold, Ribosomal protein S17/S11	ARCE_12629	IPR000266, IPR012340	Ribosomal protein S17/S11, Nucleic acid-binding, OB-fold
OG0002373	AROS_08883	IPR020846, IPR011701	Major facilitator superfamily domain, Major facilitator superfamily	ARCE_12630	IPR011701, IPR020846	Major facilitator superfamily, Major facilitator superfamily domain
OG0002374	AROS_08884	IPR011701, IPR020846	Major facilitator superfamily, Major facilitator superfamily domain	ARCE_12631	IPR020846, IPR011701	Major facilitator superfamily domain, Major facilitator superfamily
OG0002375	AROS_08885	IPR001680, IPR015943	WD40 repeat, WD40/YVTN repeat-like-containing domain	ARCE_12632	IPR001680, IPR015943	WD40 repeat, WD40/YVTN repeat-like-containing domain
OG0002376	AROS_08886	IPR027417, IPR003959, IPR003593, IPR003960, IPR011546, IPR005936, IPR000642	P-loop containing nucleoside triphosphate hydrolase, ATPase, AAA-type, core, AAA+ ATPase domain, ATPase, AAA-type, conserved site, Peptidase M41, FtsH extracellular, Peptidase, FtsH, Peptidase M41	ARCE_12633	IPR005936, IPR003960, IPR003593, IPR027417, IPR003959, IPR000642, IPR011546	Peptidase, FtsH, ATPase, AAA-type, conserved site, AAA+ ATPase domain, P-loop containing nucleoside triphosphate hydrolase, ATPase, AAA-type, core, Peptidase M41, Peptidase M41, FtsH extracellular
OG0002377	AROS_08887	IPR002669	Urease accessory protein UreD	ARCE_12634	IPR002669	Urease accessory protein UreD
OG0002378	AROS_08888			ARCE_12635
OG0002379	AROS_08889	IPR005155, IPR002478, IPR015947	Ribosome biogenesis factor NIP7-like, PUA domain, PUA-like domain	ARCE_12636	IPR005155, IPR016686, IPR002478, IPR015947	Ribosome biogenesis factor NIP7-like, Ribosome biogenesis factor, NIP7, PUA domain, PUA-like domain
OG0002380	AROS_08890	IPR013633, IPR003107, IPR011990	siRNA-mediated silencing protein NRDE-2, HAT (Half-A-TPR) repeat, Tetratricopeptide-like helical domain	ARCE_12637	IPR013633, IPR003107, IPR011990	siRNA-mediated silencing protein NRDE-2, HAT (Half-A-TPR) repeat, Tetratricopeptide-like helical domain
OG0002381	AROS_08891	IPR003010, IPR000132	Carbon-nitrogen hydrolase, Nitrilase/cyanide hydratase, conserved site	ARCE_12638	IPR003010, IPR000132	Carbon-nitrogen hydrolase, Nitrilase/cyanide hydratase, conserved site
OG0002382	AROS_08892	IPR011990, IPR013244	Tetratricopeptide-like helical domain, Sec39 domain	ARCE_12639	IPR013244, IPR011990	Sec39 domain, Tetratricopeptide-like helical domain
OG0002383	AROS_08893	IPR024764, IPR024761, IPR015943	Transcription factor IIIC, putative zinc-finger, Transcription factor IIIC, 90kDa subunit, N-terminal, WD40/YVTN repeat-like-containing domain	ARCE_12641	IPR015943, IPR024761, IPR024764	WD40/YVTN repeat-like-containing domain, Transcription factor IIIC, 90kDa subunit, N-terminal, Transcription factor IIIC, putative zinc-finger
OG0002384	AROS_08894	IPR005579	Cgr1-like	ARCE_12642	IPR005579	Cgr1-like
OG0002385	AROS_08895	IPR013083, IPR000547, IPR019453, IPR007810, IPR011990	Zinc finger, RING/FYVE/PHD-type, Clathrin, heavy chain/VPS, 7-fold repeat, Vacuolar sorting protein 39/Transforming growth factor beta receptor-associated domain 2, Pep3/Vps18/deep orange, Tetratricopeptide-like helical domain	ARCE_12643	IPR011990, IPR013083, IPR007810, IPR000547, IPR019453	Tetratricopeptide-like helical domain, Zinc finger, RING/FYVE/PHD-type, Pep3/Vps18/deep orange, Clathrin, heavy chain/VPS, 7-fold repeat, Vacuolar sorting protein 39/Transforming growth factor beta receptor-associated domain 2
OG0002386	AROS_08896	IPR029033, IPR013078	Histidine phosphatase superfamily, Histidine phosphatase superfamily, clade-1	ARCE_12644	IPR029033, IPR013078	Histidine phosphatase superfamily, Histidine phosphatase superfamily, clade-1
OG0002387	AROS_08897			ARCE_12645
OG0002388	AROS_08898	IPR018108, IPR023395	Mitochondrial substrate/solute carrier, Mitochondrial carrier domain	ARCE_12646	IPR018108, IPR023395	Mitochondrial substrate/solute carrier, Mitochondrial carrier domain
OG0002389	AROS_08899	IPR007248	Mpv17/PMP22	ARCE_12647	IPR007248	Mpv17/PMP22
OG0002390	AROS_08900	IPR013783, IPR024420	Immunoglobulin-like fold, TRAPP III complex, Trs85	ARCE_12648	IPR001202, IPR024420	WW domain, TRAPP III complex, Trs85
OG0002391	AROS_08902			ARCE_12649
OG0002392	AROS_08903	IPR001138	Zn(2)-C6 fungal-type DNA-binding domain	ARCE_12650	IPR001138	Zn(2)-C6 fungal-type DNA-binding domain
OG0002393	AROS_08904	IPR004043	LCCL domain	ARCE_12651	IPR004043	LCCL domain
OG0002394	AROS_08906			ARCE_12652	IPR012674	Calycin
OG0002395	AROS_08907	IPR009617	Seipin family	ARCE_12653	IPR009617	Seipin family
OG0002396	AROS_08908	IPR002347, IPR016040, IPR020904	Short-chain dehydrogenase/reductase SDR, NAD(P)-binding domain, Short-chain dehydrogenase/reductase, conserved site	ARCE_12654	IPR002347, IPR020904, IPR016040	Short-chain dehydrogenase/reductase SDR, Short-chain dehydrogenase/reductase, conserved site, NAD(P)-binding domain
OG0002397	AROS_08909	IPR006993, IPR012336	SH3-binding, glutamic acid-rich protein, Thioredoxin-like fold	ARCE_12655	IPR012336, IPR006993	Thioredoxin-like fold, SH3-binding, glutamic acid-rich protein
OG0002398	AROS_08910	IPR023485, IPR017867	Phosphotyrosine protein phosphatase I superfamily, Protein-tyrosine phosphatase, low molecular weight	ARCE_12656	IPR017867, IPR023485	Protein-tyrosine phosphatase, low molecular weight, Phosphotyrosine protein phosphatase I superfamily
OG0002399	AROS_08911	IPR018617	Ima1, N-terminal domain	ARCE_12657	IPR018617	Ima1, N-terminal domain
OG0002400	AROS_08912	IPR019188	Small nuclear RNA activating complex (SNAPc), subunit SNAP43	ARCE_12658	IPR019188	Small nuclear RNA activating complex (SNAPc), subunit SNAP43
OG0002401	AROS_08913	IPR000757, IPR013320, IPR005629	Glycoside hydrolase family 16, Concanavalin A-like lectin/glucanase domain, Beta-glucan synthesis-associated, SKN1	ARCE_12659	IPR000757, IPR005629, IPR013320	Glycoside hydrolase family 16, Beta-glucan synthesis-associated, SKN1, Concanavalin A-like lectin/glucanase domain
OG0002402	AROS_08914	IPR016135, IPR000608	Ubiquitin-conjugating enzyme/RWD-like, Ubiquitin-conjugating enzyme E2	ARCE_12660	IPR000608, IPR016135	Ubiquitin-conjugating enzyme E2, Ubiquitin-conjugating enzyme/RWD-like
OG0002403	AROS_08915	IPR011042, IPR001810	Six-bladed beta-propeller, TolB-like, F-box domain	ARCE_12661	IPR001810, IPR011042	F-box domain, Six-bladed beta-propeller, TolB-like
OG0002404	AROS_08916	IPR006855	Vertebrate-like NAGS Gcn5-related N-acetyltransferase (GNAT) domain	ARCE_12662	IPR006855	Vertebrate-like NAGS Gcn5-related N-acetyltransferase (GNAT) domain
OG0002405	AROS_08917			ARCE_12663
OG0002406	AROS_08919	IPR000782	FAS1 domain	ARCE_12664	IPR000782, IPR018108, IPR023395	FAS1 domain, Mitochondrial substrate/solute carrier, Mitochondrial carrier domain
OG0002407	AROS_08920	IPR022033, IPR015943, IPR017986	RAVE complex protein Rav1 C-terminal, WD40/YVTN repeat-like-containing domain, WD40-repeat-containing domain	ARCE_12665	IPR022033, IPR015943, IPR017986	RAVE complex protein Rav1 C-terminal, WD40/YVTN repeat-like-containing domain, WD40-repeat-containing domain
OG0002408	AROS_08921	IPR018203, IPR023753, IPR000806	GDP dissociation inhibitor, FAD/NAD(P)-binding domain, Rab GDI protein	ARCE_12666	IPR018203, IPR023753, IPR000806	GDP dissociation inhibitor, FAD/NAD(P)-binding domain, Rab GDI protein
OG0002409	AROS_08922			ARCE_12667
OG0002410	AROS_08923	IPR016162, IPR015590, IPR016161	Aldehyde dehydrogenase N-terminal domain, Aldehyde dehydrogenase domain, Aldehyde/histidinol dehydrogenase	ARCE_12668	IPR015590, IPR016162, IPR016161	Aldehyde dehydrogenase domain, Aldehyde dehydrogenase N-terminal domain, Aldehyde/histidinol dehydrogenase
OG0002411	AROS_08924	IPR010061, IPR015590, IPR016161, IPR016160, IPR016162	Methylmalonate-semialdehyde dehydrogenase, Aldehyde dehydrogenase domain, Aldehyde/histidinol dehydrogenase, Aldehyde dehydrogenase, cysteine active site, Aldehyde dehydrogenase N-terminal domain	ARCE_12669	IPR016161, IPR016160, IPR016162, IPR015590, IPR010061	Aldehyde/histidinol dehydrogenase, Aldehyde dehydrogenase, cysteine active site, Aldehyde dehydrogenase N-terminal domain, Aldehyde dehydrogenase domain, Methylmalonate-semialdehyde dehydrogenase
OG0002412	AROS_08925			ARCE_12670
OG0002413	AROS_08926	IPR008929, IPR012480	Chondroitin AC/alginate lyase, Heparinase II/III-like	ARCE_12671	IPR008929	Chondroitin AC/alginate lyase
OG0002414	AROS_08927	IPR020617, IPR020616, IPR016039, IPR002155, IPR020615	Thiolase, C-terminal, Thiolase, N-terminal, Thiolase-like, Thiolase, Thiolase, acyl-enzyme intermediate active site	ARCE_12672	IPR020617, IPR016039, IPR002155, IPR020616, IPR020615	Thiolase, C-terminal, Thiolase-like, Thiolase, Thiolase, N-terminal, Thiolase, acyl-enzyme intermediate active site
OG0002415	AROS_08928	IPR032466, IPR001130	Metal-dependent hydrolase, TatD family	ARCE_12673	IPR001130, IPR032466	TatD family, Metal-dependent hydrolase
OG0002416	AROS_08930	IPR001752, IPR027417	Kinesin motor domain, P-loop containing nucleoside triphosphate hydrolase	ARCE_12674	IPR001752, IPR027417	Kinesin motor domain, P-loop containing nucleoside triphosphate hydrolase
OG0002417	AROS_08931	IPR001650, IPR013083, IPR027417, IPR014001, IPR000330, IPR016197	Helicase, C-terminal, Zinc finger, RING/FYVE/PHD-type, P-loop containing nucleoside triphosphate hydrolase, Helicase superfamily 1/2, ATP-binding domain, SNF2-related, N-terminal domain, Chromo domain-like	ARCE_12675	IPR014001, IPR000330, IPR013083, IPR016197, IPR027417, IPR001650	Helicase superfamily 1/2, ATP-binding domain, SNF2-related, N-terminal domain, Zinc finger, RING/FYVE/PHD-type, Chromo domain-like, P-loop containing nucleoside triphosphate hydrolase, Helicase, C-terminal
OG0002418	AROS_08932	IPR014720, IPR000999	Double-stranded RNA-binding domain, Ribonuclease III domain	ARCE_12676	IPR014720, IPR000999	Double-stranded RNA-binding domain, Ribonuclease III domain
OG0002419	AROS_08933	IPR001650, IPR017907, IPR000330, IPR014001, IPR013083, IPR027417	Helicase, C-terminal, Zinc finger, RING-type, conserved site, SNF2-related, N-terminal domain, Helicase superfamily 1/2, ATP-binding domain, Zinc finger, RING/FYVE/PHD-type, P-loop containing nucleoside triphosphate hydrolase	ARCE_12677	IPR001650, IPR000330, IPR013083, IPR014001, IPR027417, IPR017907	Helicase, C-terminal, SNF2-related, N-terminal domain, Zinc finger, RING/FYVE/PHD-type, Helicase superfamily 1/2, ATP-binding domain, P-loop containing nucleoside triphosphate hydrolase, Zinc finger, RING-type, conserved site
OG0002420	AROS_08934	IPR010619, IPR024528	Putative threonine/serine exporter, Threonine/Serine exporter, ThrE	ARCE_12678	IPR010619, IPR024528	Putative threonine/serine exporter, Threonine/Serine exporter, ThrE
OG0002421	AROS_08935	IPR001138, IPR007219	Zn(2)-C6 fungal-type DNA-binding domain, Transcription factor domain, fungi	ARCE_12679	IPR001138, IPR007219	Zn(2)-C6 fungal-type DNA-binding domain, Transcription factor domain, fungi
OG0002422	AROS_08936	IPR004345	TB2/DP1/HVA22-related protein	ARCE_12680	IPR004345	TB2/DP1/HVA22-related protein
OG0002423	AROS_08937	IPR028258, IPR019160	Exocyst complex component Sec3, PIP2-binding N-terminal domain, Exocyst complex component Sec3, C-terminal	ARCE_12681	IPR019160, IPR028258	Exocyst complex component Sec3, C-terminal, Exocyst complex component Sec3, PIP2-binding N-terminal domain
OG0002424	AROS_08938	IPR009057, IPR001356	Homeobox domain-like, Homeobox domain	ARCE_12682	IPR001356, IPR009057	Homeobox domain, Homeobox domain-like
OG0002425	AROS_08939	IPR029044, IPR025993	Nucleotide-diphospho-sugar transferases, Ceramide glucosyltransferase	ARCE_12683	IPR025993, IPR029044	Ceramide glucosyltransferase, Nucleotide-diphospho-sugar transferases
OG0002426	AROS_08940			ARCE_12684
OG0002427	AROS_08941	IPR007191	Sec8 exocyst complex component specific domain	ARCE_12685	IPR007191	Sec8 exocyst complex component specific domain
OG0002428	AROS_08942	IPR029058, IPR019363	Alpha/Beta hydrolase fold, Lipid droplet-associated hydrolase	ARCE_12686	IPR029058, IPR019363	Alpha/Beta hydrolase fold, Lipid droplet-associated hydrolase
OG0002429	AROS_08943			ARCE_12687
OG0002430	AROS_08944	IPR029058, IPR014186, IPR000801	Alpha/Beta hydrolase fold, S-formylglutathione hydrolase, Putative esterase	ARCE_12688	IPR029058, IPR014186, IPR000801	Alpha/Beta hydrolase fold, S-formylglutathione hydrolase, Putative esterase
OG0002431	AROS_08945	IPR000719, IPR000253, IPR017441, IPR011009, IPR008984	Protein kinase domain, Forkhead-associated (FHA) domain, Protein kinase, ATP binding site, Protein kinase-like domain, SMAD/FHA domain	ARCE_12689	IPR000253, IPR011009, IPR008984, IPR000719, IPR017441	Forkhead-associated (FHA) domain, Protein kinase-like domain, SMAD/FHA domain, Protein kinase domain, Protein kinase, ATP binding site
OG0002432	AROS_08946	IPR029058, IPR030378, IPR012908, IPR023179, IPR027417, IPR006073	Alpha/Beta hydrolase fold, Circularly permuted (CP)-type guanine nucleotide-binding (G) domain, GPI inositol-deacylase PGAP1-like, GTP-binding protein, orthogonal bundle domain, P-loop containing nucleoside triphosphate hydrolase, GTP binding domain	ARCE_12690	IPR029058, IPR023179, IPR027417, IPR030378, IPR012908, IPR006073	Alpha/Beta hydrolase fold, GTP-binding protein, orthogonal bundle domain, P-loop containing nucleoside triphosphate hydrolase, Circularly permuted (CP)-type guanine nucleotide-binding (G) domain, GPI inositol-deacylase PGAP1-like, GTP binding domain
OG0002433	AROS_08947			ARCE_12691
OG0002434	AROS_08948	IPR011701, IPR020846	Major facilitator superfamily, Major facilitator superfamily domain	ARCE_12692	IPR020846, IPR011701	Major facilitator superfamily domain, Major facilitator superfamily
OG0002435	AROS_08949	IPR007052, IPR031781, IPR008978, IPR000690, IPR003604	CS domain, SF3A2 domain, HSP20-like chaperone, Matrin/U1-C, C2H2-type zinc finger, Matrin/U1-C-like, C2H2-type zinc finger	ARCE_12693	IPR003604, IPR000690, IPR008978, IPR007052, IPR031781	Matrin/U1-C-like, C2H2-type zinc finger, Matrin/U1-C, C2H2-type zinc finger, HSP20-like chaperone, CS domain, SF3A2 domain
OG0002436	AROS_08952	IPR021133, IPR011989, IPR016024	HEAT, type 2, Armadillo-like helical, Armadillo-type fold	ARCE_12695	IPR011989, IPR021133, IPR016024	Armadillo-like helical, HEAT, type 2, Armadillo-type fold
OG0002437	AROS_08953	IPR008183, IPR014718, IPR025532, IPR011013	Aldose 1-/Glucose-6-phosphate 1-epimerase, Glycoside hydrolase-type carbohydrate-binding, Glucose-6-phosphate 1-epimerase, Galactose mutarotase-like domain	ARCE_12696	IPR025532, IPR008183, IPR011013, IPR014718	Glucose-6-phosphate 1-epimerase, Aldose 1-/Glucose-6-phosphate 1-epimerase, Galactose mutarotase-like domain, Glycoside hydrolase-type carbohydrate-binding
OG0002438	AROS_08954	IPR014001, IPR007502, IPR004640, IPR011545, IPR001650, IPR001623, IPR009073, IPR027417	Helicase superfamily 1/2, ATP-binding domain, Helicase-associated domain, Co-chaperone Hsc20, DEAD/DEAH box helicase domain, Helicase, C-terminal, DnaJ domain, Co-chaperone HscB, C-terminal oligomerisation domain, P-loop containing nucleoside triphosphate hydrolase	ARCE_12697	IPR009073, IPR027417, IPR007502, IPR014001, IPR001623, IPR001650, IPR004640	Co-chaperone HscB, C-terminal oligomerisation domain, P-loop containing nucleoside triphosphate hydrolase, Helicase-associated domain, Helicase superfamily 1/2, ATP-binding domain, DnaJ domain, Helicase, C-terminal, Co-chaperone Hsc20
OG0002439	AROS_08955	IPR031926	Transmembrane protein 135, N-terminal domain	ARCE_12698
OG0002440	AROS_08956			ARCE_12699	IPR010482	Peroxin domain
OG0002441	AROS_08957	IPR015943, IPR001680, IPR017986, IPR019775	WD40/YVTN repeat-like-containing domain, WD40 repeat, WD40-repeat-containing domain, WD40 repeat, conserved site	ARCE_12700	IPR019775, IPR001680, IPR015943, IPR017986	WD40 repeat, conserved site, WD40 repeat, WD40/YVTN repeat-like-containing domain, WD40-repeat-containing domain
OG0002442	AROS_08958	IPR006822, IPR011990	Coatomer, epsilon subunit, Tetratricopeptide-like helical domain	ARCE_12701	IPR006822, IPR011990	Coatomer, epsilon subunit, Tetratricopeptide-like helical domain
OG0002443	AROS_08959	IPR011989, IPR013041, IPR002553, IPR008152, IPR009028, IPR003164, IPR017104, IPR016024	Armadillo-like helical, Coatomer/clathrin adaptor appendage, Ig-like subdomain, Clathrin/coatomer adaptor, adaptin-like, N-terminal, Clathrin adaptor, alpha/beta/gamma-adaptin, appendage, Ig-like subdomain, Coatomer/calthrin adaptor appendage, C-terminal subdomain, Clathrin adaptor, alpha-adaptin, appendage, C-terminal subdomain, Adaptor protein complex AP-2, alpha subunit, Armadillo-type fold	ARCE_12702	IPR013041, IPR009028, IPR011989, IPR008152, IPR002553, IPR003164, IPR016024, IPR017104	Coatomer/clathrin adaptor appendage, Ig-like subdomain, Coatomer/calthrin adaptor appendage, C-terminal subdomain, Armadillo-like helical, Clathrin adaptor, alpha/beta/gamma-adaptin, appendage, Ig-like subdomain, Clathrin/coatomer adaptor, adaptin-like, N-terminal, Clathrin adaptor, alpha-adaptin, appendage, C-terminal subdomain, Armadillo-type fold, Adaptor protein complex AP-2, alpha subunit
OG0002444	AROS_08960	IPR001936, IPR000008, IPR008936, IPR011993	Ras GTPase-activating protein, C2 domain, Rho GTPase activation protein, PH domain-like	ARCE_12703	IPR000008, IPR001936, IPR011993, IPR008936	C2 domain, Ras GTPase-activating protein, PH domain-like, Rho GTPase activation protein
OG0002445	AROS_08961	IPR002076, IPR030457	ELO family, ELO family, conserved site	ARCE_12704	IPR002076, IPR030457	ELO family, ELO family, conserved site
OG0002446	AROS_08962			ARCE_12705
OG0002447	AROS_08963	IPR031642, IPR031645, IPR015412, IPR031646, IPR026854, IPR009543	VPS13, repeated coiled region, Vacuolar protein sorting-associated protein 13, C-terminal, Autophagy-related, C-terminal, Vacuolar protein sorting-associated protein 13, second N-terminal domain, Vacuolar protein sorting-associated protein 13, N-terminal domain, Vacuolar protein sorting-associated protein 13, SHR-binding domain	ARCE_12706	IPR015412, IPR031645, IPR026854, IPR009543, IPR031646, IPR031642	Autophagy-related, C-terminal, Vacuolar protein sorting-associated protein 13, C-terminal, Vacuolar protein sorting-associated protein 13, N-terminal domain, Vacuolar protein sorting-associated protein 13, SHR-binding domain, Vacuolar protein sorting-associated protein 13, second N-terminal domain, VPS13, repeated coiled region
OG0002448	AROS_17744	IPR011991	Winged helix-turn-helix DNA-binding domain	ARCE_02314	IPR009057, IPR012337, IPR011991	Homeobox domain-like, Ribonuclease H-like domain, Winged helix-turn-helix DNA-binding domain
OG0002449	AROS_08964	IPR001194	DENN domain	ARCE_12707	IPR001194	DENN domain
OG0002450	AROS_08965	IPR008521	Magnesium transporter NIPA	ARCE_12708	IPR008521	Magnesium transporter NIPA
OG0002451	AROS_08966	IPR027417, IPR019489, IPR003959, IPR028299, IPR004176, IPR001270, IPR003593, IPR018368	P-loop containing nucleoside triphosphate hydrolase, Clp ATPase, C-terminal, ATPase, AAA-type, core, ClpA/B, conserved site 2, Clp, N-terminal, ClpA/B family, AAA+ ATPase domain, ClpA/B, conserved site 1	ARCE_12709	IPR027417, IPR028299, IPR004176, IPR019489, IPR003593, IPR003959, IPR018368, IPR001270	P-loop containing nucleoside triphosphate hydrolase, ClpA/B, conserved site 2, Clp, N-terminal, Clp ATPase, C-terminal, AAA+ ATPase domain, ATPase, AAA-type, core, ClpA/B, conserved site 1, ClpA/B family
OG0002452	AROS_08967			ARCE_12710
OG0002453	AROS_08968	IPR019401	Zinc finger, CHCC-type	ARCE_12711	IPR019401	Zinc finger, CHCC-type
OG0002454	AROS_08969	IPR000719, IPR011009, IPR008271	Protein kinase domain, Protein kinase-like domain, Serine/threonine-protein kinase, active site	ARCE_12712	IPR000719, IPR008271, IPR011009	Protein kinase domain, Serine/threonine-protein kinase, active site, Protein kinase-like domain
OG0002455	AROS_08970	IPR005946, IPR000836, IPR029057, IPR029099, IPR000842	Ribose-phosphate diphosphokinase, Phosphoribosyltransferase domain, Phosphoribosyltransferase-like, Ribose-phosphate pyrophosphokinase, N-terminal domain, Phosphoribosyl pyrophosphate synthetase, conserved site	ARCE_12713	IPR029057, IPR005946, IPR000836, IPR029099	Phosphoribosyltransferase-like, Ribose-phosphate diphosphokinase, Phosphoribosyltransferase domain, Ribose-phosphate pyrophosphokinase, N-terminal domain
OG0002456	AROS_08971	IPR015797, IPR005635, IPR007722, IPR000086, IPR020084	NUDIX hydrolase domain-like, Inner centromere protein, ARK-binding domain, mRNA decapping protein 2, Box A domain, NUDIX hydrolase domain, NUDIX hydrolase, conserved site	ARCE_12715	IPR005635	Inner centromere protein, ARK-binding domain
OG0002457	AROS_08972	IPR021709	Protein of unknown function DUF3292	ARCE_12716	IPR021709	Protein of unknown function DUF3292
OG0002458	AROS_11401			ARCE_02315
OG0002459	AROS_08973			ARCE_12717
OG0002460	AROS_08974	IPR006909, IPR011991, IPR006910	Rad21/Rec8-like protein, C-terminal, eukaryotic, Winged helix-turn-helix DNA-binding domain, Rad21/Rec8-like protein, N-terminal	ARCE_12718	IPR011876, IPR000086, IPR015797, IPR006910	Isopentenyl-diphosphate delta-isomerase, type 1, NUDIX hydrolase domain, NUDIX hydrolase domain-like, Rad21/Rec8-like protein, N-terminal
OG0002461	AROS_08976			ARCE_12719
OG0002462	AROS_08977	IPR005336	Mitochondrial pyruvate carrier	ARCE_12720	IPR005336	Mitochondrial pyruvate carrier
OG0002463	AROS_08978	IPR016059, IPR012340, IPR012308, IPR012309, IPR012310, IPR000977	DNA ligase, ATP-dependent, conserved site, Nucleic acid-binding, OB-fold, DNA ligase, ATP-dependent, N-terminal, DNA ligase, ATP-dependent, C-terminal, DNA ligase, ATP-dependent, central, DNA ligase, ATP-dependent	ARCE_12721	IPR012308, IPR016059, IPR012310, IPR012309, IPR012340, IPR000977	DNA ligase, ATP-dependent, N-terminal, DNA ligase, ATP-dependent, conserved site, DNA ligase, ATP-dependent, central, DNA ligase, ATP-dependent, C-terminal, Nucleic acid-binding, OB-fold, DNA ligase, ATP-dependent
OG0002464	AROS_08979	IPR000266, IPR006186, IPR012340, IPR029052, IPR004843, IPR031675, IPR032440	Ribosomal protein S17/S11, Serine/threonine-specific protein phosphatase/bis(5-nucleosyl)-tetraphosphatase, Nucleic acid-binding, OB-fold, Metallo-dependent phosphatase-like, Calcineurin-like phosphoesterase domain, ApaH type, Serine-threonine protein phosphatase, N-terminal, 40S ribosomal protein S11, N-terminal	ARCE_12722	IPR000266, IPR019979, IPR004843, IPR031675, IPR006186, IPR029052, IPR028333, IPR032440, IPR012340	Ribosomal protein S17/S11, Ribosomal protein S17, conserved site, Calcineurin-like phosphoesterase domain, ApaH type, Serine-threonine protein phosphatase, N-terminal, Serine/threonine-specific protein phosphatase/bis(5-nucleosyl)-tetraphosphatase, Metallo-dependent phosphatase-like, Ribosomal protein S17, archaeal/eukaryotic, 40S ribosomal protein S11, N-terminal, Nucleic acid-binding, OB-fold
OG0002465	AROS_08980			ARCE_12723
OG0002466	AROS_08981	IPR024072, IPR001796, IPR012259, IPR017925	Dihydrofolate reductase-like domain, Dihydrofolate reductase domain, Dihydrofolate reductase, Dihydrofolate reductase conserved site	ARCE_12724	IPR024072, IPR001796, IPR012259, IPR017925	Dihydrofolate reductase-like domain, Dihydrofolate reductase domain, Dihydrofolate reductase, Dihydrofolate reductase conserved site
OG0002467	AROS_08982	IPR007699, IPR008978, IPR007052	SGS domain, HSP20-like chaperone, CS domain	ARCE_12725	IPR007699, IPR008978, IPR007052	SGS domain, HSP20-like chaperone, CS domain
OG0002468	AROS_08983	IPR010987, IPR004045, IPR012336	Glutathione S-transferase, C-terminal-like, Glutathione S-transferase, N-terminal, Thioredoxin-like fold	ARCE_12726	IPR012336, IPR010987, IPR004045	Thioredoxin-like fold, Glutathione S-transferase, C-terminal-like, Glutathione S-transferase, N-terminal
OG0002469	AROS_08984	IPR019339	CBF1-interacting co-repressor CIR, N-terminal domain	ARCE_12727	IPR019339	CBF1-interacting co-repressor CIR, N-terminal domain
OG0002470	AROS_08985			ARCE_12728
OG0002471	AROS_08986			ARCE_12729
OG0002472	AROS_08987			ARCE_12730
OG0002473	AROS_08988	IPR000868	Isochorismatase-like	ARCE_12731	IPR000868	Isochorismatase-like
OG0002474	AROS_08989	IPR027417, IPR005225, IPR001806	P-loop containing nucleoside triphosphate hydrolase, Small GTP-binding protein domain, Small GTPase superfamily	ARCE_12732	IPR001806, IPR027417, IPR005225	Small GTPase superfamily, P-loop containing nucleoside triphosphate hydrolase, Small GTP-binding protein domain
OG0002475	AROS_08990	IPR029066, IPR026956, IPR006175, IPR013813	PLP-binding barrel, D-serine dehydratase-like domain, YjgF/YER057c/UK114 family, Endoribonuclease L-PSP/chorismate mutase-like	ARCE_12733	IPR029066, IPR026956, IPR013813, IPR006175	PLP-binding barrel, D-serine dehydratase-like domain, Endoribonuclease L-PSP/chorismate mutase-like, YjgF/YER057c/UK114 family
OG0002476	AROS_08991	IPR020846, IPR011701	Major facilitator superfamily domain, Major facilitator superfamily	ARCE_12734	IPR011701, IPR020846	Major facilitator superfamily, Major facilitator superfamily domain
OG0002477	AROS_08992	IPR000504, IPR003954, IPR029123, IPR006509	RNA recognition motif domain, RNA recognition motif domain, eukaryote, Splicing factor RBM39, linker, Splicing factor, RBM39-like	ARCE_12735	IPR003954, IPR000504, IPR006509, IPR029123	RNA recognition motif domain, eukaryote, RNA recognition motif domain, Splicing factor, RBM39-like, Splicing factor RBM39, linker
OG0002478	AROS_08993	IPR002347, IPR016040	Short-chain dehydrogenase/reductase SDR, NAD(P)-binding domain	ARCE_12736	IPR016040, IPR002347	NAD(P)-binding domain, Short-chain dehydrogenase/reductase SDR
OG0002479	AROS_08994	IPR014710, IPR011051	RmlC-like jelly roll fold, RmlC-like cupin domain	ARCE_12737	IPR014710, IPR011051	RmlC-like jelly roll fold, RmlC-like cupin domain
OG0002480	AROS_08995	IPR013919	Peroxisome membrane protein, Pex16	ARCE_12738	IPR013919	Peroxisome membrane protein, Pex16
OG0002481	AROS_08996			ARCE_12739
OG0002482	AROS_08997			ARCE_12740
OG0002483	AROS_08999	IPR003578, IPR001806, IPR027417, IPR005225	Small GTPase superfamily, Rho type, Small GTPase superfamily, P-loop containing nucleoside triphosphate hydrolase, Small GTP-binding protein domain	ARCE_12741	IPR001806, IPR003578, IPR027417, IPR005225	Small GTPase superfamily, Small GTPase superfamily, Rho type, P-loop containing nucleoside triphosphate hydrolase, Small GTP-binding protein domain
OG0002484	AROS_09000	IPR001138, IPR007219	Zn(2)-C6 fungal-type DNA-binding domain, Transcription factor domain, fungi	ARCE_12742	IPR001138, IPR007219	Zn(2)-C6 fungal-type DNA-binding domain, Transcription factor domain, fungi
OG0002485	AROS_09001	IPR001128, IPR002401, IPR017972	Cytochrome P450, Cytochrome P450, E-class, group I, Cytochrome P450, conserved site	ARCE_12743	IPR001128	Cytochrome P450
OG0002486	AROS_09002	IPR000571, IPR001878	Zinc finger, CCCH-type, Zinc finger, CCHC-type	ARCE_12744	IPR001878, IPR000571	Zinc finger, CCHC-type, Zinc finger, CCCH-type
OG0002487	AROS_09003	IPR005135	Endonuclease/exonuclease/phosphatase	ARCE_12745	IPR005135	Endonuclease/exonuclease/phosphatase
OG0002488	AROS_09004	IPR011993, IPR000219	PH domain-like, Dbl homology (DH) domain	ARCE_12746	IPR000219, IPR011993	Dbl homology (DH) domain, PH domain-like
OG0002489	AROS_09005			ARCE_12747
OG0002490	AROS_09006	IPR001602, IPR007219, IPR001138	Uncharacterised protein family UPF0047, Transcription factor domain, fungi, Zn(2)-C6 fungal-type DNA-binding domain	ARCE_12748	IPR001602, IPR007219	Uncharacterised protein family UPF0047, Transcription factor domain, fungi
OG0002491	AROS_09007	IPR007863, IPR011249, IPR011765	Peptidase M16, C-terminal, Metalloenzyme, LuxS/M16 peptidase-like, Peptidase M16, N-terminal	ARCE_12749	IPR011249, IPR007863, IPR011765	Metalloenzyme, LuxS/M16 peptidase-like, Peptidase M16, C-terminal, Peptidase M16, N-terminal
OG0002492	AROS_09008	IPR019496	Nuclear fragile X mental retardation-interacting protein 1, conserved domain	ARCE_12750	IPR019496	Nuclear fragile X mental retardation-interacting protein 1, conserved domain
OG0002493	AROS_09009	IPR005822, IPR005755, IPR004088, IPR004087, IPR005511, IPR009081, IPR011042, IPR013658, IPR003231	Ribosomal protein L13, Ribosomal protein L13, eukaryotic/archaeal, K Homology domain, type 1, K Homology domain, Senescence marker protein-30 (SMP-30), Phosphopantetheine binding ACP domain, Six-bladed beta-propeller, TolB-like, SMP-30/Gluconolactonase/LRE-like region, Acyl carrier protein (ACP)	ARCE_12751	IPR005822, IPR004087, IPR004088, IPR003231, IPR009081, IPR011042, IPR013658, IPR005511, IPR005755	Ribosomal protein L13, K Homology domain, K Homology domain, type 1, Acyl carrier protein (ACP), Phosphopantetheine binding ACP domain, Six-bladed beta-propeller, TolB-like, SMP-30/Gluconolactonase/LRE-like region, Senescence marker protein-30 (SMP-30), Ribosomal protein L13, eukaryotic/archaeal
OG0002494	AROS_09010	IPR000456	Ribosomal protein L17	ARCE_12752	IPR000456	Ribosomal protein L17
OG0002495	AROS_09011	IPR017946	PLC-like phosphodiesterase, TIM beta/alpha-barrel domain	ARCE_12753	IPR017946	PLC-like phosphodiesterase, TIM beta/alpha-barrel domain
OG0002496	AROS_09012	IPR014801	Mediator complex, subunit Med5, fungi	ARCE_12754	IPR014801	Mediator complex, subunit Med5, fungi
OG0002497	AROS_09013	IPR002524, IPR027470	Cation efflux protein, Cation efflux protein, cytoplasmic domain	ARCE_12755	IPR027470, IPR002524	Cation efflux protein, cytoplasmic domain, Cation efflux protein
OG0002498	AROS_09014	IPR027524, IPR000555	Eukaryotic translation initiation factor 3 subunit H, JAB1/MPN/MOV34 metalloenzyme domain	ARCE_12756	IPR009009, IPR000555, IPR027524	RlpA-like protein, double-psi beta-barrel domain, JAB1/MPN/MOV34 metalloenzyme domain, Eukaryotic translation initiation factor 3 subunit H
OG0002499	AROS_09016	IPR016024, IPR024679, IPR011989	Armadillo-type fold, Pre-rRNA-processing protein IPI1/Testis-expressed sequence 10 protein, Armadillo-like helical	ARCE_12757	IPR011989, IPR024679, IPR016024	Armadillo-like helical, Pre-rRNA-processing protein IPI1/Testis-expressed sequence 10 protein, Armadillo-type fold
OG0002500	AROS_09017	IPR017853, IPR001547	Glycoside hydrolase superfamily, Glycoside hydrolase, family 5	ARCE_12758	IPR017853, IPR001547	Glycoside hydrolase superfamily, Glycoside hydrolase, family 5
OG0002501	AROS_09018	IPR003172, IPR033917, IPR014756	MD-2-related lipid-recognition domain, ML domain, phosphatidylinositol/phosphatidylglycerol transfer protein, Immunoglobulin E-set	ARCE_12759	IPR003172, IPR033917, IPR014756	MD-2-related lipid-recognition domain, ML domain, phosphatidylinositol/phosphatidylglycerol transfer protein, Immunoglobulin E-set
OG0002502	AROS_09019			ARCE_12760
OG0002503	AROS_09020	IPR032675	Leucine-rich repeat domain, L domain-like	ARCE_12761	IPR032675	Leucine-rich repeat domain, L domain-like
OG0002504	AROS_09021			ARCE_12762
OG0002505	AROS_09022	IPR000237	GRIP domain	ARCE_12763	IPR000237	GRIP domain
OG0002506	AROS_09023	IPR006785	Peroxisome membrane anchor protein Pex14p, N-terminal	ARCE_12764	IPR006785	Peroxisome membrane anchor protein Pex14p, N-terminal
OG0002507	AROS_09024	IPR000795, IPR004161, IPR027417, IPR009001, IPR004541, IPR005225, IPR031157, IPR033720, IPR009000, IPR004160	Transcription factor, GTP-binding domain, Translation elongation factor EFTu-like, domain 2, P-loop containing nucleoside triphosphate hydrolase, Translation elongation factor EF1A/initiation factor IF2gamma, C-terminal, Translation elongation factor EFTu/EF1A, bacterial/organelle, Small GTP-binding protein domain, Tr-type G domain, conserved site, Elongation factor Tu, domain 2, Translation prot…	ARCE_12765	IPR004161, IPR031157, IPR027417, IPR000795, IPR004541, IPR009001, IPR005225, IPR033720, IPR009000, IPR004160	Translation elongation factor EFTu-like, domain 2, Tr-type G domain, conserved site, P-loop containing nucleoside triphosphate hydrolase, Transcription factor, GTP-binding domain, Translation elongation factor EFTu/EF1A, bacterial/organelle, Translation elongation factor EF1A/initiation factor IF2gamma, C-terminal, Small GTP-binding protein domain, Elongation factor Tu, domain 2, Translation prot…
OG0002508	AROS_09025	IPR033753, IPR002930, IPR017453, IPR011053, IPR003016, IPR000089	Glycine cleavage system H-protein/Simiate, Glycine cleavage system H-protein, Glycine cleavage system H-protein, subgroup, Single hybrid motif, 2-oxo acid dehydrogenase, lipoyl-binding site, Biotin/lipoyl attachment	ARCE_12766	IPR000089, IPR017453, IPR033753, IPR011053, IPR002930, IPR003016	Biotin/lipoyl attachment, Glycine cleavage system H-protein, subgroup, Glycine cleavage system H-protein/Simiate, Single hybrid motif, Glycine cleavage system H-protein, 2-oxo acid dehydrogenase, lipoyl-binding site
OG0002509	AROS_09026	IPR019329	NADH:ubiquinone oxidoreductase, ESSS subunit	ARCE_12767	IPR019329	NADH:ubiquinone oxidoreductase, ESSS subunit
OG0002510	AROS_09027	IPR029033, IPR013078	Histidine phosphatase superfamily, Histidine phosphatase superfamily, clade-1	ARCE_12768	IPR013078, IPR029033	Histidine phosphatase superfamily, clade-1, Histidine phosphatase superfamily
OG0002511	AROS_09028	IPR002737	MEMO1 family	ARCE_12769	IPR002737	MEMO1 family
OG0002512	AROS_09029	IPR001515	Ribosomal protein L32e	ARCE_12770	IPR001515	Ribosomal protein L32e
OG0002513	AROS_09030	IPR000719, IPR017441, IPR008271, IPR011009	Protein kinase domain, Protein kinase, ATP binding site, Serine/threonine-protein kinase, active site, Protein kinase-like domain	ARCE_12771	IPR000719, IPR017441, IPR011009, IPR008271	Protein kinase domain, Protein kinase, ATP binding site, Protein kinase-like domain, Serine/threonine-protein kinase, active site
OG0002514	AROS_09031	IPR009000, IPR031157, IPR009001, IPR000795, IPR004161, IPR004160, IPR004539, IPR027417	Translation protein, beta-barrel domain, Tr-type G domain, conserved site, Translation elongation factor EF1A/initiation factor IF2gamma, C-terminal, Transcription factor, GTP-binding domain, Translation elongation factor EFTu-like, domain 2, Translation elongation factor EFTu/EF1A, C-terminal, Translation elongation factor EF1A, eukaryotic/archaeal, P-loop containing nucleoside triphosphate hydr…	ARCE_12772	IPR004539, IPR009001, IPR000795, IPR031157, IPR004161, IPR004160, IPR027417, IPR009000	Translation elongation factor EF1A, eukaryotic/archaeal, Translation elongation factor EF1A/initiation factor IF2gamma, C-terminal, Transcription factor, GTP-binding domain, Tr-type G domain, conserved site, Translation elongation factor EFTu-like, domain 2, Translation elongation factor EFTu/EF1A, C-terminal, P-loop containing nucleoside triphosphate hydrolase, Translation protein, beta-barrel d…
OG0002515	AROS_09032	IPR029058, IPR002925	Alpha/Beta hydrolase fold, Dienelactone hydrolase	ARCE_12773	IPR002925, IPR029058	Dienelactone hydrolase, Alpha/Beta hydrolase fold
OG0002516	AROS_09033	IPR016181	Acyl-CoA N-acyltransferase	ARCE_12774	IPR016181	Acyl-CoA N-acyltransferase
OG0002517	AROS_09034	IPR019519	Elongator complex protein 5	ARCE_12775	IPR019519	Elongator complex protein 5
OG0002518	AROS_09035			ARCE_12776
OG0002519	AROS_09036	IPR015421, IPR004839, IPR000796, IPR015422, IPR004838, IPR015424	Pyridoxal phosphate-dependent transferase, major region, subdomain 1, Aminotransferase, class I/classII, Aspartate/other aminotransferase, Pyridoxal phosphate-dependent transferase, subdomain 2, Aminotransferases, class-I, pyridoxal-phosphate-binding site, Pyridoxal phosphate-dependent transferase	ARCE_12777	IPR015424, IPR000796, IPR015422, IPR015421, IPR004839, IPR004838	Pyridoxal phosphate-dependent transferase, Aspartate/other aminotransferase, Pyridoxal phosphate-dependent transferase, subdomain 2, Pyridoxal phosphate-dependent transferase, major region, subdomain 1, Aminotransferase, class I/classII, Aminotransferases, class-I, pyridoxal-phosphate-binding site
OG0002520	AROS_09037	IPR002312, IPR004364, IPR006195, IPR012340, IPR004523, IPR004365	Aspartyl/Asparaginyl-tRNA synthetase, class IIb, Aminoacyl-tRNA synthetase, class II (D/K/N), Aminoacyl-tRNA synthetase, class II, Nucleic acid-binding, OB-fold, Aspartate-tRNA synthetase, type 2, OB-fold nucleic acid binding domain, AA-tRNA synthetase-type	ARCE_12778	IPR004365, IPR004523, IPR006195, IPR002312, IPR004364, IPR012340	OB-fold nucleic acid binding domain, AA-tRNA synthetase-type, Aspartate-tRNA synthetase, type 2, Aminoacyl-tRNA synthetase, class II, Aspartyl/Asparaginyl-tRNA synthetase, class IIb, Aminoacyl-tRNA synthetase, class II (D/K/N), Nucleic acid-binding, OB-fold
OG0002521	AROS_09038	IPR001870, IPR003877, IPR013320	B30.2/SPRY domain, SPRY domain, Concanavalin A-like lectin/glucanase domain	ARCE_12779	IPR013320, IPR003877, IPR001870	Concanavalin A-like lectin/glucanase domain, SPRY domain, B30.2/SPRY domain
OG0002522	AROS_09039	IPR000644	CBS domain	ARCE_12780	IPR000644	CBS domain
OG0002523	AROS_09041	IPR001683, IPR000727	Phox homologous domain, Target SNARE coiled-coil homology domain	ARCE_12781	IPR001683, IPR000727, IPR029063	Phox homologous domain, Target SNARE coiled-coil homology domain, S-adenosyl-L-methionine-dependent methyltransferase
OG0002524	AROS_09042	IPR018108, IPR023395	Mitochondrial substrate/solute carrier, Mitochondrial carrier domain	ARCE_12782	IPR018108, IPR023395	Mitochondrial substrate/solute carrier, Mitochondrial carrier domain
OG0002525	AROS_09043	IPR023398, IPR001040	Translation Initiation factor eIF- 4e-like, Translation Initiation factor eIF- 4e	ARCE_12783	IPR023398, IPR001040	Translation Initiation factor eIF- 4e-like, Translation Initiation factor eIF- 4e
OG0002526	AROS_09044	IPR028245	Eisosome component PIL1/LSP1	ARCE_12785	IPR028245	Eisosome component PIL1/LSP1
OG0002527	AROS_09045			ARCE_12786
OG0002528	AROS_09046			ARCE_12787
OG0002529	AROS_09047	IPR002999, IPR010304	Tudor domain, Survival motor neuron	ARCE_12788	IPR002999, IPR010304	Tudor domain, Survival motor neuron
OG0002530	AROS_09048	IPR015285, IPR018935, IPR011991, IPR030484, IPR000687, IPR011009	RIO2 kinase winged helix domain, N-terminal, RIO kinase, conserved site, Winged helix-turn-helix DNA-binding domain, Serine/threonine-protein kinase Rio2, RIO kinase, Protein kinase-like domain	ARCE_12789	IPR011009, IPR018935, IPR011991, IPR015285, IPR000687, IPR030484	Protein kinase-like domain, RIO kinase, conserved site, Winged helix-turn-helix DNA-binding domain, RIO2 kinase winged helix domain, N-terminal, RIO kinase, Serine/threonine-protein kinase Rio2
OG0002531	AROS_09049	IPR000182, IPR016181	GNAT domain, Acyl-CoA N-acyltransferase	ARCE_12790	IPR000182, IPR016181	GNAT domain, Acyl-CoA N-acyltransferase
OG0002532	AROS_09050	IPR010920, IPR001163, IPR034104	LSM domain, LSM domain, eukaryotic/archaea-type, Sm-like protein Lsm1	ARCE_12791	IPR010920, IPR001163, IPR034104	LSM domain, LSM domain, eukaryotic/archaea-type, Sm-like protein Lsm1
OG0002533	AROS_09051	IPR019786, IPR001965, IPR019787, IPR013083, IPR014710, IPR011011	Zinc finger, PHD-type, conserved site, Zinc finger, PHD-type, Zinc finger, PHD-finger, Zinc finger, RING/FYVE/PHD-type, RmlC-like jelly roll fold, Zinc finger, FYVE/PHD-type	ARCE_12792	IPR019786, IPR019787, IPR001965, IPR011011, IPR013083	Zinc finger, PHD-type, conserved site, Zinc finger, PHD-finger, Zinc finger, PHD-type, Zinc finger, FYVE/PHD-type, Zinc finger, RING/FYVE/PHD-type
OG0002534	AROS_09052	IPR006861	Hyaluronan/mRNA-binding protein	ARCE_12793	IPR006861	Hyaluronan/mRNA-binding protein
OG0002535	AROS_09053	IPR032466, IPR001365	Metal-dependent hydrolase, Adenosine/AMP deaminase domain	ARCE_12794	IPR032466, IPR001365	Metal-dependent hydrolase, Adenosine/AMP deaminase domain
OG0002536	AROS_09054	IPR006806	ETC complex I subunit	ARCE_12796	IPR006806	ETC complex I subunit
OG0002537	AROS_09056	IPR004044, IPR015946, IPR001351, IPR020615, IPR005703, IPR009019, IPR016039, IPR002155, IPR018280, IPR020617, IPR020616	K Homology domain, type 2, K homology domain-like, alpha/beta, Ribosomal protein S3, C-terminal, Thiolase, acyl-enzyme intermediate active site, Ribosomal protein S3, eukaryotic/archaeal, K homology domain, prokaryotic type, Thiolase-like, Thiolase, Ribosomal protein S3, conserved site, Thiolase, C-terminal, Thiolase, N-terminal	ARCE_12797	IPR002155, IPR020616, IPR016039, IPR020617, IPR020615	Thiolase, Thiolase, N-terminal, Thiolase-like, Thiolase, C-terminal, Thiolase, acyl-enzyme intermediate active site
OG0002538	AROS_09057	IPR012970, IPR014718, IPR011071, IPR011013, IPR004103, IPR008929, IPR003159	Polysaccharide lyase 8, N-terminal alpha-helical, Glycoside hydrolase-type carbohydrate-binding, Polysaccharide lyase family 8-like, C-terminal, Galactose mutarotase-like domain, Polysaccharide lyase family 8, C-terminal, Chondroitin AC/alginate lyase, Polysaccharide lyase family 8, central domain	ARCE_12799	IPR011013, IPR012970, IPR003159, IPR011071, IPR008929, IPR014718, IPR004103	Galactose mutarotase-like domain, Polysaccharide lyase 8, N-terminal alpha-helical, Polysaccharide lyase family 8, central domain, Polysaccharide lyase family 8-like, C-terminal, Chondroitin AC/alginate lyase, Glycoside hydrolase-type carbohydrate-binding, Polysaccharide lyase family 8, C-terminal
OG0002539	AROS_09075	IPR012970, IPR014718, IPR008929, IPR003159, IPR011013	Polysaccharide lyase 8, N-terminal alpha-helical, Glycoside hydrolase-type carbohydrate-binding, Chondroitin AC/alginate lyase, Polysaccharide lyase family 8, central domain, Galactose mutarotase-like domain	ARCE_12801	IPR011013, IPR014718, IPR003159, IPR004103, IPR008929, IPR011071, IPR012970	Galactose mutarotase-like domain, Glycoside hydrolase-type carbohydrate-binding, Polysaccharide lyase family 8, central domain, Polysaccharide lyase family 8, C-terminal, Chondroitin AC/alginate lyase, Polysaccharide lyase family 8-like, C-terminal, Polysaccharide lyase 8, N-terminal alpha-helical
OG0002540	AROS_09076			ARCE_12802
OG0002541	AROS_09077	IPR012173	U3 small nucleolar ribonucleoprotein complex, subunit Mpp10	ARCE_12803	IPR012173	U3 small nucleolar ribonucleoprotein complex, subunit Mpp10
OG0002542	AROS_09078	IPR000727	Target SNARE coiled-coil homology domain	ARCE_12804	IPR000727	Target SNARE coiled-coil homology domain
OG0002543	AROS_09079	IPR000571	Zinc finger, CCCH-type	ARCE_12805	IPR000571	Zinc finger, CCCH-type
OG0002544	AROS_09080	IPR003105, IPR015947	SRA-YDG, PUA-like domain	ARCE_12806	IPR003105, IPR015947	SRA-YDG, PUA-like domain
OG0002545	AROS_09081			ARCE_12807
OG0002546	AROS_09082	IPR009009	RlpA-like protein, double-psi beta-barrel domain	ARCE_12808	IPR009009	RlpA-like protein, double-psi beta-barrel domain
OG0002547	AROS_09083	IPR005804	Fatty acid desaturase domain	ARCE_12809	IPR005804	Fatty acid desaturase domain
OG0002548	AROS_09084			ARCE_12810
OG0002549	AROS_09085			ARCE_12811
OG0002550	AROS_09086			ARCE_12812
OG0002551	AROS_09087	IPR003226	Metal-dependent protein hydrolase	ARCE_12813	IPR003226	Metal-dependent protein hydrolase
OG0002552	AROS_09088	IPR023426, IPR029060, IPR006085, IPR006086, IPR008918, IPR019974, IPR006084, IPR020045	Flap endonuclease 1, PIN domain-like, XPG N-terminal, XPG-I domain, Helix-hairpin-helix motif, class 2, XPG conserved site, XPG/Rad2 endonuclease, 5'-3' exonuclease, C-terminal domain	ARCE_12814	IPR019974, IPR006085, IPR029060, IPR020045, IPR023426, IPR008918, IPR006084, IPR006086	XPG conserved site, XPG N-terminal, PIN domain-like, 5'-3' exonuclease, C-terminal domain, Flap endonuclease 1, Helix-hairpin-helix motif, class 2, XPG/Rad2 endonuclease, XPG-I domain
OG0002553	AROS_09089			ARCE_12815
OG0002554	AROS_09090	IPR020846, IPR024794, IPR012678, IPR000439, IPR020925, IPR011701	Major facilitator superfamily domain, Ribosomal protein L15e core domain, Ribosomal protein L23/L15e core domain, Ribosomal protein L15e, Ribosomal protein L15e, conserved site, Major facilitator superfamily	ARCE_12816	IPR020846, IPR000439, IPR012678, IPR024794, IPR011701, IPR020925	Major facilitator superfamily domain, Ribosomal protein L15e, Ribosomal protein L23/L15e core domain, Ribosomal protein L15e core domain, Major facilitator superfamily, Ribosomal protein L15e, conserved site
OG0002555	AROS_09091	IPR013320, IPR000757	Concanavalin A-like lectin/glucanase domain, Glycoside hydrolase family 16	ARCE_12817	IPR013320, IPR000757	Concanavalin A-like lectin/glucanase domain, Glycoside hydrolase family 16
OG0002556	AROS_09092	IPR002828	Survival protein SurE-like phosphatase/nucleotidase	ARCE_12818	IPR002828	Survival protein SurE-like phosphatase/nucleotidase
OG0002557	AROS_09093	IPR000651, IPR001895, IPR027417, IPR023578	Ras-like guanine nucleotide exchange factor, N-terminal, Ras guanine-nucleotide exchange factors catalytic domain, P-loop containing nucleoside triphosphate hydrolase, Ras guanine nucleotide exchange factor domain	ARCE_12819	IPR001895, IPR000651, IPR027417, IPR023578	Ras guanine-nucleotide exchange factors catalytic domain, Ras-like guanine nucleotide exchange factor, N-terminal, P-loop containing nucleoside triphosphate hydrolase, Ras guanine nucleotide exchange factor domain
OG0002558	AROS_09094	IPR014001, IPR027417, IPR011545, IPR001650, IPR014014, IPR000629	Helicase superfamily 1/2, ATP-binding domain, P-loop containing nucleoside triphosphate hydrolase, DEAD/DEAH box helicase domain, Helicase, C-terminal, RNA helicase, DEAD-box type, Q motif, ATP-dependent RNA helicase DEAD-box, conserved site	ARCE_12820	IPR014001, IPR027417, IPR001650, IPR000629, IPR011545, IPR014014	Helicase superfamily 1/2, ATP-binding domain, P-loop containing nucleoside triphosphate hydrolase, Helicase, C-terminal, ATP-dependent RNA helicase DEAD-box, conserved site, DEAD/DEAH box helicase domain, RNA helicase, DEAD-box type, Q motif
OG0002559	AROS_09095	IPR024790, IPR024977, IPR015943	Anaphase-promoting complex subunit 4 long domain, Anaphase-promoting complex subunit 4, WD40 domain, WD40/YVTN repeat-like-containing domain	ARCE_12821	IPR024790, IPR024977, IPR015943	Anaphase-promoting complex subunit 4 long domain, Anaphase-promoting complex subunit 4, WD40 domain, WD40/YVTN repeat-like-containing domain
OG0002560	AROS_09096	IPR004827	Basic-leucine zipper domain	ARCE_12822	IPR004827	Basic-leucine zipper domain
OG0002561	AROS_09097	IPR009450	Phosphatidylinositol N-acetylglucosaminyltransferase subunit C	ARCE_12823	IPR009450	Phosphatidylinositol N-acetylglucosaminyltransferase subunit C
OG0002562	AROS_09098			ARCE_12824
OG0002563	AROS_09099	IPR004000, IPR020902	Actin family, Actin/actin-like conserved site	ARCE_12825	IPR004000, IPR020902	Actin family, Actin/actin-like conserved site
OG0002564	AROS_09100	IPR001976, IPR012678, IPR018098	Ribosomal protein S24e, Ribosomal protein L23/L15e core domain, Ribosomal S24e conserved site	ARCE_12826	IPR018098, IPR001976, IPR012678	Ribosomal S24e conserved site, Ribosomal protein S24e, Ribosomal protein L23/L15e core domain
OG0002565	AROS_09101			ARCE_12827
OG0002566	AROS_09102			ARCE_12828
OG0002567	AROS_09103	IPR013083, IPR001781	Zinc finger, RING/FYVE/PHD-type, Zinc finger, LIM-type	ARCE_12829	IPR001781, IPR013083	Zinc finger, LIM-type, Zinc finger, RING/FYVE/PHD-type
OG0002568	AROS_09104	IPR003265, IPR011257	HhH-GPD domain, DNA glycosylase	ARCE_12830	IPR003265, IPR011257	HhH-GPD domain, DNA glycosylase
OG0002569	AROS_09105	IPR008259, IPR012133, IPR018506, IPR000262, IPR001199, IPR013785	FMN-dependent alpha-hydroxy acid dehydrogenase, active site, Alpha-hydroxy acid dehydrogenase, FMN-dependent, Cytochrome b5, heme-binding site, FMN-dependent dehydrogenase, Cytochrome b5-like heme/steroid binding domain, Aldolase-type TIM barrel	ARCE_12831	IPR001199, IPR013785, IPR000262, IPR012133, IPR018506, IPR008259	Cytochrome b5-like heme/steroid binding domain, Aldolase-type TIM barrel, FMN-dependent dehydrogenase, Alpha-hydroxy acid dehydrogenase, FMN-dependent, Cytochrome b5, heme-binding site, FMN-dependent alpha-hydroxy acid dehydrogenase, active site
OG0002570	AROS_09106			ARCE_12832	IPR003034	SAP domain
OG0002571	AROS_09107	IPR000719, IPR008271, IPR017441, IPR003527, IPR011009	Protein kinase domain, Serine/threonine-protein kinase, active site, Protein kinase, ATP binding site, Mitogen-activated protein (MAP) kinase, conserved site, Protein kinase-like domain	ARCE_12833	IPR000719, IPR003527, IPR008271, IPR011009, IPR017441	Protein kinase domain, Mitogen-activated protein (MAP) kinase, conserved site, Serine/threonine-protein kinase, active site, Protein kinase-like domain, Protein kinase, ATP binding site
OG0002572	AROS_09108	IPR008972	Cupredoxin	ARCE_12834	IPR008972	Cupredoxin
OG0002573	AROS_09109	IPR020103, IPR002478, IPR012960, IPR002501, IPR015947, IPR032819, IPR004521, IPR004802	Pseudouridine synthase, catalytic domain, PUA domain, Dyskerin-like, Pseudouridine synthase II, N-terminal, PUA-like domain, tRNA pseudouridylate synthase B, C-terminal, Uncharacterised domain CHP00451, tRNA pseudouridine synthase B family	ARCE_12835	IPR020103, IPR002478, IPR032819, IPR004521, IPR012960, IPR004802, IPR002501, IPR015947	Pseudouridine synthase, catalytic domain, PUA domain, tRNA pseudouridylate synthase B, C-terminal, Uncharacterised domain CHP00451, Dyskerin-like, tRNA pseudouridine synthase B family, Pseudouridine synthase II, N-terminal, PUA-like domain
OG0002574	AROS_09110	IPR002671	Ribosomal protein L22e	ARCE_12836	IPR002671	Ribosomal protein L22e
OG0002575	AROS_09111	IPR014001, IPR011709, IPR027417, IPR007502, IPR001650	Helicase superfamily 1/2, ATP-binding domain, Domain of unknown function DUF1605, P-loop containing nucleoside triphosphate hydrolase, Helicase-associated domain, Helicase, C-terminal	ARCE_12837	IPR011545, IPR027417, IPR001650, IPR014001, IPR011709, IPR007502	DEAD/DEAH box helicase domain, P-loop containing nucleoside triphosphate hydrolase, Helicase, C-terminal, Helicase superfamily 1/2, ATP-binding domain, Domain of unknown function DUF1605, Helicase-associated domain
OG0002576	AROS_09112	IPR020838, IPR001650, IPR027417, IPR000330, IPR014001	DBINO domain, Helicase, C-terminal, P-loop containing nucleoside triphosphate hydrolase, SNF2-related, N-terminal domain, Helicase superfamily 1/2, ATP-binding domain	ARCE_12838	IPR020838, IPR000330, IPR001650, IPR014001, IPR027417	DBINO domain, SNF2-related, N-terminal domain, Helicase, C-terminal, Helicase superfamily 1/2, ATP-binding domain, P-loop containing nucleoside triphosphate hydrolase
OG0002577	AROS_09113	IPR020557, IPR018951, IPR024083, IPR000362, IPR005677, IPR022761, IPR008948	Fumarate lyase, conserved site, Fumarase C, C-terminal, Fumarase/histidase, N-terminal, Fumarate lyase family, Fumarate hydratase, class II, Fumarate lyase, N-terminal, L-Aspartase-like	ARCE_12839	IPR020557, IPR022761, IPR018951, IPR005677, IPR024083, IPR000362, IPR008948	Fumarate lyase, conserved site, Fumarate lyase, N-terminal, Fumarase C, C-terminal, Fumarate hydratase, class II, Fumarase/histidase, N-terminal, Fumarate lyase family, L-Aspartase-like
OG0002578	AROS_09114	IPR008733	Peroxisomal biogenesis factor 11	ARCE_12840	IPR008733	Peroxisomal biogenesis factor 11
OG0002579	AROS_09116	IPR031691, IPR003698, IPR006638, IPR013785, IPR007197	Lipoyl synthase, N-terminal, Lipoyl synthase, Elongator protein 3/MiaB/NifB, Aldolase-type TIM barrel, Radical SAM	ARCE_12841	IPR003698, IPR006638, IPR013785, IPR007197, IPR031691	Lipoyl synthase, Elongator protein 3/MiaB/NifB, Aldolase-type TIM barrel, Radical SAM, Lipoyl synthase, N-terminal
OG0002580	AROS_09117	IPR029044, IPR002495	Nucleotide-diphospho-sugar transferases, Glycosyl transferase, family 8	ARCE_12842	IPR002495, IPR029044	Glycosyl transferase, family 8, Nucleotide-diphospho-sugar transferases
OG0002581	AROS_09119			ARCE_12843	IPR000905, IPR017860, IPR017861, IPR034680	Gcp-like domain, Peptidase M22, conserved site, Kae1/TsaD family, tRNA N6-adenosine threonylcarbamoyltransferase Kae1/OSGEP
OG0002582	AROS_09120	IPR004167, IPR011053, IPR003016, IPR000089, IPR001078, IPR006257	E3-binding domain, Single hybrid motif, 2-oxo acid dehydrogenase, lipoyl-binding site, Biotin/lipoyl attachment, 2-oxoacid dehydrogenase acyltransferase, catalytic domain, Dihydrolipoyllysine-residue acetyltransferase component of pyruvate dehydrogenase complex	ARCE_12844	IPR006257, IPR004167, IPR000089, IPR001078, IPR003016, IPR011053	Dihydrolipoyllysine-residue acetyltransferase component of pyruvate dehydrogenase complex, E3-binding domain, Biotin/lipoyl attachment, 2-oxoacid dehydrogenase acyltransferase, catalytic domain, 2-oxo acid dehydrogenase, lipoyl-binding site, Single hybrid motif
OG0002583	AROS_09122	IPR006964	NUDE domain	ARCE_12845
OG0002584	AROS_09123	IPR019148	Nuclear protein DGCR14	ARCE_12846	IPR019148	Nuclear protein DGCR14
OG0002585	AROS_09124	IPR019331	FAM192A/Fyv6, N-terminal	ARCE_12847	IPR019331	FAM192A/Fyv6, N-terminal
OG0002586	AROS_09125			ARCE_12848
OG0002587	AROS_09126			ARCE_12849
OG0002588	AROS_09127			ARCE_12850
OG0002589	AROS_09128			ARCE_12851
OG0002590	AROS_09129	IPR027417, IPR013632	P-loop containing nucleoside triphosphate hydrolase, DNA recombination and repair protein Rad51-like, C-terminal	ARCE_12852	IPR027417, IPR013632	P-loop containing nucleoside triphosphate hydrolase, DNA recombination and repair protein Rad51-like, C-terminal
OG0002591	AROS_09130	IPR000873	AMP-dependent synthetase/ligase	ARCE_12853	IPR000873	AMP-dependent synthetase/ligase
OG0002592	AROS_09131	IPR002885	Pentatricopeptide repeat	ARCE_12854	IPR002885	Pentatricopeptide repeat
OG0002593	AROS_09132	IPR004827, IPR018287	Basic-leucine zipper domain, Hap4 transcription factor, heteromerisation domain	ARCE_12855	IPR004827, IPR018287, IPR023167	Basic-leucine zipper domain, Hap4 transcription factor, heteromerisation domain, Yap1 redox domain
OG0002594	AROS_09133	IPR000504, IPR013979, IPR015943, IPR011400, IPR034363	RNA recognition motif domain, Translation initiation factor, beta propellor-like domain, WD40/YVTN repeat-like-containing domain, Eukaryotic translation initiation factor 3 subunit B, eIF3B, RNA recognition motif	ARCE_12856	IPR011400, IPR034363, IPR015943, IPR013979, IPR000504	Eukaryotic translation initiation factor 3 subunit B, eIF3B, RNA recognition motif, WD40/YVTN repeat-like-containing domain, Translation initiation factor, beta propellor-like domain, RNA recognition motif domain
OG0002595	AROS_09134			ARCE_12857
OG0002596	AROS_09135	IPR012920	Ribosomal RNA methyltransferase, Spb1, C-terminal	ARCE_12858	IPR028589, IPR012920, IPR002877, IPR015507, IPR029063, IPR024576	AdoMet-dependent rRNA methyltransferase, Spb1, Ribosomal RNA methyltransferase, Spb1, C-terminal, Ribosomal RNA methyltransferase FtsJ domain, Ribosomal RNA large subunit methyltransferase E, S-adenosyl-L-methionine-dependent methyltransferase, Ribosomal RNA methyltransferase Spb1, domain of unknown function DUF3381
OG0002597	AROS_09137			ARCE_12859
OG0002598	AROS_09138			ARCE_12860
OG0002599	AROS_09139	IPR001623	DnaJ domain	ARCE_12861	IPR001623	DnaJ domain
OG0002600	AROS_09140	IPR003819	TauD/TfdA-like domain	ARCE_12862	IPR003819	TauD/TfdA-like domain
OG0002601	AROS_09141	IPR016900	Alpha-2-glucosyltransferase Alg10	ARCE_12864
OG0002602	AROS_09142	IPR001208, IPR033762, IPR012340, IPR027417, IPR003593, IPR027925, IPR018525, IPR031327, IPR008046	MCM domain, MCM OB domain, Nucleic acid-binding, OB-fold, P-loop containing nucleoside triphosphate hydrolase, AAA+ ATPase domain, MCM N-terminal domain, Mini-chromosome maintenance, conserved site, Mini-chromosome maintenance protein, DNA replication licensing factor Mcm3	ARCE_12865	IPR001208, IPR027417, IPR027925, IPR003593, IPR018525, IPR033762, IPR031327, IPR012340, IPR008046	MCM domain, P-loop containing nucleoside triphosphate hydrolase, MCM N-terminal domain, AAA+ ATPase domain, Mini-chromosome maintenance, conserved site, MCM OB domain, Mini-chromosome maintenance protein, Nucleic acid-binding, OB-fold, DNA replication licensing factor Mcm3
OG0002603	AROS_09143	IPR007528	RINT-1/Tip20	ARCE_12866	IPR007528	RINT-1/Tip20
OG0002604	AROS_09144	IPR001765	Carbonic anhydrase	ARCE_12867	IPR001765	Carbonic anhydrase
OG0002605	AROS_09145	IPR010708, IPR023214	5'(3')-deoxyribonucleotidase, HAD-like domain	ARCE_12868	IPR023214, IPR010708	HAD-like domain, 5'(3')-deoxyribonucleotidase
OG0002606	AROS_09146	IPR017871, IPR011527, IPR003439, IPR003593, IPR027417	ABC transporter, conserved site, ABC transporter type 1, transmembrane domain, ABC transporter-like, AAA+ ATPase domain, P-loop containing nucleoside triphosphate hydrolase	ARCE_12869	IPR003439, IPR011527, IPR003593, IPR017871, IPR027417	ABC transporter-like, ABC transporter type 1, transmembrane domain, AAA+ ATPase domain, ABC transporter, conserved site, P-loop containing nucleoside triphosphate hydrolase
OG0002607	AROS_09147	IPR006797	PRELI/MSF1 domain	ARCE_12870	IPR006797	PRELI/MSF1 domain
OG0002608	AROS_09148	IPR007309, IPR011991	B-block binding subunit of TFIIIC, Winged helix-turn-helix DNA-binding domain	ARCE_12871	IPR007309, IPR011991	B-block binding subunit of TFIIIC, Winged helix-turn-helix DNA-binding domain
OG0002609	AROS_09149	IPR002775	DNA/RNA-binding protein Alba-like	ARCE_12872	IPR002775	DNA/RNA-binding protein Alba-like
OG0002610	AROS_09150	IPR008685	Centromere protein Mis12	ARCE_12873	IPR008685	Centromere protein Mis12
OG0002611	AROS_09151			ARCE_12874	IPR019775	WD40 repeat, conserved site
OG0002612	AROS_09152	IPR000719, IPR008271, IPR017441, IPR011009	Protein kinase domain, Serine/threonine-protein kinase, active site, Protein kinase, ATP binding site, Protein kinase-like domain	ARCE_12875	IPR000719, IPR011009, IPR017441, IPR008271	Protein kinase domain, Protein kinase-like domain, Protein kinase, ATP binding site, Serine/threonine-protein kinase, active site
OG0002613	AROS_09153	IPR006073, IPR005225, IPR031662, IPR004095, IPR006074, IPR012675, IPR031167, IPR012676, IPR027417	GTP binding domain, Small GTP-binding protein domain, GTP binding protein, second domain, TGS, GTP1/OBG, conserved site, Beta-grasp domain, OBG-type guanine nucleotide-binding (G) domain, TGS-like, P-loop containing nucleoside triphosphate hydrolase	ARCE_12876	IPR027417, IPR001279, IPR005225, IPR006073, IPR006074, IPR004095, IPR031662, IPR031167, IPR012675	P-loop containing nucleoside triphosphate hydrolase, Metallo-beta-lactamase, Small GTP-binding protein domain, GTP binding domain, GTP1/OBG, conserved site, TGS, GTP binding protein, second domain, OBG-type guanine nucleotide-binding (G) domain, Beta-grasp domain
OG0002614	AROS_09155	IPR006797	PRELI/MSF1 domain	ARCE_12877	IPR006797	PRELI/MSF1 domain
OG0002615	AROS_09156	IPR011042, IPR027443, IPR015943, IPR009771	Six-bladed beta-propeller, TolB-like, Isopenicillin N synthase-like, WD40/YVTN repeat-like-containing domain, Ribosome control protein 1	ARCE_12878	IPR015943, IPR009771, IPR011042, IPR027443	WD40/YVTN repeat-like-containing domain, Ribosome control protein 1, Six-bladed beta-propeller, TolB-like, Isopenicillin N synthase-like
OG0002616	AROS_09157	IPR004276, IPR011993, IPR001849, IPR004182	Glycosyltransferase family 28, N-terminal domain, PH domain-like, Pleckstrin homology domain, GRAM domain	ARCE_12879	IPR001849, IPR004276, IPR004182, IPR011993	Pleckstrin homology domain, Glycosyltransferase family 28, N-terminal domain, GRAM domain, PH domain-like
OG0002617	AROS_09158	IPR009571	Membrane protein SUR7/Rim9-like, fungi	ARCE_12880	IPR009571	Membrane protein SUR7/Rim9-like, fungi
OG0002618	AROS_09159	IPR001214	SET domain	ARCE_12881	IPR001214	SET domain
OG0002619	AROS_09160	IPR012946, IPR004886, IPR017853	X8 domain, Glucanosyltransferase, Glycoside hydrolase superfamily	ARCE_12882	IPR012946, IPR004886, IPR017853	X8 domain, Glucanosyltransferase, Glycoside hydrolase superfamily
OG0002620	AROS_09161	IPR001878, IPR000504	Zinc finger, CCHC-type, RNA recognition motif domain	ARCE_12883	IPR001878, IPR000504	Zinc finger, CCHC-type, RNA recognition motif domain
OG0002621	AROS_09163	IPR000198, IPR027267, IPR001060, IPR008936, IPR031160	Rho GTPase-activating protein domain, Arfaptin homology (AH) domain/BAR domain, FCH domain, Rho GTPase activation protein, F-BAR domain	ARCE_12885	IPR000198, IPR001060, IPR008936, IPR027267	Rho GTPase-activating protein domain, FCH domain, Rho GTPase activation protein, Arfaptin homology (AH) domain/BAR domain
OG0002622	AROS_09171	IPR003593, IPR011320, IPR010285, IPR027417, IPR009027	AAA+ ATPase domain, Ribonuclease H1, N-terminal, DNA helicase Pif1-like, P-loop containing nucleoside triphosphate hydrolase, Ribosomal protein L9/RNase H1, N-terminal	ARCE_12886	IPR011320, IPR027417, IPR010285, IPR009027, IPR003593	Ribonuclease H1, N-terminal, P-loop containing nucleoside triphosphate hydrolase, DNA helicase Pif1-like, Ribosomal protein L9/RNase H1, N-terminal, AAA+ ATPase domain
OG0002623	AROS_09172	IPR001452, IPR007461, IPR033643	SH3 domain, Ysc84 actin-binding domain, Ysc84-like 1, SYLF domain	ARCE_12887	IPR001452, IPR033643, IPR001711, IPR007461	SH3 domain, Ysc84-like 1, SYLF domain, Phospholipase C, phosphatidylinositol-specific, Y domain, Ysc84 actin-binding domain
OG0002624	AROS_09173	IPR003165, IPR003100, IPR032474, IPR012337, IPR032472, IPR014811	Piwi domain, PAZ domain, Protein argonaute, N-terminal, Ribonuclease H-like domain, Argonaute linker 2 domain, Argonaute, linker 1 domain	ARCE_12888	IPR032474, IPR003100, IPR003165, IPR012337, IPR032472, IPR014811	Protein argonaute, N-terminal, PAZ domain, Piwi domain, Ribonuclease H-like domain, Argonaute linker 2 domain, Argonaute, linker 1 domain
OG0002625	AROS_09174			ARCE_12889
OG0002626	AROS_09175	IPR007174	Las1-like	ARCE_12890	IPR007174	Las1-like
OG0002627	AROS_09176			ARCE_12891
OG0002628	AROS_09177	IPR029058, IPR002925	Alpha/Beta hydrolase fold, Dienelactone hydrolase	ARCE_12892	IPR029058, IPR002925	Alpha/Beta hydrolase fold, Dienelactone hydrolase
OG0002629	AROS_09178	IPR001810	F-box domain	ARCE_12893	IPR001810	F-box domain
OG0002630	AROS_09179	IPR017046, IPR023753, IPR010795	Prenylcysteine oxidase, FAD/NAD(P)-binding domain, Prenylcysteine lyase	ARCE_12894	IPR023753, IPR017046, IPR010795	FAD/NAD(P)-binding domain, Prenylcysteine oxidase, Prenylcysteine lyase
OG0002631	AROS_09180	IPR001905, IPR024041, IPR018047	Ammonium transporter, Ammonium transporter AmtB-like domain, Ammonium transporter, conserved site	ARCE_12895	IPR024041, IPR001905, IPR018047	Ammonium transporter AmtB-like domain, Ammonium transporter, Ammonium transporter, conserved site
OG0002632	AROS_09181	IPR000544, IPR004143, IPR020605, IPR016040	Octanoyltransferase, Biotinyl protein ligase (BPL) and lipoyl protein ligase (LPL), catalytic domain, Octanoyltransferase, conserved site, NAD(P)-binding domain	ARCE_12896	IPR004143, IPR020605, IPR000544	Biotinyl protein ligase (BPL) and lipoyl protein ligase (LPL), catalytic domain, Octanoyltransferase, conserved site, Octanoyltransferase
OG0002633	AROS_09182	IPR016040	NAD(P)-binding domain	ARCE_12898	IPR016040	NAD(P)-binding domain
OG0002634	AROS_09183	IPR000008	C2 domain	ARCE_12899	IPR000008	C2 domain
OG0002635	AROS_09184	IPR002052	DNA methylase, N-6 adenine-specific, conserved site	ARCE_12900	IPR002052, IPR029063	DNA methylase, N-6 adenine-specific, conserved site, S-adenosyl-L-methionine-dependent methyltransferase
OG0002636	AROS_09185	IPR023395, IPR018108	Mitochondrial carrier domain, Mitochondrial substrate/solute carrier	ARCE_12901	IPR018108, IPR023395	Mitochondrial substrate/solute carrier, Mitochondrial carrier domain
OG0002637	AROS_09186	IPR000008, IPR017147	C2 domain, Tricalbin	ARCE_12902	IPR000008, IPR017147	C2 domain, Tricalbin
OG0002638	AROS_09188	IPR000086, IPR015797	NUDIX hydrolase domain, NUDIX hydrolase domain-like	ARCE_12903	IPR000086, IPR015797	NUDIX hydrolase domain, NUDIX hydrolase domain-like
OG0002639	AROS_09189			ARCE_12904
OG0002640	AROS_09190	IPR029071, IPR016563, IPR007717, IPR024682, IPR007716	Ubiquitin-related domain, Nuclear protein localization protein 4, Nuclear pore localisation protein NPL4, C-terminal, Nuclear pore localisation protein Npl4, ubiquitin-like domain, NPL4, zinc-binding putative	ARCE_12905	IPR024682, IPR007716, IPR007717, IPR016563, IPR029071	Nuclear pore localisation protein Npl4, ubiquitin-like domain, NPL4, zinc-binding putative, Nuclear pore localisation protein NPL4, C-terminal, Nuclear protein localization protein 4, Ubiquitin-related domain
OG0002641	AROS_09191	IPR004827	Basic-leucine zipper domain	ARCE_12906	IPR017946, IPR004827, IPR030395	PLC-like phosphodiesterase, TIM beta/alpha-barrel domain, Basic-leucine zipper domain, Glycerophosphodiester phosphodiesterase domain
OG0002642	AROS_09194	IPR006317, IPR017941, IPR005805, IPR004192	Ubiquinol-cytochrome c reductase, iron-sulphur subunit, Rieske [2Fe-2S] iron-sulphur domain, Rieske iron-sulphur protein, C-terminal, Ubiquinol cytochrome reductase, transmembrane domain	ARCE_12907	IPR006317, IPR017941, IPR005805, IPR004192	Ubiquinol-cytochrome c reductase, iron-sulphur subunit, Rieske [2Fe-2S] iron-sulphur domain, Rieske iron-sulphur protein, C-terminal, Ubiquinol cytochrome reductase, transmembrane domain
OG0002643	AROS_09195	IPR011701, IPR020846	Major facilitator superfamily, Major facilitator superfamily domain	ARCE_12908	IPR020846, IPR027378	Major facilitator superfamily domain, Cyclic nucleotide-regulated ion channel, N-terminal domain
OG0002644	AROS_09196	IPR015590, IPR016162, IPR016161, IPR029510	Aldehyde dehydrogenase domain, Aldehyde dehydrogenase N-terminal domain, Aldehyde/histidinol dehydrogenase, Aldehyde dehydrogenase, glutamic acid active site	ARCE_12909	IPR015590, IPR016162, IPR025423, IPR029510, IPR016161	Aldehyde dehydrogenase domain, Aldehyde dehydrogenase N-terminal domain, Domain of unknown function DUF4149, Aldehyde dehydrogenase, glutamic acid active site, Aldehyde/histidinol dehydrogenase
OG0002645	AROS_09198	IPR001611, IPR032675	Leucine-rich repeat, Leucine-rich repeat domain, L domain-like	ARCE_12910	IPR032675, IPR001611	Leucine-rich repeat domain, L domain-like, Leucine-rich repeat
OG0002646	AROS_09199	IPR002013	SAC domain	ARCE_12911	IPR002013	SAC domain
OG0002647	AROS_09200	IPR002164	Nucleosome assembly protein (NAP)	ARCE_12912	IPR002164	Nucleosome assembly protein (NAP)
OG0002648	AROS_09201	IPR011009, IPR000719, IPR017441, IPR008271	Protein kinase-like domain, Protein kinase domain, Protein kinase, ATP binding site, Serine/threonine-protein kinase, active site	ARCE_12913	IPR000719, IPR017441, IPR008271, IPR011009	Protein kinase domain, Protein kinase, ATP binding site, Serine/threonine-protein kinase, active site, Protein kinase-like domain
OG0002649	AROS_09202	IPR000719, IPR008271, IPR011009, IPR017441	Protein kinase domain, Serine/threonine-protein kinase, active site, Protein kinase-like domain, Protein kinase, ATP binding site	ARCE_12914	IPR000719, IPR017441, IPR008271, IPR011009	Protein kinase domain, Protein kinase, ATP binding site, Serine/threonine-protein kinase, active site, Protein kinase-like domain
OG0002650	AROS_09205	IPR033859, IPR000555, IPR024969	COP9 signalosome subunit 6, JAB1/MPN/MOV34 metalloenzyme domain, Rpn11/EIF3F, C-terminal	ARCE_12916	IPR033859, IPR000555, IPR024969	COP9 signalosome subunit 6, JAB1/MPN/MOV34 metalloenzyme domain, Rpn11/EIF3F, C-terminal
OG0002651	AROS_09206	IPR001208, IPR027925, IPR012340, IPR027417, IPR008048, IPR033762, IPR031327, IPR018525	MCM domain, MCM N-terminal domain, Nucleic acid-binding, OB-fold, P-loop containing nucleoside triphosphate hydrolase, DNA replication licensing factor Mcm, MCM OB domain, Mini-chromosome maintenance protein, Mini-chromosome maintenance, conserved site	ARCE_12917	IPR018525, IPR027925, IPR001208, IPR012340, IPR027417, IPR008048, IPR033762, IPR031327	Mini-chromosome maintenance, conserved site, MCM N-terminal domain, MCM domain, Nucleic acid-binding, OB-fold, P-loop containing nucleoside triphosphate hydrolase, DNA replication licensing factor Mcm, MCM OB domain, Mini-chromosome maintenance protein
OG0002652	AROS_09207	IPR013087, IPR013083	Zinc finger C2H2-type, Zinc finger, RING/FYVE/PHD-type	ARCE_12918	IPR013087	Zinc finger C2H2-type
OG0002653	AROS_09208	IPR001046	NRAMP family	ARCE_12919	IPR001046	NRAMP family
OG0002654	AROS_09209	IPR007018	Mediator complex, subunit Med6	ARCE_12920	IPR007018	Mediator complex, subunit Med6
OG0002655	AROS_09210	IPR022775, IPR000804, IPR010770, IPR011012	AP complex, mu/sigma subunit, Clathrin adaptor complex, small chain, Ecd family, Longin-like domain	ARCE_12921	IPR011012, IPR010770, IPR022775, IPR000804	Longin-like domain, Ecd family, AP complex, mu/sigma subunit, Clathrin adaptor complex, small chain
OG0002656	AROS_09211	IPR008218, IPR005772	ATPase, V1 complex, subunit F, ATPase, V1 complex, subunit F, eukaryotic	ARCE_12922	IPR005772, IPR008218	ATPase, V1 complex, subunit F, eukaryotic, ATPase, V1 complex, subunit F
OG0002657	AROS_09212	IPR000164, IPR009072, IPR007125, IPR013261	Histone H3/CENP-A, Histone-fold, Histone H2A/H2B/H3, Mitochondrial import inner membrane translocase subunit Tim21	ARCE_12923	IPR013261	Mitochondrial import inner membrane translocase subunit Tim21
OG0002658	AROS_09213	IPR011234	Fumarylacetoacetase, C-terminal-related	ARCE_12925	IPR011234	Fumarylacetoacetase, C-terminal-related
OG0002659	AROS_09214			ARCE_12926
OG0002660	AROS_09215	IPR002848, IPR016068	Translin family, Translin, N-terminal	ARCE_12927	IPR002848, IPR016068	Translin family, Translin, N-terminal
OG0002661	AROS_09216	IPR011146	HIT-like domain	ARCE_12928	IPR011146	HIT-like domain
OG0002662	AROS_09217	IPR021843, IPR032430, IPR016024, IPR011989	Protein of unknown function DUF3437, Proteasome activator Blm10, mid region, Armadillo-type fold, Armadillo-like helical	ARCE_12929	IPR016024, IPR021843, IPR011989, IPR032430	Armadillo-type fold, Protein of unknown function DUF3437, Armadillo-like helical, Proteasome activator Blm10, mid region
OG0002663	AROS_09218	IPR002684, IPR013520, IPR013785, IPR012337, IPR007197, IPR010722, IPR024177, IPR006638	Biotin synthase/Biotin biosynthesis bifunctional protein BioAB, Exonuclease, RNase T/DNA polymerase III, Aldolase-type TIM barrel, Ribonuclease H-like domain, Radical SAM, Biotin and thiamin synthesis-associated domain, Biotin synthase, Elongator protein 3/MiaB/NifB	ARCE_12931	IPR010722, IPR002684, IPR024177, IPR013785, IPR006638, IPR007197	Biotin and thiamin synthesis-associated domain, Biotin synthase/Biotin biosynthesis bifunctional protein BioAB, Biotin synthase, Aldolase-type TIM barrel, Elongator protein 3/MiaB/NifB, Radical SAM
OG0002664	AROS_09220	IPR002087	Anti-proliferative protein	ARCE_12932	IPR002087	Anti-proliferative protein
OG0002665	AROS_09221	IPR000592, IPR011332, IPR023407	Ribosomal protein S27e, Zinc-binding ribosomal protein, Ribosomal protein S27e, zinc-binding domain	ARCE_12933	IPR000592, IPR023407, IPR011332	Ribosomal protein S27e, Ribosomal protein S27e, zinc-binding domain, Zinc-binding ribosomal protein
OG0002666	AROS_09223	IPR001841, IPR017907, IPR013083	Zinc finger, RING-type, Zinc finger, RING-type, conserved site, Zinc finger, RING/FYVE/PHD-type	ARCE_12934	IPR001841, IPR017907, IPR013083	Zinc finger, RING-type, Zinc finger, RING-type, conserved site, Zinc finger, RING/FYVE/PHD-type
OG0002667	AROS_09224			ARCE_12935
OG0002668	AROS_09225	IPR012337, IPR002562	Ribonuclease H-like domain, 3'-5' exonuclease domain	ARCE_12936	IPR002562, IPR012337	3'-5' exonuclease domain, Ribonuclease H-like domain
OG0002669	AROS_09226	IPR001579, IPR003610, IPR001223, IPR017853	Glycoside hydrolase, chitinase active site, Carbohydrate-binding module family 5/12, Glycoside hydrolase family 18, catalytic domain, Glycoside hydrolase superfamily	ARCE_12937	IPR001579, IPR017853, IPR003610, IPR001223	Glycoside hydrolase, chitinase active site, Glycoside hydrolase superfamily, Carbohydrate-binding module family 5/12, Glycoside hydrolase family 18, catalytic domain
OG0002670	AROS_09227	IPR000719, IPR008271, IPR011009, IPR017441	Protein kinase domain, Serine/threonine-protein kinase, active site, Protein kinase-like domain, Protein kinase, ATP binding site	ARCE_12938	IPR000719, IPR011009, IPR017441, IPR008271	Protein kinase domain, Protein kinase-like domain, Protein kinase, ATP binding site, Serine/threonine-protein kinase, active site
OG0002671	AROS_09228	IPR001623, IPR001305, IPR012724, IPR008971, IPR018253, IPR002939	DnaJ domain, Heat shock protein DnaJ, cysteine-rich domain, Chaperone DnaJ, HSP40/DnaJ peptide-binding, DnaJ domain, conserved site, Chaperone DnaJ, C-terminal	ARCE_12939	IPR001305, IPR001623, IPR018253, IPR012724, IPR008971, IPR002939	Heat shock protein DnaJ, cysteine-rich domain, DnaJ domain, DnaJ domain, conserved site, Chaperone DnaJ, HSP40/DnaJ peptide-binding, Chaperone DnaJ, C-terminal
OG0002672	AROS_09229	IPR020846, IPR005829, IPR011701	Major facilitator superfamily domain, Sugar transporter, conserved site, Major facilitator superfamily	ARCE_12940	IPR005829, IPR011701, IPR020846	Sugar transporter, conserved site, Major facilitator superfamily, Major facilitator superfamily domain
OG0002673	AROS_09230	IPR011009	Protein kinase-like domain	ARCE_12941	IPR011009	Protein kinase-like domain
OG0002674	AROS_09231	IPR000571	Zinc finger, CCCH-type	ARCE_12942	IPR000571	Zinc finger, CCCH-type
OG0002675	AROS_09232	IPR016024, IPR011989, IPR021843, IPR032430	Armadillo-type fold, Armadillo-like helical, Protein of unknown function DUF3437, Proteasome activator Blm10, mid region	ARCE_12943	IPR011989, IPR016024, IPR032430, IPR021843	Armadillo-like helical, Armadillo-type fold, Proteasome activator Blm10, mid region, Protein of unknown function DUF3437
OG0002676	AROS_09233			ARCE_12944
OG0002677	AROS_09234	IPR008409	Pre-mRNA-splicing factor SPF27	ARCE_12945	IPR008409	Pre-mRNA-splicing factor SPF27
OG0002678	AROS_09235			ARCE_12946
OG0002679	AROS_10124			ARCE_01324
OG0002680	AROS_09236	IPR011761, IPR016102, IPR005809, IPR013650, IPR017866, IPR005811, IPR013815	ATP-grasp fold, Succinyl-CoA synthetase-like, Succinate--CoA synthetase, beta subunit, ATP-grasp fold, succinyl-CoA synthetase-type, Succinyl-CoA synthetase, beta subunit, conserved site, ATP-citrate lyase/succinyl-CoA ligase, ATP-grasp fold, subdomain 1	ARCE_12947	IPR016102, IPR011761, IPR005811, IPR005809, IPR013815, IPR013650, IPR017866	Succinyl-CoA synthetase-like, ATP-grasp fold, ATP-citrate lyase/succinyl-CoA ligase, Succinate--CoA synthetase, beta subunit, ATP-grasp fold, subdomain 1, ATP-grasp fold, succinyl-CoA synthetase-type, Succinyl-CoA synthetase, beta subunit, conserved site
OG0002681	AROS_09237			ARCE_12948
OG0002682	AROS_09238	IPR000286, IPR023801, IPR003084	Histone deacetylase superfamily, Histone deacetylase domain, Histone deacetylase	ARCE_12949	IPR003084, IPR023801, IPR000286	Histone deacetylase, Histone deacetylase domain, Histone deacetylase superfamily
OG0002683	AROS_09239	IPR022656, IPR009061, IPR022658, IPR000465	XPA C- terminal, Putative DNA-binding domain, XPA, conserved site, XPA	ARCE_12950	IPR000465, IPR009061, IPR022658, IPR022656	XPA, Putative DNA-binding domain, XPA, conserved site, XPA C- terminal
OG0002684	AROS_09240	IPR029069	HotDog domain	ARCE_12951	IPR029069	HotDog domain
OG0002685	AROS_09241			ARCE_12952	IPR016087, IPR016088	Chalcone isomerase, Chalcone isomerase, 3-layer sandwich
OG0002686	AROS_09243	IPR010218, IPR001268, IPR020396	NADH dehydrogenase, subunit C, NADH:ubiquinone oxidoreductase, 30kDa subunit, NADH:ubiquinone oxidoreductase, 30kDa subunit, conserved site	ARCE_12953	IPR001268, IPR010218, IPR020396	NADH:ubiquinone oxidoreductase, 30kDa subunit, NADH dehydrogenase, subunit C, NADH:ubiquinone oxidoreductase, 30kDa subunit, conserved site
OG0002687	AROS_09244	IPR018814	Protein of unknown function DUF5427	ARCE_12954	IPR018814	Protein of unknown function DUF5427
OG0002688	AROS_09245	IPR023779, IPR023780, IPR000953, IPR016197	Chromo domain, conserved site, Chromo domain, Chromo/chromo shadow domain, Chromo domain-like	ARCE_12955	IPR023779, IPR023780, IPR016197, IPR000953	Chromo domain, conserved site, Chromo domain, Chromo domain-like, Chromo/chromo shadow domain
OG0002689	AROS_09246	IPR019531, IPR003397	Peroxisomal membrane protein 4, Mitochondrial inner membrane translocase subunit Tim17/Tim22/Tim23/peroxisomal protein PMP24	ARCE_12956	IPR003397, IPR019531	Mitochondrial inner membrane translocase subunit Tim17/Tim22/Tim23/peroxisomal protein PMP24, Peroxisomal membrane protein 4
OG0002690	AROS_09247			ARCE_12957
OG0002691	AROS_09248	IPR020849, IPR027417, IPR001806, IPR005225	Small GTPase superfamily, Ras type, P-loop containing nucleoside triphosphate hydrolase, Small GTPase superfamily, Small GTP-binding protein domain	ARCE_12958	IPR001806, IPR005225, IPR027417, IPR020849	Small GTPase superfamily, Small GTP-binding protein domain, P-loop containing nucleoside triphosphate hydrolase, Small GTPase superfamily, Ras type
OG0002692	AROS_09250	IPR004910, IPR034751	Yippee/Mis18/Cereblon, Yippee domain	ARCE_12959	IPR034751, IPR004910	Yippee domain, Yippee/Mis18/Cereblon
OG0002693	AROS_09251	IPR003653	Ulp1 protease family, C-terminal catalytic domain	ARCE_12960	IPR003653	Ulp1 protease family, C-terminal catalytic domain
OG0002694	AROS_09253			ARCE_12961
OG0002695	AROS_09254	IPR002833, IPR023476	Peptidyl-tRNA hydrolase, PTH2, Peptidyl-tRNA hydrolase II domain	ARCE_12962	IPR023476, IPR002833	Peptidyl-tRNA hydrolase II domain, Peptidyl-tRNA hydrolase, PTH2
OG0002696	AROS_09255			ARCE_12963	IPR013246	SAGA complex, Sgf11 subunit
OG0002697	AROS_09256	IPR000644, IPR000270, IPR013785	CBS domain, PB1 domain, Aldolase-type TIM barrel	ARCE_12964	IPR000644, IPR000270, IPR013785	CBS domain, PB1 domain, Aldolase-type TIM barrel
OG0002698	AROS_05701			ARCE_12966
OG0002699	AROS_22490			ARCE_12970
OG0002700	AROS_15052	IPR013762, IPR011010	Integrase-like, catalytic domain, DNA breaking-rejoining enzyme, catalytic core	ARCE_12971	IPR013762, IPR011010	Integrase-like, catalytic domain, DNA breaking-rejoining enzyme, catalytic core
OG0002701	AROS_15051	IPR029060, IPR020045, IPR006086, IPR006084	PIN domain-like, 5'-3' exonuclease, C-terminal domain, XPG-I domain, XPG/Rad2 endonuclease	ARCE_12972	IPR020045, IPR006086, IPR029060, IPR006084	5'-3' exonuclease, C-terminal domain, XPG-I domain, PIN domain-like, XPG/Rad2 endonuclease
OG0002702	AROS_09257	IPR025313, IPR011545, IPR014001, IPR001650, IPR014014, IPR005344, IPR027417, IPR000629	Domain of unknown function DUF4217, DEAD/DEAH box helicase domain, Helicase superfamily 1/2, ATP-binding domain, Helicase, C-terminal, RNA helicase, DEAD-box type, Q motif, TMEM33/Pom33 family, P-loop containing nucleoside triphosphate hydrolase, ATP-dependent RNA helicase DEAD-box, conserved site	ARCE_12979	IPR000629, IPR001650, IPR025313, IPR014014, IPR014001, IPR027417, IPR011545	ATP-dependent RNA helicase DEAD-box, conserved site, Helicase, C-terminal, Domain of unknown function DUF4217, RNA helicase, DEAD-box type, Q motif, Helicase superfamily 1/2, ATP-binding domain, P-loop containing nucleoside triphosphate hydrolase, DEAD/DEAH box helicase domain
OG0002703	AROS_09258	IPR002833, IPR023476	Peptidyl-tRNA hydrolase, PTH2, Peptidyl-tRNA hydrolase II domain	ARCE_12980	IPR002833, IPR023476	Peptidyl-tRNA hydrolase, PTH2, Peptidyl-tRNA hydrolase II domain
OG0002704	AROS_09259			ARCE_12981
OG0002705	AROS_09260	IPR007248	Mpv17/PMP22	ARCE_12982	IPR007248	Mpv17/PMP22
OG0002706	AROS_09261	IPR001680, IPR017986, IPR015943	WD40 repeat, WD40-repeat-containing domain, WD40/YVTN repeat-like-containing domain	ARCE_12983	IPR001680, IPR011047, IPR017986, IPR015943	WD40 repeat, Quinoprotein alcohol dehydrogenase-like superfamily, WD40-repeat-containing domain, WD40/YVTN repeat-like-containing domain
OG0002707	AROS_09263	IPR026939	At2g23090-like	ARCE_12984	IPR007513, IPR026939	Uncharacterised protein family SERF, At2g23090-like
OG0002708	AROS_09264	IPR015422, IPR015421, IPR001597, IPR015424, IPR023603	Pyridoxal phosphate-dependent transferase, subdomain 2, Pyridoxal phosphate-dependent transferase, major region, subdomain 1, Aromatic amino acid beta-eliminating lyase/threonine aldolase, Pyridoxal phosphate-dependent transferase, Threonine aldolase	ARCE_12985	IPR015424, IPR023603, IPR015421, IPR001597, IPR015422	Pyridoxal phosphate-dependent transferase, Threonine aldolase, Pyridoxal phosphate-dependent transferase, major region, subdomain 1, Aromatic amino acid beta-eliminating lyase/threonine aldolase, Pyridoxal phosphate-dependent transferase, subdomain 2
OG0002709	AROS_09265	IPR018849	Nucleolar 27S pre-rRNA processing, Urb2/Npa2, C-terminal	ARCE_12986	IPR018849	Nucleolar 27S pre-rRNA processing, Urb2/Npa2, C-terminal
OG0002710	AROS_09266	IPR006575, IPR016135, IPR002867	RWD domain, Ubiquitin-conjugating enzyme/RWD-like, IBR domain	ARCE_12987	IPR006575, IPR002867, IPR016135	RWD domain, IBR domain, Ubiquitin-conjugating enzyme/RWD-like
OG0002711	AROS_09267	IPR004088, IPR004087	K Homology domain, type 1, K Homology domain	ARCE_12988	IPR004088, IPR004087	K Homology domain, type 1, K Homology domain
OG0002712	AROS_09268	IPR004907	ATPase, V1 complex, subunit C	ARCE_12989	IPR004907	ATPase, V1 complex, subunit C
OG0002713	AROS_09269	IPR001763	Rhodanese-like domain	ARCE_12990	IPR001763	Rhodanese-like domain
OG0002714	AROS_09270			ARCE_12991
OG0002715	AROS_09271			ARCE_12992
OG0002716	AROS_09273	IPR000953, IPR016197	Chromo/chromo shadow domain, Chromo domain-like	ARCE_12993	IPR001763, IPR016197, IPR000953	Rhodanese-like domain, Chromo domain-like, Chromo/chromo shadow domain
OG0002717	AROS_09274	IPR023333, IPR029055, IPR033811, IPR016050, IPR001353	Proteasome B-type subunit, Nucleophile aminohydrolases, N-terminal, Proteasome beta 3 subunit, Proteasome beta-type subunit, conserved site, Proteasome, subunit alpha/beta	ARCE_12994	IPR001353, IPR033811, IPR029055, IPR023333, IPR016050	Proteasome, subunit alpha/beta, Proteasome beta 3 subunit, Nucleophile aminohydrolases, N-terminal, Proteasome B-type subunit, Proteasome beta-type subunit, conserved site
OG0002718	AROS_09275	IPR000467, IPR022755, IPR013087	G-patch domain, Zinc finger, double-stranded RNA binding, Zinc finger C2H2-type	ARCE_12995	IPR000467, IPR013087, IPR022755	G-patch domain, Zinc finger C2H2-type, Zinc finger, double-stranded RNA binding
OG0002719	AROS_09276	IPR001487, IPR027353	Bromodomain, NET domain	ARCE_12996	IPR001487, IPR027353	Bromodomain, NET domain
OG0002720	AROS_09277	IPR001680, IPR020472, IPR017986, IPR019775, IPR015943	WD40 repeat, G-protein beta WD-40 repeat, WD40-repeat-containing domain, WD40 repeat, conserved site, WD40/YVTN repeat-like-containing domain	ARCE_12997	IPR017986, IPR001680, IPR019775, IPR015943, IPR020472	WD40-repeat-containing domain, WD40 repeat, WD40 repeat, conserved site, WD40/YVTN repeat-like-containing domain, G-protein beta WD-40 repeat
OG0002721	AROS_09278			ARCE_12998
OG0002722	AROS_09279	IPR002908, IPR020895, IPR017789	Frataxin/CyaY, Frataxin conserved site, Frataxin	ARCE_12999	IPR002908, IPR017789, IPR020895	Frataxin/CyaY, Frataxin, Frataxin conserved site
OG0002723	AROS_09280	IPR009003	Peptidase S1, PA clan	ARCE_13000	IPR009003	Peptidase S1, PA clan
OG0002724	AROS_09281	IPR001650, IPR014001, IPR027417, IPR006935	Helicase, C-terminal, Helicase superfamily 1/2, ATP-binding domain, P-loop containing nucleoside triphosphate hydrolase, Helicase/UvrB, N-terminal	ARCE_13001	IPR027417, IPR014001, IPR001650, IPR006935	P-loop containing nucleoside triphosphate hydrolase, Helicase superfamily 1/2, ATP-binding domain, Helicase, C-terminal, Helicase/UvrB, N-terminal
OG0002725	AROS_09282	IPR000571, IPR000504, IPR002483	Zinc finger, CCCH-type, RNA recognition motif domain, PWI domain	ARCE_13002	IPR000504, IPR000571, IPR002483	RNA recognition motif domain, Zinc finger, CCCH-type, PWI domain
OG0002726	AROS_09283	IPR005225, IPR027417, IPR001806	Small GTP-binding protein domain, P-loop containing nucleoside triphosphate hydrolase, Small GTPase superfamily	ARCE_13003	IPR005225, IPR027417, IPR001806	Small GTP-binding protein domain, P-loop containing nucleoside triphosphate hydrolase, Small GTPase superfamily
OG0002727	AROS_09284	IPR013923	Autophagy-related protein 16	ARCE_13004	IPR013923	Autophagy-related protein 16
OG0002728	AROS_09285	IPR000504, IPR003954, IPR034639	RNA recognition motif domain, RNA recognition motif domain, eukaryote, Pub1, RNA recognition motif 3	ARCE_13005	IPR000504, IPR003954, IPR034639	RNA recognition motif domain, RNA recognition motif domain, eukaryote, Pub1, RNA recognition motif 3
OG0002729	AROS_09286	IPR001107, IPR029055, IPR014729, IPR000163	Band 7 domain, Nucleophile aminohydrolases, N-terminal, Rossmann-like alpha/beta/alpha sandwich fold, Prohibitin	ARCE_13006	IPR029055, IPR014729, IPR000163, IPR001107	Nucleophile aminohydrolases, N-terminal, Rossmann-like alpha/beta/alpha sandwich fold, Prohibitin, Band 7 domain
OG0002730	AROS_09287	IPR006113, IPR008927, IPR013328, IPR006184, IPR006115, IPR006183, IPR006114, IPR016040	6-phosphogluconate dehydrogenase, decarboxylating, 6-phosphogluconate dehydrogenase C-terminal domain-like, 6-phosphogluconate dehydrogenase, domain 2, 6-phosphogluconate-binding site, 6-phosphogluconate dehydrogenase, NADP-binding, 6-phosphogluconate dehydrogenase, 6-phosphogluconate dehydrogenase, C-terminal, NAD(P)-binding domain	ARCE_13007	IPR006184, IPR006114, IPR006113, IPR013328, IPR006115, IPR006183, IPR008927, IPR016040	6-phosphogluconate-binding site, 6-phosphogluconate dehydrogenase, C-terminal, 6-phosphogluconate dehydrogenase, decarboxylating, 6-phosphogluconate dehydrogenase, domain 2, 6-phosphogluconate dehydrogenase, NADP-binding, 6-phosphogluconate dehydrogenase, 6-phosphogluconate dehydrogenase C-terminal domain-like, NAD(P)-binding domain
OG0002731	AROS_09288	IPR001849, IPR011993, IPR000648	Pleckstrin homology domain, PH domain-like, Oxysterol-binding protein	ARCE_13008	IPR001849, IPR000648, IPR011993	Pleckstrin homology domain, Oxysterol-binding protein, PH domain-like
OG0002732	AROS_09289	IPR001764, IPR026891, IPR000254, IPR002772, IPR017853, IPR013783	Glycoside hydrolase, family 3, N-terminal, Fibronectin type III-like domain, Cellulose-binding domain, fungal, Glycoside hydrolase family 3 C-terminal domain, Glycoside hydrolase superfamily, Immunoglobulin-like fold	ARCE_13010	IPR001764, IPR002772, IPR013783, IPR026891, IPR017853	Glycoside hydrolase, family 3, N-terminal, Glycoside hydrolase family 3 C-terminal domain, Immunoglobulin-like fold, Fibronectin type III-like domain, Glycoside hydrolase superfamily
OG0002733	AROS_09290	IPR005900, IPR006148	6-phosphogluconolactonase, DevB-type, Glucosamine/galactosamine-6-phosphate isomerase	ARCE_13011	IPR005900, IPR006148	6-phosphogluconolactonase, DevB-type, Glucosamine/galactosamine-6-phosphate isomerase
OG0002734	AROS_09291	IPR005786, IPR033939, IPR018300, IPR001544	Branched-chain amino acid aminotransferase II, Branched-chain aminotransferase, Aminotransferase, class IV, conserved site, Aminotransferase class IV	ARCE_13012	IPR001544, IPR033939, IPR018300, IPR005786	Aminotransferase class IV, Branched-chain aminotransferase, Aminotransferase, class IV, conserved site, Branched-chain amino acid aminotransferase II
OG0002735	AROS_09293	IPR003114	Phox-associated domain	ARCE_13013	IPR003114	Phox-associated domain
OG0002736	AROS_09295	IPR001030, IPR015932, IPR018136, IPR015931	Aconitase/3-isopropylmalate dehydratase large subunit, alpha/beta/alpha domain, Aconitase/3-isopropylmalate dehydratase large subunit, alpha/beta/alpha, subdomain 2, Aconitase family, 4Fe-4S cluster binding site, Aconitase/3-isopropylmalate dehydratase large subunit, alpha/beta/alpha, subdomain 1/3	ARCE_13014	IPR001030, IPR015931, IPR015932, IPR018136	Aconitase/3-isopropylmalate dehydratase large subunit, alpha/beta/alpha domain, Aconitase/3-isopropylmalate dehydratase large subunit, alpha/beta/alpha, subdomain 1/3, Aconitase/3-isopropylmalate dehydratase large subunit, alpha/beta/alpha, subdomain 2, Aconitase family, 4Fe-4S cluster binding site
OG0002737	AROS_09296	IPR015931, IPR015928, IPR000573, IPR001030	Aconitase/3-isopropylmalate dehydratase large subunit, alpha/beta/alpha, subdomain 1/3, Aconitase/3-isopropylmalate dehydratase, swivel, Aconitase A/isopropylmalate dehydratase small subunit, swivel domain, Aconitase/3-isopropylmalate dehydratase large subunit, alpha/beta/alpha domain	ARCE_13015	IPR000573, IPR015928, IPR001030, IPR015931	Aconitase A/isopropylmalate dehydratase small subunit, swivel domain, Aconitase/3-isopropylmalate dehydratase, swivel, Aconitase/3-isopropylmalate dehydratase large subunit, alpha/beta/alpha domain, Aconitase/3-isopropylmalate dehydratase large subunit, alpha/beta/alpha, subdomain 1/3
OG0002738	AROS_09297	IPR000432, IPR007696, IPR016151, IPR027417, IPR007860, IPR007695	DNA mismatch repair protein MutS, C-terminal, DNA mismatch repair protein MutS, core, DNA mismatch repair protein MutS, N-terminal, P-loop containing nucleoside triphosphate hydrolase, DNA mismatch repair protein MutS, connector domain, DNA mismatch repair protein MutS-like, N-terminal	ARCE_13016	IPR007696, IPR016151, IPR000432, IPR007860, IPR027417, IPR007695	DNA mismatch repair protein MutS, core, DNA mismatch repair protein MutS, N-terminal, DNA mismatch repair protein MutS, C-terminal, DNA mismatch repair protein MutS, connector domain, P-loop containing nucleoside triphosphate hydrolase, DNA mismatch repair protein MutS-like, N-terminal
OG0002739	AROS_09298	IPR027417, IPR030379, IPR016491	P-loop containing nucleoside triphosphate hydrolase, Septin-type guanine nucleotide-binding (G) domain, Septin	ARCE_13017	IPR027417, IPR030379, IPR016491	P-loop containing nucleoside triphosphate hydrolase, Septin-type guanine nucleotide-binding (G) domain, Septin
OG0002740	AROS_09299			ARCE_13018
OG0002741	AROS_09300			ARCE_13019
OG0002742	AROS_09301			ARCE_13020
OG0002743	AROS_09302	IPR029058	Alpha/Beta hydrolase fold	ARCE_13021	IPR029058	Alpha/Beta hydrolase fold
OG0002744	AROS_09303	IPR032675	Leucine-rich repeat domain, L domain-like	ARCE_13022	IPR032675	Leucine-rich repeat domain, L domain-like
OG0002745	AROS_09304	IPR002123, IPR032098	Phospholipid/glycerol acyltransferase, Acyltransferase, C-terminal domain	ARCE_13023	IPR032098, IPR002123	Acyltransferase, C-terminal domain, Phospholipid/glycerol acyltransferase
OG0002746	AROS_09306			ARCE_13024
OG0002747	AROS_09307			ARCE_13025
OG0002748	AROS_09308	IPR027281, IPR016040, IPR007886, IPR007698	Saccharopine dehydrogenase [NAD(+), L-lysine-forming], NAD(P)-binding domain, Alanine dehydrogenase/pyridine nucleotide transhydrogenase, N-terminal, Alanine dehydrogenase/pyridine nucleotide transhydrogenase, NAD(H)-binding domain	ARCE_13026	IPR007886, IPR007698, IPR027281, IPR016040	Alanine dehydrogenase/pyridine nucleotide transhydrogenase, N-terminal, Alanine dehydrogenase/pyridine nucleotide transhydrogenase, NAD(H)-binding domain, Saccharopine dehydrogenase [NAD(+), L-lysine-forming], NAD(P)-binding domain
OG0002749	AROS_09309	IPR011990, IPR013026, IPR019734	Tetratricopeptide-like helical domain, Tetratricopeptide repeat-containing domain, Tetratricopeptide repeat	ARCE_13027	IPR011990, IPR013026, IPR019734	Tetratricopeptide-like helical domain, Tetratricopeptide repeat-containing domain, Tetratricopeptide repeat
OG0002750	AROS_09311	IPR008728	Elongator complex protein 4	ARCE_13028	IPR008728	Elongator complex protein 4
OG0002751	AROS_09312	IPR000219, IPR032675, IPR011993, IPR001331	Dbl homology (DH) domain, Leucine-rich repeat domain, L domain-like, PH domain-like, Guanine-nucleotide dissociation stimulator, CDC24, conserved site	ARCE_13030	IPR001331, IPR000219, IPR032675, IPR011993	Guanine-nucleotide dissociation stimulator, CDC24, conserved site, Dbl homology (DH) domain, Leucine-rich repeat domain, L domain-like, PH domain-like
OG0002752	AROS_09313	IPR004841, IPR002293, IPR004840	Amino acid permease/ SLC12A domain, Amino acid/polyamine transporter I, Amino acid permease, conserved site	ARCE_13031	IPR004841, IPR002293, IPR004840	Amino acid permease/ SLC12A domain, Amino acid/polyamine transporter I, Amino acid permease, conserved site
OG0002753	AROS_09314			ARCE_13032
OG0002754	AROS_09315	IPR015943	WD40/YVTN repeat-like-containing domain	ARCE_13033	IPR015943	WD40/YVTN repeat-like-containing domain
OG0002755	AROS_09316	IPR032675, IPR006553	Leucine-rich repeat domain, L domain-like, Leucine-rich repeat, cysteine-containing subtype	ARCE_13034	IPR032675	Leucine-rich repeat domain, L domain-like
OG0002756	AROS_09317	IPR015943	WD40/YVTN repeat-like-containing domain	ARCE_13035	IPR000254, IPR015943	Cellulose-binding domain, fungal, WD40/YVTN repeat-like-containing domain
OG0002757	AROS_09318			ARCE_13036
OG0002758	AROS_09319			ARCE_13037
OG0002759	AROS_09320	IPR008564	Protein of unknown function DUF846, eukaryotic	ARCE_13038	IPR008564	Protein of unknown function DUF846, eukaryotic
OG0002760	AROS_09321	IPR029021, IPR000387, IPR000340, IPR020422, IPR016130	Protein-tyrosine phosphatase-like, Tyrosine specific protein phosphatases domain, Dual specificity phosphatase, catalytic domain, Dual specificity protein phosphatase domain, Protein-tyrosine phosphatase, active site	ARCE_13039	IPR020422, IPR029021, IPR000340, IPR000387, IPR016130	Dual specificity protein phosphatase domain, Protein-tyrosine phosphatase-like, Dual specificity phosphatase, catalytic domain, Tyrosine specific protein phosphatases domain, Protein-tyrosine phosphatase, active site
OG0002761	AROS_09322	IPR001834, IPR001709, IPR008333, IPR001433, IPR017927, IPR017938	NADH:cytochrome b5 reductase (CBR), Flavoprotein pyridine nucleotide cytochrome reductase, Oxidoreductase, FAD-binding domain, Oxidoreductase FAD/NAD(P)-binding, Ferredoxin reductase-type FAD-binding domain, Riboflavin synthase-like beta-barrel	ARCE_13040	IPR017938, IPR017927, IPR001709, IPR001433, IPR008333, IPR001834	Riboflavin synthase-like beta-barrel, Ferredoxin reductase-type FAD-binding domain, Flavoprotein pyridine nucleotide cytochrome reductase, Oxidoreductase FAD/NAD(P)-binding, Oxidoreductase, FAD-binding domain, NADH:cytochrome b5 reductase (CBR)
OG0002762	AROS_09323	IPR004045, IPR012336	Glutathione S-transferase, N-terminal, Thioredoxin-like fold	ARCE_13041	IPR004045, IPR012336	Glutathione S-transferase, N-terminal, Thioredoxin-like fold
OG0002763	AROS_09324			ARCE_13042
OG0002764	AROS_09325	IPR001283, IPR014044, IPR018244	Cysteine-rich secretory protein, allergen V5/Tpx-1-related, CAP domain, Allergen V5/Tpx-1-related, conserved site	ARCE_13043	IPR014044, IPR001283, IPR018244	CAP domain, Cysteine-rich secretory protein, allergen V5/Tpx-1-related, Allergen V5/Tpx-1-related, conserved site
OG0002765	AROS_09327			ARCE_13044
OG0002766	AROS_09328	IPR019008	Domain of unknown function DUF2012	ARCE_13045	IPR019008	Domain of unknown function DUF2012
OG0002767	AROS_09329	IPR029060, IPR006984	PIN domain-like, rRNA-processing protein Fcf1/Utp23	ARCE_13046
OG0002768	AROS_18460			ARCE_02348
OG0002769	AROS_10125	IPR004023	Mago nashi protein	ARCE_01325	IPR004023	Mago nashi protein
OG0002770	AROS_09330	IPR000626, IPR019954, IPR019956, IPR029071	Ubiquitin domain, Ubiquitin conserved site, Ubiquitin, Ubiquitin-related domain	ARCE_13047	IPR000626, IPR019954, IPR019956, IPR029071	Ubiquitin domain, Ubiquitin conserved site, Ubiquitin, Ubiquitin-related domain
OG0002771	AROS_09331	IPR001680, IPR019775, IPR017986, IPR000772, IPR020472	WD40 repeat, WD40 repeat, conserved site, WD40-repeat-containing domain, Ricin B, lectin domain, G-protein beta WD-40 repeat	ARCE_13048	IPR001680, IPR019775, IPR017986, IPR015943, IPR020472	WD40 repeat, WD40 repeat, conserved site, WD40-repeat-containing domain, WD40/YVTN repeat-like-containing domain, G-protein beta WD-40 repeat
OG0002772	AROS_09332	IPR011991, IPR009374, IPR033464, IPR016020, IPR016024	Winged helix-turn-helix DNA-binding domain, Eukaryotic translation initiation factor 3 subunit K, CSN8/PSMD8/EIF3K, Translation initiation factor 3, subunit 12, N-terminal, eukaryotic, Armadillo-type fold	ARCE_13049	IPR011991, IPR033464, IPR016020, IPR016024, IPR009374	Winged helix-turn-helix DNA-binding domain, CSN8/PSMD8/EIF3K, Translation initiation factor 3, subunit 12, N-terminal, eukaryotic, Armadillo-type fold, Eukaryotic translation initiation factor 3 subunit K
OG0002773	AROS_09333	IPR013057	Amino acid transporter, transmembrane domain	ARCE_13050	IPR013057	Amino acid transporter, transmembrane domain
OG0002774	AROS_09334	IPR028941, IPR013136, IPR018501, IPR028942	WHIM2 domain, WSTF/Acf1/Cbp146, DDT domain, WHIM1 domain	ARCE_13051	IPR018501, IPR028942, IPR013136, IPR028941	DDT domain, WHIM1 domain, WSTF/Acf1/Cbp146, WHIM2 domain
OG0002775	AROS_09335			ARCE_13052
OG0002776	AROS_09336	IPR000683, IPR016040	Oxidoreductase, N-terminal, NAD(P)-binding domain	ARCE_13053	IPR016040, IPR000683	NAD(P)-binding domain, Oxidoreductase, N-terminal
OG0002777	AROS_09337	IPR006671, IPR013763, IPR004367	Cyclin, N-terminal, Cyclin-like, Cyclin, C-terminal domain	ARCE_13054	IPR006671, IPR004367, IPR013763	Cyclin, N-terminal, Cyclin, C-terminal domain, Cyclin-like
OG0002778	AROS_09339			ARCE_13055
OG0002779	AROS_09341	IPR007855	RNA-dependent RNA polymerase, eukaryotic-type	ARCE_13056	IPR007855	RNA-dependent RNA polymerase, eukaryotic-type
OG0002780	AROS_09342	IPR027248, IPR001163, IPR010920	Small nuclear ribonucleoprotein Sm D2, LSM domain, eukaryotic/archaea-type, LSM domain	ARCE_13057	IPR027248, IPR001163, IPR010920	Small nuclear ribonucleoprotein Sm D2, LSM domain, eukaryotic/archaea-type, LSM domain
OG0002781	AROS_09343	IPR001357, IPR010613	BRCT domain, Pescadillo	ARCE_13058	IPR010613, IPR001357	Pescadillo, BRCT domain
OG0002782	AROS_09344	IPR001849, IPR023394, IPR000904, IPR011993	Pleckstrin homology domain, Sec7 domain, alpha orthogonal bundle, Sec7 domain, PH domain-like	ARCE_13059	IPR001849, IPR000904, IPR011993, IPR023394	Pleckstrin homology domain, Sec7 domain, PH domain-like, Sec7 domain, alpha orthogonal bundle
OG0002783	AROS_09345			ARCE_13060
OG0002784	AROS_09346	IPR005570, IPR012340	RNA polymerase, Rpb8, Nucleic acid-binding, OB-fold	ARCE_13061	IPR005570, IPR012340	RNA polymerase, Rpb8, Nucleic acid-binding, OB-fold
OG0002785	AROS_09347			ARCE_13062
OG0002786	AROS_09348	IPR027537, IPR019411	Maintenance of mitochondrial morphology protein 1, MMM1 domain	ARCE_13063	IPR027537, IPR019411	Maintenance of mitochondrial morphology protein 1, MMM1 domain
OG0002787	AROS_09349	IPR004344	Tubulin-tyrosine ligase/Tubulin polyglutamylase	ARCE_13064	IPR004344	Tubulin-tyrosine ligase/Tubulin polyglutamylase
OG0002788	AROS_09350	IPR000719, IPR008271, IPR011009	Protein kinase domain, Serine/threonine-protein kinase, active site, Protein kinase-like domain	ARCE_13065	IPR000719, IPR011009, IPR008271	Protein kinase domain, Protein kinase-like domain, Serine/threonine-protein kinase, active site
OG0002789	AROS_09352	IPR003169	GYF domain	ARCE_13066	IPR015010, IPR003169, IPR001357, IPR009057	Rap1 Myb domain, GYF domain, BRCT domain, Homeobox domain-like
OG0002790	AROS_09353	IPR016164, IPR006094, IPR016169, IPR004113, IPR016166, IPR016171, IPR016167	FAD-linked oxidase-like, C-terminal, FAD linked oxidase, N-terminal, CO dehydrogenase flavoprotein-like, FAD-binding, subdomain 2, FAD-linked oxidase, C-terminal, FAD-binding, type 2, Vanillyl-alcohol oxidase, C-terminal subdomain 2, FAD-binding, type 2, subdomain 1	ARCE_13067	IPR016166, IPR016169, IPR016164, IPR016167, IPR016171, IPR004113, IPR006094	FAD-binding, type 2, CO dehydrogenase flavoprotein-like, FAD-binding, subdomain 2, FAD-linked oxidase-like, C-terminal, FAD-binding, type 2, subdomain 1, Vanillyl-alcohol oxidase, C-terminal subdomain 2, FAD-linked oxidase, C-terminal, FAD linked oxidase, N-terminal
OG0002791	AROS_09354	IPR020845, IPR000873	AMP-binding, conserved site, AMP-dependent synthetase/ligase	ARCE_13069	IPR000873, IPR020845	AMP-dependent synthetase/ligase, AMP-binding, conserved site
OG0002792	AROS_09355	IPR008929, IPR005225, IPR008397, IPR027417, IPR001806	Chondroitin AC/alginate lyase, Small GTP-binding protein domain, Alginate lyase domain, P-loop containing nucleoside triphosphate hydrolase, Small GTPase superfamily	ARCE_13070	IPR001806, IPR005225, IPR008397, IPR027417, IPR008929	Small GTPase superfamily, Small GTP-binding protein domain, Alginate lyase domain, P-loop containing nucleoside triphosphate hydrolase, Chondroitin AC/alginate lyase
OG0002793	AROS_09356			ARCE_13071
OG0002794	AROS_09357	IPR001606	ARID DNA-binding domain	ARCE_13072	IPR001606	ARID DNA-binding domain
OG0002795	AROS_09358	IPR013885	Protein of unknown function DUF1764, eukaryotic	ARCE_13073	IPR013885	Protein of unknown function DUF1764, eukaryotic
OG0002796	AROS_09359	IPR006671, IPR013763, IPR031658	Cyclin, N-terminal, Cyclin-like, Cyclin, C-terminal domain 2	ARCE_13074	IPR013763, IPR006671, IPR031658	Cyclin-like, Cyclin, N-terminal, Cyclin, C-terminal domain 2
OG0002797	AROS_09361			ARCE_13075
OG0002798	AROS_09362	IPR027417, IPR020618	P-loop containing nucleoside triphosphate hydrolase, Adenylate kinase isoenzyme 6	ARCE_13076	IPR020618, IPR027417	Adenylate kinase isoenzyme 6, P-loop containing nucleoside triphosphate hydrolase
OG0002799	AROS_09363			ARCE_13078
OG0002800	AROS_09364	IPR006886	DNA-directed RNA polymerase III subunit Rpc5	ARCE_13079	IPR006886	DNA-directed RNA polymerase III subunit Rpc5
OG0002801	AROS_09365			ARCE_13081
OG0002802	AROS_09366			ARCE_13082
OG0002803	AROS_09367	IPR004648, IPR004813	Tetrapeptide transporter, OPT1/isp4, Oligopeptide transporter, OPT superfamily	ARCE_13083	IPR004648, IPR004813	Tetrapeptide transporter, OPT1/isp4, Oligopeptide transporter, OPT superfamily
OG0002804	AROS_09368	IPR003613, IPR024977, IPR017986, IPR001680, IPR013083, IPR013915, IPR015943	U box domain, Anaphase-promoting complex subunit 4, WD40 domain, WD40-repeat-containing domain, WD40 repeat, Zinc finger, RING/FYVE/PHD-type, Pre-mRNA-splicing factor 19, WD40/YVTN repeat-like-containing domain	ARCE_13084	IPR015943, IPR013915, IPR001680, IPR017986, IPR024977, IPR003613, IPR013083	WD40/YVTN repeat-like-containing domain, Pre-mRNA-splicing factor 19, WD40 repeat, WD40-repeat-containing domain, Anaphase-promoting complex subunit 4, WD40 domain, U box domain, Zinc finger, RING/FYVE/PHD-type
OG0002805	AROS_09369	IPR019734, IPR027363, IPR013022, IPR011990, IPR032374, IPR013026, IPR013105	Tetratricopeptide repeat, Methylthioribose-1-phosphate isomerase-like, N-terminal domain, Xylose isomerase-like, TIM barrel domain, Tetratricopeptide-like helical domain, SGTA, homodimerisation domain, Tetratricopeptide repeat-containing domain, Tetratricopeptide repeat 2	ARCE_13085	IPR013022, IPR019734, IPR011990, IPR013026, IPR032374	Xylose isomerase-like, TIM barrel domain, Tetratricopeptide repeat, Tetratricopeptide-like helical domain, Tetratricopeptide repeat-containing domain, SGTA, homodimerisation domain
OG0002806	AROS_09370	IPR017930, IPR009057, IPR013087, IPR001005	Myb domain, Homeobox domain-like, Zinc finger C2H2-type, SANT/Myb domain	ARCE_13086	IPR009057, IPR001005, IPR017930, IPR017877	Homeobox domain-like, SANT/Myb domain, Myb domain, Myb-like domain
OG0002807	AROS_09371	IPR001650, IPR014001, IPR014014, IPR011545, IPR027417	Helicase, C-terminal, Helicase superfamily 1/2, ATP-binding domain, RNA helicase, DEAD-box type, Q motif, DEAD/DEAH box helicase domain, P-loop containing nucleoside triphosphate hydrolase	ARCE_13087	IPR001650, IPR014001, IPR011545, IPR014014, IPR027417	Helicase, C-terminal, Helicase superfamily 1/2, ATP-binding domain, DEAD/DEAH box helicase domain, RNA helicase, DEAD-box type, Q motif, P-loop containing nucleoside triphosphate hydrolase
OG0002808	AROS_09372			ARCE_13088
OG0002809	AROS_09373	IPR013253, IPR028972	Spc7 kinetochore protein domain, Kinetochore protein Spc7, C-terminal domain	ARCE_13089	IPR013253, IPR028972	Spc7 kinetochore protein domain, Kinetochore protein Spc7, C-terminal domain
OG0002810	AROS_09374	IPR027417, IPR019821, IPR001752	P-loop containing nucleoside triphosphate hydrolase, Kinesin motor domain, conserved site, Kinesin motor domain	ARCE_13090	IPR001752, IPR027417, IPR019821	Kinesin motor domain, P-loop containing nucleoside triphosphate hydrolase, Kinesin motor domain, conserved site
OG0002811	AROS_09375	IPR010591	ATP11	ARCE_13091	IPR010591	ATP11
OG0002812	AROS_09376	IPR002685, IPR029044	Glycosyl transferase, family 15, Nucleotide-diphospho-sugar transferases	ARCE_13092	IPR002685, IPR029044	Glycosyl transferase, family 15, Nucleotide-diphospho-sugar transferases
OG0002813	AROS_09378	IPR000873, IPR020459, IPR020845	AMP-dependent synthetase/ligase, AMP-binding, AMP-binding, conserved site	ARCE_13093	IPR020459, IPR020845, IPR000873	AMP-binding, AMP-binding, conserved site, AMP-dependent synthetase/ligase
OG0002814	AROS_09380			ARCE_13094
OG0002815	AROS_09381	IPR002468, IPR029058, IPR001714, IPR013094, IPR000994, IPR011991	Peptidase M24A, methionine aminopeptidase, subfamily 2, Alpha/Beta hydrolase fold, Peptidase M24, methionine aminopeptidase, Alpha/beta hydrolase fold-3, Peptidase M24, Winged helix-turn-helix DNA-binding domain	ARCE_13095	IPR000994, IPR002468, IPR005135, IPR001714, IPR011991, IPR029058, IPR013094	Peptidase M24, Peptidase M24A, methionine aminopeptidase, subfamily 2, Endonuclease/exonuclease/phosphatase, Peptidase M24, methionine aminopeptidase, Winged helix-turn-helix DNA-binding domain, Alpha/Beta hydrolase fold, Alpha/beta hydrolase fold-3
OG0002816	AROS_09386	IPR002075, IPR018222, IPR032710	Nuclear transport factor 2, Nuclear transport factor 2, eukaryote, NTF2-like domain	ARCE_13096	IPR002075, IPR018222, IPR032710	Nuclear transport factor 2, Nuclear transport factor 2, eukaryote, NTF2-like domain
OG0002817	AROS_09387	IPR007502, IPR003029, IPR002464, IPR022967, IPR027417, IPR014001, IPR001650, IPR011709, IPR012340	Helicase-associated domain, S1 domain, DNA/RNA helicase, ATP-dependent, DEAH-box type, conserved site, RNA-binding domain, S1, P-loop containing nucleoside triphosphate hydrolase, Helicase superfamily 1/2, ATP-binding domain, Helicase, C-terminal, Domain of unknown function DUF1605, Nucleic acid-binding, OB-fold	ARCE_13097	IPR007502, IPR003029, IPR014001, IPR001650, IPR022967, IPR012340, IPR002464, IPR027417, IPR011709	Helicase-associated domain, S1 domain, Helicase superfamily 1/2, ATP-binding domain, Helicase, C-terminal, RNA-binding domain, S1, Nucleic acid-binding, OB-fold, DNA/RNA helicase, ATP-dependent, DEAH-box type, conserved site, P-loop containing nucleoside triphosphate hydrolase, Domain of unknown function DUF1605
OG0002818	AROS_09388			ARCE_13098
OG0002819	AROS_09389	IPR001650, IPR011709, IPR014001, IPR011545, IPR007502, IPR002464, IPR027417	Helicase, C-terminal, Domain of unknown function DUF1605, Helicase superfamily 1/2, ATP-binding domain, DEAD/DEAH box helicase domain, Helicase-associated domain, DNA/RNA helicase, ATP-dependent, DEAH-box type, conserved site, P-loop containing nucleoside triphosphate hydrolase	ARCE_13099	IPR007502, IPR002464, IPR027417, IPR001650, IPR011545, IPR014001, IPR011709	Helicase-associated domain, DNA/RNA helicase, ATP-dependent, DEAH-box type, conserved site, P-loop containing nucleoside triphosphate hydrolase, Helicase, C-terminal, DEAD/DEAH box helicase domain, Helicase superfamily 1/2, ATP-binding domain, Domain of unknown function DUF1605
OG0002820	AROS_09390			ARCE_13100
OG0002821	AROS_09391			ARCE_13101
OG0002822	AROS_09392	IPR015889	Intradiol ring-cleavage dioxygenase, core	ARCE_13102	IPR015889	Intradiol ring-cleavage dioxygenase, core
OG0002823	AROS_09394	IPR007568	RTA-like protein	ARCE_13103	IPR007568	RTA-like protein
OG0002824	AROS_09395	IPR019190	Exonuclease V	ARCE_13104	IPR019190	Exonuclease V
OG0002825	AROS_09396			ARCE_13105
OG0002826	AROS_09397	IPR000719, IPR011009	Protein kinase domain, Protein kinase-like domain	ARCE_13106	IPR000719, IPR011009	Protein kinase domain, Protein kinase-like domain
OG0002827	AROS_09398	IPR016040, IPR006115, IPR008927, IPR013328	NAD(P)-binding domain, 6-phosphogluconate dehydrogenase, NADP-binding, 6-phosphogluconate dehydrogenase C-terminal domain-like, 6-phosphogluconate dehydrogenase, domain 2	ARCE_13107	IPR006115, IPR008927, IPR013328, IPR016040	6-phosphogluconate dehydrogenase, NADP-binding, 6-phosphogluconate dehydrogenase C-terminal domain-like, 6-phosphogluconate dehydrogenase, domain 2, NAD(P)-binding domain
OG0002828	AROS_09399	IPR016024, IPR011989	Armadillo-type fold, Armadillo-like helical	ARCE_13108	IPR016024, IPR011989	Armadillo-type fold, Armadillo-like helical
OG0002829	AROS_09400			ARCE_13109
OG0002830	AROS_09401	IPR003822, IPR031693, IPR013194	Paired amphipathic helix, Sin3, C-terminal, Histone deacetylase interacting domain	ARCE_13110	IPR003822, IPR013194, IPR031693	Paired amphipathic helix, Histone deacetylase interacting domain, Sin3, C-terminal
OG0002831	AROS_03110	IPR001584, IPR016197, IPR000477, IPR012337	Integrase, catalytic core, Chromo domain-like, Reverse transcriptase domain, Ribonuclease H-like domain	ARCE_13121	IPR012337, IPR000477, IPR001584, IPR016197	Ribonuclease H-like domain, Reverse transcriptase domain, Integrase, catalytic core, Chromo domain-like
OG0002832	AROS_09402			ARCE_13128
OG0002833	AROS_09403			ARCE_13129
OG0002834	AROS_09404	IPR009571	Membrane protein SUR7/Rim9-like, fungi	ARCE_13130	IPR009571	Membrane protein SUR7/Rim9-like, fungi
OG0002835	AROS_09405	IPR006035	Ureohydrolase	ARCE_13131	IPR006035, IPR020855	Ureohydrolase, Ureohydrolase, manganese-binding site
OG0002836	AROS_09406			ARCE_13132
OG0002837	AROS_09407	IPR017986, IPR011042, IPR001680, IPR020472	WD40-repeat-containing domain, Six-bladed beta-propeller, TolB-like, WD40 repeat, G-protein beta WD-40 repeat	ARCE_13133	IPR001680, IPR015943, IPR011042, IPR017986, IPR020472	WD40 repeat, WD40/YVTN repeat-like-containing domain, Six-bladed beta-propeller, TolB-like, WD40-repeat-containing domain, G-protein beta WD-40 repeat
OG0002838	AROS_09408	IPR001680, IPR020472, IPR015943, IPR019775, IPR017986, IPR006594	WD40 repeat, G-protein beta WD-40 repeat, WD40/YVTN repeat-like-containing domain, WD40 repeat, conserved site, WD40-repeat-containing domain, LIS1 homology motif	ARCE_13134	IPR001680, IPR020472, IPR017986, IPR006594, IPR015943, IPR019775	WD40 repeat, G-protein beta WD-40 repeat, WD40-repeat-containing domain, LIS1 homology motif, WD40/YVTN repeat-like-containing domain, WD40 repeat, conserved site
OG0002839	AROS_09409	IPR006214	Bax inhibitor 1-related	ARCE_13135	IPR006214	Bax inhibitor 1-related
OG0002840	AROS_09410	IPR001619	Sec1-like protein	ARCE_13136	IPR001619	Sec1-like protein
OG0002841	AROS_09411	IPR003864	Calcium-dependent channel, 7TM region, putative phosphate	ARCE_13137	IPR003864	Calcium-dependent channel, 7TM region, putative phosphate
OG0002842	AROS_09413	IPR029052, IPR004843	Metallo-dependent phosphatase-like, Calcineurin-like phosphoesterase domain, ApaH type	ARCE_13138	IPR029052, IPR004843	Metallo-dependent phosphatase-like, Calcineurin-like phosphoesterase domain, ApaH type
OG0002843	AROS_09414	IPR001810, IPR032675	F-box domain, Leucine-rich repeat domain, L domain-like	ARCE_13139	IPR001810, IPR032675	F-box domain, Leucine-rich repeat domain, L domain-like
OG0002844	AROS_09415	IPR011146, IPR001310, IPR019808	HIT-like domain, Histidine triad (HIT) protein, Histidine triad, conserved site	ARCE_13140	IPR011146, IPR001310, IPR019808	HIT-like domain, Histidine triad (HIT) protein, Histidine triad, conserved site
OG0002845	AROS_09418	IPR003719	Phenazine biosynthesis PhzF protein	ARCE_13143	IPR003719	Phenazine biosynthesis PhzF protein
OG0002846	AROS_09419	IPR001452	SH3 domain	ARCE_13144	IPR001452	SH3 domain
OG0002847	AROS_09420	IPR001841, IPR018957, IPR017907, IPR013083	Zinc finger, RING-type, Zinc finger, C3HC4 RING-type, Zinc finger, RING-type, conserved site, Zinc finger, RING/FYVE/PHD-type	ARCE_13145	IPR001841, IPR013083, IPR018957, IPR017907	Zinc finger, RING-type, Zinc finger, RING/FYVE/PHD-type, Zinc finger, C3HC4 RING-type, Zinc finger, RING-type, conserved site
OG0002848	AROS_09421	IPR019007	WW domain binding protein 11	ARCE_13146	IPR019007	WW domain binding protein 11
OG0002849	AROS_10126	IPR023801, IPR000286, IPR003084	Histone deacetylase domain, Histone deacetylase superfamily, Histone deacetylase	ARCE_01326	IPR000286, IPR023801, IPR003084	Histone deacetylase superfamily, Histone deacetylase domain, Histone deacetylase
OG0002850	AROS_09422	IPR032675	Leucine-rich repeat domain, L domain-like	ARCE_13147	IPR032675	Leucine-rich repeat domain, L domain-like
OG0002851	AROS_09424	IPR000595, IPR014710, IPR002641, IPR018490, IPR001423, IPR016035	Cyclic nucleotide-binding domain, RmlC-like jelly roll fold, Patatin-like phospholipase domain, Cyclic nucleotide-binding-like, Lysophospholipase patatin, conserved site, Acyl transferase/acyl hydrolase/lysophospholipase	ARCE_13148	IPR000595, IPR016035, IPR016181, IPR018490, IPR001423, IPR002641, IPR014710, IPR000182	Cyclic nucleotide-binding domain, Acyl transferase/acyl hydrolase/lysophospholipase, Acyl-CoA N-acyltransferase, Cyclic nucleotide-binding-like, Lysophospholipase patatin, conserved site, Patatin-like phospholipase domain, RmlC-like jelly roll fold, GNAT domain
OG0002852	AROS_09425	IPR001619	Sec1-like protein	ARCE_13149	IPR001619	Sec1-like protein
OG0002853	AROS_09426	IPR006780, IPR009071	YABBY protein, High mobility group box domain	ARCE_13150	IPR009071, IPR006780	High mobility group box domain, YABBY protein
OG0002854	AROS_09427			ARCE_13151
OG0002855	AROS_09428	IPR032675, IPR006553	Leucine-rich repeat domain, L domain-like, Leucine-rich repeat, cysteine-containing subtype	ARCE_13152	IPR006553, IPR032675	Leucine-rich repeat, cysteine-containing subtype, Leucine-rich repeat domain, L domain-like
OG0002856	AROS_09429	IPR007146	Sas10/Utp3/C1D	ARCE_13153	IPR007146	Sas10/Utp3/C1D
OG0002857	AROS_09431	IPR029063	S-adenosyl-L-methionine-dependent methyltransferase	ARCE_13154	IPR029063	S-adenosyl-L-methionine-dependent methyltransferase
OG0002858	AROS_09432	IPR013536	WLM domain	ARCE_13155	IPR013536	WLM domain
OG0002859	AROS_09433	IPR019410, IPR029063	Lysine methyltransferase, S-adenosyl-L-methionine-dependent methyltransferase	ARCE_13156	IPR019410	Lysine methyltransferase
OG0002860	AROS_09434	IPR021036	Ribosomal protein S35, mitochondrial	ARCE_13157	IPR021036	Ribosomal protein S35, mitochondrial
OG0002861	AROS_09435	IPR020846, IPR011701	Major facilitator superfamily domain, Major facilitator superfamily	ARCE_13158	IPR020846, IPR011701	Major facilitator superfamily domain, Major facilitator superfamily
OG0002862	AROS_09436	IPR012720, IPR002194, IPR017998, IPR027413, IPR002423, IPR027409	T-complex protein 1, eta subunit, Chaperonin TCP-1, conserved site, Chaperone tailless complex polypeptide 1 (TCP-1), GroEL-like equatorial domain, Chaperonin Cpn60/TCP-1 family, GroEL-like apical domain	ARCE_13159	IPR012720, IPR017998, IPR027413, IPR027409, IPR002423, IPR002194	T-complex protein 1, eta subunit, Chaperone tailless complex polypeptide 1 (TCP-1), GroEL-like equatorial domain, GroEL-like apical domain, Chaperonin Cpn60/TCP-1 family, Chaperonin TCP-1, conserved site
OG0002863	AROS_09437	IPR001841, IPR014001, IPR001650, IPR027417, IPR018957, IPR014905, IPR000330, IPR013083	Zinc finger, RING-type, Helicase superfamily 1/2, ATP-binding domain, Helicase, C-terminal, P-loop containing nucleoside triphosphate hydrolase, Zinc finger, C3HC4 RING-type, HIRAN domain, SNF2-related, N-terminal domain, Zinc finger, RING/FYVE/PHD-type	ARCE_13160	IPR014905, IPR013083, IPR014001, IPR027417, IPR001841, IPR001650, IPR000330, IPR018957	HIRAN domain, Zinc finger, RING/FYVE/PHD-type, Helicase superfamily 1/2, ATP-binding domain, P-loop containing nucleoside triphosphate hydrolase, Zinc finger, RING-type, Helicase, C-terminal, SNF2-related, N-terminal domain, Zinc finger, C3HC4 RING-type
OG0002864	AROS_09438	IPR020861, IPR013785, IPR000652, IPR022896	Triosephosphate isomerase, active site, Aldolase-type TIM barrel, Triosephosphate isomerase, Triosephosphate isomerase, bacterial/eukaryotic	ARCE_13161	IPR020861, IPR000652, IPR013785, IPR022896	Triosephosphate isomerase, active site, Triosephosphate isomerase, Aldolase-type TIM barrel, Triosephosphate isomerase, bacterial/eukaryotic
OG0002865	AROS_09439	IPR018864	Nucleoporin Nup188	ARCE_13162	IPR018864	Nucleoporin Nup188
OG0002866	AROS_09440	IPR019192	Ribosomal protein L28/L40, mitochondrial	ARCE_13163	IPR019192	Ribosomal protein L28/L40, mitochondrial
OG0002867	AROS_09441	IPR000717, IPR011991	Proteasome component (PCI) domain, Winged helix-turn-helix DNA-binding domain	ARCE_13164	IPR011991, IPR000717	Winged helix-turn-helix DNA-binding domain, Proteasome component (PCI) domain
OG0002868	AROS_09442	IPR027484, IPR027409, IPR027483, IPR002498, IPR002423	Phosphatidylinositol-4-phosphate 5-kinase, N-terminal domain, GroEL-like apical domain, Phosphatidylinositol-4-phosphate 5-kinase, C-terminal, Phosphatidylinositol-4-phosphate 5-kinase, core, Chaperonin Cpn60/TCP-1 family	ARCE_13165	IPR027409, IPR011011, IPR000306, IPR027483, IPR017455, IPR013083, IPR002498, IPR002423, IPR027484	GroEL-like apical domain, Zinc finger, FYVE/PHD-type, FYVE zinc finger, Phosphatidylinositol-4-phosphate 5-kinase, C-terminal, Zinc finger, FYVE-related, Zinc finger, RING/FYVE/PHD-type, Phosphatidylinositol-4-phosphate 5-kinase, core, Chaperonin Cpn60/TCP-1 family, Phosphatidylinositol-4-phosphate 5-kinase, N-terminal domain
OG0002869	AROS_09443	IPR001487, IPR014782, IPR018359	Bromodomain, Peptidase M1, membrane alanine aminopeptidase, N-terminal, Bromodomain, conserved site	ARCE_13166	IPR014782, IPR001487, IPR018359	Peptidase M1, membrane alanine aminopeptidase, N-terminal, Bromodomain, Bromodomain, conserved site
OG0002870	AROS_09444	IPR007307	Low temperature viability protein	ARCE_13167	IPR007307	Low temperature viability protein
OG0002871	AROS_09445	IPR011598	Myc-type, basic helix-loop-helix (bHLH) domain	ARCE_13168	IPR011598	Myc-type, basic helix-loop-helix (bHLH) domain
OG0002872	AROS_09446			ARCE_13169
OG0002873	AROS_09447	IPR011598	Myc-type, basic helix-loop-helix (bHLH) domain	ARCE_13170	IPR011598	Myc-type, basic helix-loop-helix (bHLH) domain
OG0002874	AROS_09448	IPR004226	Tubulin binding cofactor A	ARCE_13171	IPR004226	Tubulin binding cofactor A
OG0002875	AROS_09449	IPR019404	Mediator complex, subunit Med11	ARCE_13172	IPR019404	Mediator complex, subunit Med11
OG0002876	AROS_09450	IPR027417, IPR003439	P-loop containing nucleoside triphosphate hydrolase, ABC transporter-like	ARCE_13173	IPR003439, IPR027417	ABC transporter-like, P-loop containing nucleoside triphosphate hydrolase
OG0002877	AROS_09451			ARCE_13174
OG0002878	AROS_09452			ARCE_13175
OG0002879	AROS_09453	IPR001412, IPR002306, IPR014729, IPR002305	Aminoacyl-tRNA synthetase, class I, conserved site, Tryptophan-tRNA ligase, Rossmann-like alpha/beta/alpha sandwich fold, Aminoacyl-tRNA synthetase, class Ic	ARCE_13176	IPR002306, IPR002305, IPR001412, IPR014729	Tryptophan-tRNA ligase, Aminoacyl-tRNA synthetase, class Ic, Aminoacyl-tRNA synthetase, class I, conserved site, Rossmann-like alpha/beta/alpha sandwich fold
OG0002880	AROS_09454	IPR010816	Heterokaryon incompatibility Het-C	ARCE_13177	IPR010816	Heterokaryon incompatibility Het-C
OG0002881	AROS_09455			ARCE_13178
OG0002882	AROS_09456	IPR029044, IPR004834, IPR013616, IPR001173	Nucleotide-diphospho-sugar transferases, Fungal chitin synthase, Chitin synthase N-terminal, Glycosyltransferase 2-like	ARCE_13179	IPR029044, IPR004834, IPR001173, IPR013616	Nucleotide-diphospho-sugar transferases, Fungal chitin synthase, Glycosyltransferase 2-like, Chitin synthase N-terminal
OG0002883	AROS_09457	IPR008271, IPR017441, IPR011009, IPR000719	Serine/threonine-protein kinase, active site, Protein kinase, ATP binding site, Protein kinase-like domain, Protein kinase domain	ARCE_13180	IPR017441, IPR008271, IPR000719, IPR011009	Protein kinase, ATP binding site, Serine/threonine-protein kinase, active site, Protein kinase domain, Protein kinase-like domain
OG0002884	AROS_09458			ARCE_13181
OG0002885	AROS_09459	IPR032154, IPR013040, IPR016024, IPR013041, IPR004567, IPR002553, IPR011989, IPR009028	Coatomer subunit gamma, C-terminal, Coatomer, gamma subunit, appendage, Ig-like subdomain, Armadillo-type fold, Coatomer/clathrin adaptor appendage, Ig-like subdomain, Type II pantothenate kinase, Clathrin/coatomer adaptor, adaptin-like, N-terminal, Armadillo-like helical, Coatomer/calthrin adaptor appendage, C-terminal subdomain	ARCE_13182	IPR002553, IPR013040, IPR032154, IPR016024, IPR017106, IPR009028, IPR013041, IPR011989	Clathrin/coatomer adaptor, adaptin-like, N-terminal, Coatomer, gamma subunit, appendage, Ig-like subdomain, Coatomer subunit gamma, C-terminal, Armadillo-type fold, Coatomer gamma subunit, Coatomer/calthrin adaptor appendage, C-terminal subdomain, Coatomer/clathrin adaptor appendage, Ig-like subdomain, Armadillo-like helical
OG0002886	AROS_09460	IPR009057, IPR001356, IPR017970	Homeobox domain-like, Homeobox domain, Homeobox, conserved site	ARCE_13184	IPR017970, IPR009057, IPR001356	Homeobox, conserved site, Homeobox domain-like, Homeobox domain
OG0002887	AROS_09461			ARCE_13185
OG0002888	AROS_09462	IPR013083, IPR001841	Zinc finger, RING/FYVE/PHD-type, Zinc finger, RING-type	ARCE_13186	IPR001841, IPR013083	Zinc finger, RING-type, Zinc finger, RING/FYVE/PHD-type
OG0002889	AROS_09463	IPR027417, IPR017871, IPR003439, IPR011527, IPR003593	P-loop containing nucleoside triphosphate hydrolase, ABC transporter, conserved site, ABC transporter-like, ABC transporter type 1, transmembrane domain, AAA+ ATPase domain	ARCE_13187	IPR003593, IPR027417, IPR011527, IPR017871, IPR003439	AAA+ ATPase domain, P-loop containing nucleoside triphosphate hydrolase, ABC transporter type 1, transmembrane domain, ABC transporter, conserved site, ABC transporter-like
OG0002890	AROS_09464			ARCE_13188
OG0002891	AROS_09465			ARCE_13189
OG0002892	AROS_09466	IPR026017, IPR023366, IPR017938, IPR001783	Lumazine-binding domain, ATP synthase subunit alpha-like domain, Riboflavin synthase-like beta-barrel, Lumazine-binding protein	ARCE_13190	IPR026017, IPR001783, IPR023366, IPR017938	Lumazine-binding domain, Lumazine-binding protein, ATP synthase subunit alpha-like domain, Riboflavin synthase-like beta-barrel
OG0002893	AROS_09467	IPR001452, IPR016024, IPR010926, IPR027417, IPR001609, IPR024660, IPR011989	SH3 domain, Armadillo-type fold, Class I myosin tail homology domain, P-loop containing nucleoside triphosphate hydrolase, Myosin head, motor domain, UNC-45/Cro1/She4, central domain, Armadillo-like helical	ARCE_13191	IPR011989, IPR001452, IPR001609, IPR027417, IPR010926, IPR024660, IPR016024	Armadillo-like helical, SH3 domain, Myosin head, motor domain, P-loop containing nucleoside triphosphate hydrolase, Class I myosin tail homology domain, UNC-45/Cro1/She4, central domain, Armadillo-type fold
OG0002894	AROS_09468	IPR017423	tRNA (adenine(58)-N(1))-methyltransferase non-catalytic subunit TRM6	ARCE_13192	IPR017423	tRNA (adenine(58)-N(1))-methyltransferase non-catalytic subunit TRM6
OG0002895	AROS_09469	IPR003114, IPR016137, IPR001683, IPR013937	Phox-associated domain, RGS domain, Phox homologous domain, Sorting nexin, C-terminal	ARCE_13193	IPR001683, IPR003114, IPR013937, IPR016137	Phox homologous domain, Phox-associated domain, Sorting nexin, C-terminal, RGS domain
OG0002896	AROS_09470	IPR018108, IPR023395	Mitochondrial substrate/solute carrier, Mitochondrial carrier domain	ARCE_13194	IPR018108, IPR023395	Mitochondrial substrate/solute carrier, Mitochondrial carrier domain
OG0002897	AROS_09471	IPR001547, IPR017853	Glycoside hydrolase, family 5, Glycoside hydrolase superfamily	ARCE_13195	IPR017853, IPR001547	Glycoside hydrolase superfamily, Glycoside hydrolase, family 5
OG0002898	AROS_09472	IPR002618, IPR029044	UDPGP family, Nucleotide-diphospho-sugar transferases	ARCE_13196	IPR029044, IPR002618	Nucleotide-diphospho-sugar transferases, UDPGP family
OG0002899	AROS_09473	IPR011051, IPR029071, IPR004313, IPR014710, IPR026183	RmlC-like cupin domain, Ubiquitin-related domain, Acireductone dioxygenase ARD family, RmlC-like jelly roll fold, Taxilin family	ARCE_13197	IPR026183, IPR029071	Taxilin family, Ubiquitin-related domain
OG0002900	AROS_09474	IPR012340, IPR015187, IPR015252	Nucleic acid-binding, OB-fold, BRCA2, oligonucleotide/oligosaccharide-binding 1, Breast cancer type 2 susceptibility protein, helical domain	ARCE_13199	IPR012340, IPR015252, IPR015187	Nucleic acid-binding, OB-fold, Breast cancer type 2 susceptibility protein, helical domain, BRCA2, oligonucleotide/oligosaccharide-binding 1
OG0002901	AROS_09475	IPR011765, IPR011249, IPR001431, IPR007863	Peptidase M16, N-terminal, Metalloenzyme, LuxS/M16 peptidase-like, Peptidase M16, zinc-binding site, Peptidase M16, C-terminal	ARCE_13200	IPR007863, IPR011249, IPR001431, IPR011765	Peptidase M16, C-terminal, Metalloenzyme, LuxS/M16 peptidase-like, Peptidase M16, zinc-binding site, Peptidase M16, N-terminal
OG0002902	AROS_09476	IPR008901	Ceramidase	ARCE_13201	IPR008901	Ceramidase
OG0002903	AROS_09477	IPR001816, IPR014039, IPR009060	Translation elongation factor EFTs/EF1B, Translation elongation factor EFTs/EF1B, dimerisation, UBA-like	ARCE_13202	IPR014039, IPR009060, IPR001816	Translation elongation factor EFTs/EF1B, dimerisation, UBA-like, Translation elongation factor EFTs/EF1B
OG0002904	AROS_09478	IPR009000, IPR007504	Translation protein, beta-barrel domain, H/ACA ribonucleoprotein complex, subunit Gar1/Naf1	ARCE_13203	IPR009000, IPR007504	Translation protein, beta-barrel domain, H/ACA ribonucleoprotein complex, subunit Gar1/Naf1
OG0002905	AROS_09479	IPR001568, IPR004813, IPR033697, IPR033130, IPR018188	Ribonuclease T2-like, Oligopeptide transporter, OPT superfamily, Ribonuclease T2, eukaryotic, Ribonuclease T2, His active site 2, Ribonuclease T2, His active site 1	ARCE_13204	IPR004813	Oligopeptide transporter, OPT superfamily
OG0002906	AROS_09480			ARCE_13206	IPR016540, IPR027795	Uncharacterised conserved protein UCP008459, GATS-like ACT domain
OG0002907	AROS_09481	IPR029332	PEHE domain	ARCE_13207	IPR029332	PEHE domain
OG0002908	AROS_09482			ARCE_13208
OG0002909	AROS_09483	IPR001594, IPR033682	Palmitoyltransferase, DHHC domain, Palmitoyltransferase PFA4	ARCE_13209	IPR001594, IPR033682	Palmitoyltransferase, DHHC domain, Palmitoyltransferase PFA4
OG0002910	AROS_09484	IPR001487	Bromodomain	ARCE_13210	IPR001487	Bromodomain
OG0002911	AROS_09485	IPR001199, IPR015876, IPR018506	Cytochrome b5-like heme/steroid binding domain, Acyl-CoA desaturase, Cytochrome b5, heme-binding site	ARCE_13211	IPR001199, IPR018506, IPR015876, IPR009160	Cytochrome b5-like heme/steroid binding domain, Cytochrome b5, heme-binding site, Acyl-CoA desaturase, Acyl-CoA desaturase, haem/steroid binding domain-containing
OG0002912	AROS_09486	IPR023648	Copper homeostasis CutC domain	ARCE_13212	IPR023648	Copper homeostasis CutC domain
OG0002913	AROS_09487	IPR007484	Peptidase M28	ARCE_13213	IPR007484	Peptidase M28
OG0002914	AROS_09489	IPR005599	GPI mannosyltransferase	ARCE_13214	IPR005599	GPI mannosyltransferase
OG0002915	AROS_09490			ARCE_13215
OG0002916	AROS_09491			ARCE_13216
OG0002917	AROS_09493	IPR013766, IPR017937, IPR012336	Thioredoxin domain, Thioredoxin, conserved site, Thioredoxin-like fold	ARCE_13218	IPR012336, IPR013766, IPR017937	Thioredoxin-like fold, Thioredoxin domain, Thioredoxin, conserved site
OG0002918	AROS_09494	IPR014720, IPR000999	Double-stranded RNA-binding domain, Ribonuclease III domain	ARCE_13219	IPR000999, IPR014720	Ribonuclease III domain, Double-stranded RNA-binding domain
OG0002919	AROS_09495			ARCE_13220	IPR013783	Immunoglobulin-like fold
OG0002920	AROS_09496	IPR008162	Inorganic pyrophosphatase	ARCE_13221	IPR008162	Inorganic pyrophosphatase
OG0002921	AROS_09497	IPR007259	Gamma-tubulin complex component protein	ARCE_13222	IPR007259	Gamma-tubulin complex component protein
OG0002922	AROS_09498	IPR000195	Rab-GTPase-TBC domain	ARCE_13223	IPR000195	Rab-GTPase-TBC domain
OG0002923	AROS_09499	IPR019378	GDP-fucose protein O-fucosyltransferase	ARCE_13224	IPR019378	GDP-fucose protein O-fucosyltransferase
OG0002924	AROS_09500	IPR004853	Sugar phosphate transporter domain	ARCE_13225	IPR004853	Sugar phosphate transporter domain
OG0002925	AROS_09501			ARCE_13226
OG0002926	AROS_09502	IPR000270	PB1 domain	ARCE_13227	IPR000270	PB1 domain
OG0002927	AROS_09503	IPR020471, IPR023210, IPR018170	Aldo/keto reductase, NADP-dependent oxidoreductase domain, Aldo/keto reductase, conserved site	ARCE_13228	IPR023210, IPR020471, IPR018170	NADP-dependent oxidoreductase domain, Aldo/keto reductase, Aldo/keto reductase, conserved site
OG0002928	AROS_09504	IPR013328, IPR016040, IPR013332, IPR013752	6-phosphogluconate dehydrogenase, domain 2, NAD(P)-binding domain, Ketopantoate reductase, N-terminal domain, Ketopantoate reductase, C-terminal domain	ARCE_13229	IPR013332, IPR013752, IPR013328, IPR016040	Ketopantoate reductase, N-terminal domain, Ketopantoate reductase, C-terminal domain, 6-phosphogluconate dehydrogenase, domain 2, NAD(P)-binding domain
OG0002929	AROS_09506	IPR001810, IPR032675	F-box domain, Leucine-rich repeat domain, L domain-like	ARCE_13230	IPR001810, IPR032675	F-box domain, Leucine-rich repeat domain, L domain-like
OG0002930	AROS_09507	IPR001680, IPR017986, IPR015943, IPR019775	WD40 repeat, WD40-repeat-containing domain, WD40/YVTN repeat-like-containing domain, WD40 repeat, conserved site	ARCE_13231	IPR015943, IPR001680, IPR017986, IPR019775	WD40/YVTN repeat-like-containing domain, WD40 repeat, WD40-repeat-containing domain, WD40 repeat, conserved site
OG0002931	AROS_09508	IPR029063	S-adenosyl-L-methionine-dependent methyltransferase	ARCE_13232	IPR029063	S-adenosyl-L-methionine-dependent methyltransferase
OG0002932	AROS_09509	IPR027417, IPR006073	P-loop containing nucleoside triphosphate hydrolase, GTP binding domain	ARCE_13233	IPR027417, IPR006073	P-loop containing nucleoside triphosphate hydrolase, GTP binding domain
OG0002933	AROS_09510	IPR013830	SGNH hydrolase-type esterase domain	ARCE_13234	IPR013830	SGNH hydrolase-type esterase domain
OG0002934	AROS_09511	IPR013830	SGNH hydrolase-type esterase domain	ARCE_13235
OG0002935	AROS_09512	IPR011059, IPR033932, IPR013108, IPR032466	Metal-dependent hydrolase, composite domain, YtcJ like, Amidohydrolase 3, Metal-dependent hydrolase	ARCE_13236	IPR033932, IPR011059, IPR032466, IPR013108	YtcJ like, Metal-dependent hydrolase, composite domain, Metal-dependent hydrolase, Amidohydrolase 3
OG0002936	AROS_09513			ARCE_13237
OG0002937	AROS_09514	IPR004813	Oligopeptide transporter, OPT superfamily	ARCE_13238	IPR004813	Oligopeptide transporter, OPT superfamily
OG0002938	AROS_09515	IPR023175	Vacuolar protein sorting-associate protein Vta1/Callose synthase, N-terminal domain	ARCE_13239	IPR023175	Vacuolar protein sorting-associate protein Vta1/Callose synthase, N-terminal domain
OG0002939	AROS_09516	IPR011022, IPR014756	Arrestin C-terminal-like domain, Immunoglobulin E-set	ARCE_13240	IPR014756, IPR011022	Immunoglobulin E-set, Arrestin C-terminal-like domain
OG0002940	AROS_09517	IPR029064, IPR013241	50S ribosomal protein L30e-like, RNase P, subunit Pop3	ARCE_13241	IPR029064, IPR013241	50S ribosomal protein L30e-like, RNase P, subunit Pop3
OG0002941	AROS_09518	IPR016193, IPR002125	Cytidine deaminase-like, Cytidine and deoxycytidylate deaminase domain	ARCE_13244	IPR035105, IPR002125, IPR016193	Deoxycytidylate deaminase domain, Cytidine and deoxycytidylate deaminase domain, Cytidine deaminase-like
OG0002942	AROS_09519	IPR011989, IPR016024	Armadillo-like helical, Armadillo-type fold	ARCE_13245	IPR016024, IPR011989	Armadillo-type fold, Armadillo-like helical
OG0002943	AROS_09520	IPR029062, IPR006221, IPR006805, IPR017926, IPR010117, IPR005801, IPR015890	Class I glutamine amidotransferase-like, Anthranilate synthase/para-aminobenzoate synthase like domain, Anthranilate synthase component I, N-terminal, Glutamine amidotransferase, Para-aminobenzoate synthase, ADC synthase, Chorismate-utilising enzyme, C-terminal	ARCE_13246	IPR005801, IPR010117, IPR015890, IPR017926, IPR029062, IPR006221, IPR006805	ADC synthase, Para-aminobenzoate synthase, Chorismate-utilising enzyme, C-terminal, Glutamine amidotransferase, Class I glutamine amidotransferase-like, Anthranilate synthase/para-aminobenzoate synthase like domain, Anthranilate synthase component I, N-terminal
OG0002944	AROS_01194	IPR010730	Heterokaryon incompatibility	ARCE_01327	IPR010730	Heterokaryon incompatibility
OG0002945	AROS_09521			ARCE_13247
OG0002946	AROS_09522			ARCE_13248
OG0002947	AROS_09523	IPR027443	Isopenicillin N synthase-like	ARCE_13249	IPR027443	Isopenicillin N synthase-like
OG0002948	AROS_09524	IPR000608, IPR023313, IPR016135	Ubiquitin-conjugating enzyme E2, Ubiquitin-conjugating enzyme, active site, Ubiquitin-conjugating enzyme/RWD-like	ARCE_13250	IPR000608, IPR016135, IPR023313	Ubiquitin-conjugating enzyme E2, Ubiquitin-conjugating enzyme/RWD-like, Ubiquitin-conjugating enzyme, active site
OG0002949	AROS_09525	IPR023416, IPR023419, IPR014306	Transthyretin/hydroxyisourate hydrolase, superfamily, Transthyretin, conserved site, Hydroxyisourate hydrolase	ARCE_13251	IPR023419, IPR023416, IPR014306	Transthyretin, conserved site, Transthyretin/hydroxyisourate hydrolase, superfamily, Hydroxyisourate hydrolase
OG0002950	AROS_09526	IPR010301, IPR011989	Nucleolar, Nop52, Armadillo-like helical	ARCE_13252	IPR010301, IPR011989	Nucleolar, Nop52, Armadillo-like helical
OG0002951	AROS_09528	IPR003150, IPR013636, IPR011989, IPR016024	DNA-binding RFX-type winged-helix domain, Domain of unknown function DUF1741, Armadillo-like helical, Armadillo-type fold	ARCE_13253	IPR032698, IPR011722, IPR016024, IPR003150, IPR011989, IPR013636	Protein SirB1, N-terminal, Hemimethylated DNA-binding domain, Armadillo-type fold, DNA-binding RFX-type winged-helix domain, Armadillo-like helical, Domain of unknown function DUF1741
OG0002952	AROS_09529	IPR020581, IPR003437, IPR015421, IPR015422, IPR015424	Glycine cleavage system P protein, Glycine dehydrogenase (decarboxylating), Pyridoxal phosphate-dependent transferase, major region, subdomain 1, Pyridoxal phosphate-dependent transferase, subdomain 2, Pyridoxal phosphate-dependent transferase	ARCE_13254	IPR003437, IPR015424, IPR015421, IPR020581, IPR015422	Glycine dehydrogenase (decarboxylating), Pyridoxal phosphate-dependent transferase, Pyridoxal phosphate-dependent transferase, major region, subdomain 1, Glycine cleavage system P protein, Pyridoxal phosphate-dependent transferase, subdomain 2
OG0002953	AROS_09530	IPR002885, IPR011990	Pentatricopeptide repeat, Tetratricopeptide-like helical domain	ARCE_13255	IPR002885, IPR011990	Pentatricopeptide repeat, Tetratricopeptide-like helical domain
OG0002954	AROS_09531	IPR001901, IPR022943, IPR008158, IPR023391	Protein translocase complex, SecE/Sec61-gamma subunit, Preprotein translocase subunit SecE, Protein translocase SEC61 complex, gamma subunit, Protein translocase SecE domain	ARCE_13256	IPR001901, IPR008158, IPR023391, IPR022943	Protein translocase complex, SecE/Sec61-gamma subunit, Protein translocase SEC61 complex, gamma subunit, Protein translocase SecE domain, Preprotein translocase subunit SecE
OG0002955	AROS_09532			ARCE_13257
OG0002956	AROS_09533	IPR022764, IPR013861	Peptidase S54, rhomboid domain, Transmembrane protein DUF1751, eukaryotic	ARCE_13258	IPR013861, IPR022764	Transmembrane protein DUF1751, eukaryotic, Peptidase S54, rhomboid domain
OG0002957	AROS_09534	IPR013865	Protein of unknown function DUF1754, eukaryotic	ARCE_13259	IPR013865	Protein of unknown function DUF1754, eukaryotic
OG0002958	AROS_09535			ARCE_13260
OG0002959	AROS_09536	IPR024080, IPR001567, IPR033851	Neurolysin/Thimet oligopeptidase, N-terminal, Peptidase M3A/M3B catalytic domain, Mitochondrial intermediate peptidase	ARCE_13261	IPR024080, IPR001567, IPR033851	Neurolysin/Thimet oligopeptidase, N-terminal, Peptidase M3A/M3B catalytic domain, Mitochondrial intermediate peptidase
OG0002960	AROS_09537	IPR016040, IPR002347, IPR020904	NAD(P)-binding domain, Short-chain dehydrogenase/reductase SDR, Short-chain dehydrogenase/reductase, conserved site	ARCE_13262	IPR002347, IPR020904, IPR016040	Short-chain dehydrogenase/reductase SDR, Short-chain dehydrogenase/reductase, conserved site, NAD(P)-binding domain
OG0002961	AROS_09538	IPR029030	Caspase-like domain	ARCE_13263	IPR029030	Caspase-like domain
OG0002962	AROS_09539	IPR028581, IPR013785, IPR011343, IPR002915	Deoxyribose-phosphate aldolase type I, Aldolase-type TIM barrel, Deoxyribose-phosphate aldolase, DeoC/FbaB/ lacD aldolase	ARCE_13264	IPR011343, IPR028581, IPR013785, IPR002915	Deoxyribose-phosphate aldolase, Deoxyribose-phosphate aldolase type I, Aldolase-type TIM barrel, DeoC/FbaB/ lacD aldolase
OG0002963	AROS_09540	IPR008794	Proline racemase family	ARCE_13265	IPR001087, IPR013830, IPR008794	GDSL lipase/esterase, SGNH hydrolase-type esterase domain, Proline racemase family
OG0002964	AROS_09542			ARCE_13266
OG0002965	AROS_09543	IPR001356, IPR017970, IPR009057	Homeobox domain, Homeobox, conserved site, Homeobox domain-like	ARCE_13267	IPR001356, IPR009057, IPR017970	Homeobox domain, Homeobox domain-like, Homeobox, conserved site
OG0002966	AROS_09544	IPR008422	Homeobox KN domain	ARCE_13268	IPR008422	Homeobox KN domain
OG0002967	AROS_09545	IPR013830, IPR001087	SGNH hydrolase-type esterase domain, GDSL lipase/esterase	ARCE_13269	IPR013830	SGNH hydrolase-type esterase domain
OG0002968	AROS_09546	IPR009057, IPR001356, IPR017970	Homeobox domain-like, Homeobox domain, Homeobox, conserved site	ARCE_13270	IPR001356, IPR009057, IPR017970	Homeobox domain, Homeobox domain-like, Homeobox, conserved site
OG0002969	AROS_09547	IPR024441, IPR009057, IPR008422	Mating-type protein, C-terminal domain, Homeobox domain-like, Homeobox KN domain	ARCE_13271	IPR011989, IPR024441, IPR001356, IPR008422, IPR024333, IPR009057	Armadillo-like helical, Mating-type protein, C-terminal domain, Homeobox domain, Homeobox KN domain, Mating-type protein A-alpha/beta 1, N-terminal, Homeobox domain-like
OG0002970	AROS_09548			ARCE_13272
OG0002971	AROS_09549	IPR032675	Leucine-rich repeat domain, L domain-like	ARCE_13273	IPR032675	Leucine-rich repeat domain, L domain-like
OG0002972	AROS_09550	IPR004147, IPR011009	UbiB domain, Protein kinase-like domain	ARCE_13274	IPR004147, IPR011009	UbiB domain, Protein kinase-like domain
OG0002973	AROS_09551	IPR029044, IPR002495	Nucleotide-diphospho-sugar transferases, Glycosyl transferase, family 8	ARCE_13275	IPR029044, IPR002495	Nucleotide-diphospho-sugar transferases, Glycosyl transferase, family 8
OG0002974	AROS_09552			ARCE_13276
OG0002975	AROS_09554	IPR007646, IPR007647, IPR007644, IPR007642, IPR007645, IPR015712, IPR007641, IPR007121, IPR007120	RNA polymerase Rpb2, domain 4, RNA polymerase Rpb2, domain 5, RNA polymerase, beta subunit, protrusion, RNA polymerase Rpb2, domain 2, RNA polymerase Rpb2, domain 3, DNA-directed RNA polymerase, subunit 2, RNA polymerase Rpb2, domain 7, RNA polymerase, beta subunit, conserved site, DNA-directed RNA polymerase, subunit 2, domain 6	ARCE_13277	IPR007642, IPR007647, IPR007646, IPR007120, IPR007121, IPR007644, IPR015712, IPR011009, IPR007641, IPR016477, IPR007645	RNA polymerase Rpb2, domain 2, RNA polymerase Rpb2, domain 5, RNA polymerase Rpb2, domain 4, DNA-directed RNA polymerase, subunit 2, domain 6, RNA polymerase, beta subunit, conserved site, RNA polymerase, beta subunit, protrusion, DNA-directed RNA polymerase, subunit 2, Protein kinase-like domain, RNA polymerase Rpb2, domain 7, Fructosamine/Ketosamine-3-kinase, RNA polymerase Rpb2, domain 3
OG0002976	AROS_09555	IPR009637	Lung seven transmembrane receptor-like	ARCE_13278	IPR009637	Lung seven transmembrane receptor-like
OG0002977	AROS_09556	IPR001683, IPR027267	Phox homologous domain, Arfaptin homology (AH) domain/BAR domain	ARCE_13279	IPR001683	Phox homologous domain
OG0002978	AROS_09557	IPR003511	HORMA domain	ARCE_13280	IPR003511	HORMA domain
OG0002979	AROS_09558			ARCE_13281
OG0002980	AROS_09559	IPR012308, IPR012310, IPR012340, IPR000977, IPR016059, IPR012309	DNA ligase, ATP-dependent, N-terminal, DNA ligase, ATP-dependent, central, Nucleic acid-binding, OB-fold, DNA ligase, ATP-dependent, DNA ligase, ATP-dependent, conserved site, DNA ligase, ATP-dependent, C-terminal	ARCE_13282	IPR000977, IPR012308, IPR012309, IPR012310, IPR012340, IPR016059	DNA ligase, ATP-dependent, DNA ligase, ATP-dependent, N-terminal, DNA ligase, ATP-dependent, C-terminal, DNA ligase, ATP-dependent, central, Nucleic acid-binding, OB-fold, DNA ligase, ATP-dependent, conserved site
OG0002981	AROS_09588	IPR001509, IPR016040	NAD-dependent epimerase/dehydratase, NAD(P)-binding domain	ARCE_13284	IPR016040, IPR001509	NAD(P)-binding domain, NAD-dependent epimerase/dehydratase
OG0002982	AROS_09589	IPR017930, IPR001005, IPR009057	Myb domain, SANT/Myb domain, Homeobox domain-like	ARCE_13285	IPR017930, IPR001005, IPR009057	Myb domain, SANT/Myb domain, Homeobox domain-like
OG0002983	AROS_09590			ARCE_13286
OG0002984	AROS_09591			ARCE_13287
OG0002985	AROS_09592			ARCE_13288
OG0002986	AROS_09593	IPR002994	Surfeit locus 1/Shy1	ARCE_13289	IPR002994	Surfeit locus 1/Shy1
OG0002987	AROS_09594	IPR008942, IPR013809, IPR011417, IPR002558	ENTH/VHS, ENTH domain, AP180 N-terminal homology (ANTH) domain, I/LWEQ domain	ARCE_13290	IPR008942, IPR011417, IPR002558, IPR013809	ENTH/VHS, AP180 N-terminal homology (ANTH) domain, I/LWEQ domain, ENTH domain
OG0002988	AROS_09595			ARCE_13291
OG0002989	AROS_09596			ARCE_13292
OG0002990	AROS_09597	IPR019339, IPR022209	CBF1-interacting co-repressor CIR, N-terminal domain, Pre-mRNA splicing factor	ARCE_13293	IPR019339, IPR022209	CBF1-interacting co-repressor CIR, N-terminal domain, Pre-mRNA splicing factor
OG0002991	AROS_09598			ARCE_13294
OG0002992	AROS_09599			ARCE_13295
OG0002993	AROS_09600	IPR029021, IPR020422, IPR000340, IPR000387	Protein-tyrosine phosphatase-like, Dual specificity protein phosphatase domain, Dual specificity phosphatase, catalytic domain, Tyrosine specific protein phosphatases domain	ARCE_13296	IPR000340, IPR029021, IPR000387, IPR020422	Dual specificity phosphatase, catalytic domain, Protein-tyrosine phosphatase-like, Tyrosine specific protein phosphatases domain, Dual specificity protein phosphatase domain
OG0002994	AROS_09601	IPR027417, IPR013632, IPR016467, IPR033925, IPR020588, IPR010995, IPR003593, IPR020587	P-loop containing nucleoside triphosphate hydrolase, DNA recombination and repair protein Rad51-like, C-terminal, DNA recombination and repair protein, RecA-like, Rad51/DMC1/RadA, DNA recombination and repair protein RecA-like, ATP-binding domain, DNA repair Rad51/transcription factor NusA, alpha-helical, AAA+ ATPase domain, DNA recombination and repair protein RecA, monomer-monomer interface	ARCE_13297	IPR033925, IPR016467, IPR013632, IPR020588, IPR010995, IPR003593, IPR020587, IPR027417	Rad51/DMC1/RadA, DNA recombination and repair protein, RecA-like, DNA recombination and repair protein Rad51-like, C-terminal, DNA recombination and repair protein RecA-like, ATP-binding domain, DNA repair Rad51/transcription factor NusA, alpha-helical, AAA+ ATPase domain, DNA recombination and repair protein RecA, monomer-monomer interface, P-loop containing nucleoside triphosphate hydrolase
OG0002995	AROS_09602	IPR007527	Zinc finger, SWIM-type	ARCE_13298
OG0002996	AROS_09603			ARCE_13299
OG0002997	AROS_09605	IPR001568, IPR018188, IPR033130, IPR033697	Ribonuclease T2-like, Ribonuclease T2, His active site 1, Ribonuclease T2, His active site 2, Ribonuclease T2, eukaryotic	ARCE_13300	IPR001568, IPR018188, IPR033130, IPR033697	Ribonuclease T2-like, Ribonuclease T2, His active site 1, Ribonuclease T2, His active site 2, Ribonuclease T2, eukaryotic
OG0002998	AROS_09606	IPR019591, IPR033756, IPR027417, IPR000808, IPR028600	Mrp/NBP35 ATP-binding protein, Flagellum site-determining protein YlxH/ Fe-S cluster assembling factor NBP35, P-loop containing nucleoside triphosphate hydrolase, Mrp, conserved site, Cytosolic Fe-S cluster assembly factor NUBP2/Cfd1, eukaryotes	ARCE_13301	IPR019591, IPR028600, IPR033756, IPR027417, IPR000808	Mrp/NBP35 ATP-binding protein, Cytosolic Fe-S cluster assembly factor NUBP2/Cfd1, eukaryotes, Flagellum site-determining protein YlxH/ Fe-S cluster assembling factor NBP35, P-loop containing nucleoside triphosphate hydrolase, Mrp, conserved site
OG0002999	AROS_09607			ARCE_13302
OG0003000	AROS_09608	IPR001810	F-box domain	ARCE_13303	IPR001810	F-box domain
OG0003001	AROS_09609	IPR029058	Alpha/Beta hydrolase fold	ARCE_13304	IPR029058	Alpha/Beta hydrolase fold
OG0003002	AROS_09610	IPR000504	RNA recognition motif domain	ARCE_13305	IPR000504	RNA recognition motif domain
OG0003003	AROS_09611	IPR006110, IPR028363, IPR006111, IPR020708, IPR012293	RNA polymerase, subunit omega/K/RPB6, DNA-directed RNA polymerase, subunit RPB6, Archaeal RpoK/eukaryotic RPB6 RNA polymerase subunit, DNA-directed RNA polymerase, 14-18kDa subunit, conserved site, RNA polymerase subunit, RPB6/omega	ARCE_13306	IPR020708, IPR006110, IPR012293, IPR028363, IPR006111	DNA-directed RNA polymerase, 14-18kDa subunit, conserved site, RNA polymerase, subunit omega/K/RPB6, RNA polymerase subunit, RPB6/omega, DNA-directed RNA polymerase, subunit RPB6, Archaeal RpoK/eukaryotic RPB6 RNA polymerase subunit
OG0003004	AROS_09612	IPR026590, IPR029035, IPR003000	Sirtuin family, catalytic core domain, DHS-like NAD/FAD-binding domain, Sirtuin family	ARCE_13307	IPR027417, IPR003000, IPR003593, IPR013748, IPR003959, IPR026590, IPR029035, IPR008921	P-loop containing nucleoside triphosphate hydrolase, Sirtuin family, AAA+ ATPase domain, Replication factor C, C-terminal, ATPase, AAA-type, core, Sirtuin family, catalytic core domain, DHS-like NAD/FAD-binding domain, DNA polymerase III, clamp loader complex, gamma/delta/delta subunit, C-terminal
OG0003005	AROS_09614	IPR010978, IPR015866, IPR006195, IPR002317, IPR002314	tRNA-binding arm, Serine-tRNA synthetase, type1, N-terminal, Aminoacyl-tRNA synthetase, class II, Serine-tRNA ligase, type1, Aminoacyl-tRNA synthetase, class II (G/ P/ S/T)	ARCE_13308	IPR002317, IPR015866, IPR002314, IPR006195, IPR010978	Serine-tRNA ligase, type1, Serine-tRNA synthetase, type1, N-terminal, Aminoacyl-tRNA synthetase, class II (G/ P/ S/T), Aminoacyl-tRNA synthetase, class II, tRNA-binding arm
OG0003006	AROS_09615	IPR002014, IPR008942	VHS domain, ENTH/VHS	ARCE_13309	IPR002014, IPR008942	VHS domain, ENTH/VHS
OG0003007	AROS_09616			ARCE_13310
OG0003008	AROS_09617	IPR007144	Small-subunit processome, Utp11	ARCE_13311	IPR007144	Small-subunit processome, Utp11
OG0003009	AROS_09618	IPR017946	PLC-like phosphodiesterase, TIM beta/alpha-barrel domain	ARCE_13312	IPR017946	PLC-like phosphodiesterase, TIM beta/alpha-barrel domain
OG0003010	AROS_09619	IPR000322	Glycoside hydrolase family 31	ARCE_13313	IPR000322	Glycoside hydrolase family 31
OG0003011	AROS_09620	IPR017853, IPR011013, IPR000322, IPR025887	Glycoside hydrolase superfamily, Galactose mutarotase-like domain, Glycoside hydrolase family 31, Glycoside hydrolase family 31, N-terminal domain	ARCE_13314	IPR017853, IPR011013, IPR025887, IPR000322	Glycoside hydrolase superfamily, Galactose mutarotase-like domain, Glycoside hydrolase family 31, N-terminal domain, Glycoside hydrolase family 31
OG0003012	AROS_09621	IPR002347, IPR016040, IPR020904	Short-chain dehydrogenase/reductase SDR, NAD(P)-binding domain, Short-chain dehydrogenase/reductase, conserved site	ARCE_13315	IPR002347, IPR016040, IPR020904	Short-chain dehydrogenase/reductase SDR, NAD(P)-binding domain, Short-chain dehydrogenase/reductase, conserved site
OG0003013	AROS_09622			ARCE_13316
OG0003014	AROS_09623	IPR021110	DNA replication/checkpoint protein	ARCE_13317	IPR021110	DNA replication/checkpoint protein
OG0003015	AROS_09624	IPR032675, IPR000717, IPR011991	Leucine-rich repeat domain, L domain-like, Proteasome component (PCI) domain, Winged helix-turn-helix DNA-binding domain	ARCE_13318	IPR011991, IPR000717, IPR032675	Winged helix-turn-helix DNA-binding domain, Proteasome component (PCI) domain, Leucine-rich repeat domain, L domain-like
OG0003016	AROS_09625	IPR016939	Mitochondrial ribosomal protein S25	ARCE_13319	IPR016939	Mitochondrial ribosomal protein S25
OG0003017	AROS_09626	IPR025110, IPR000873, IPR020845	AMP-binding enzyme, C-terminal domain, AMP-dependent synthetase/ligase, AMP-binding, conserved site	ARCE_13320	IPR020845, IPR025110, IPR000873	AMP-binding, conserved site, AMP-binding enzyme, C-terminal domain, AMP-dependent synthetase/ligase
OG0003018	AROS_09627	IPR009244	Mediator complex, subunit Med7	ARCE_13321	IPR009244	Mediator complex, subunit Med7
OG0003019	AROS_09628			ARCE_13322
OG0003020	AROS_09630	IPR003010	Carbon-nitrogen hydrolase	ARCE_13323	IPR003010	Carbon-nitrogen hydrolase
OG0003021	AROS_09631			ARCE_13324
OG0003022	AROS_09632			ARCE_13325
OG0003023	AROS_09633			ARCE_13326
OG0003024	AROS_09634	IPR020562, IPR004733, IPR010918, IPR020560, IPR016188, IPR020561, IPR011054, IPR020559, IPR016185, IPR000115, IPR013815, IPR011761	Phosphoribosylglycinamide synthetase, N-terminal, Phosphoribosylformylglycinamidine cyclo-ligase, AIR synthase-related protein, C-terminal domain, Phosphoribosylglycinamide synthetase, C-domain, PurM-like, N-terminal domain, Phosphoribosylglycinamide synthetase, ATP-grasp (A) domain, Rudiment single hybrid motif, Phosphoribosylglycinamide synthetase, conserved site, Pre-ATP-grasp domain, Phosphor…	ARCE_13327	IPR004733, IPR016188, IPR010918, IPR020560, IPR013815, IPR000115, IPR011054, IPR020559, IPR020562, IPR020561, IPR011761, IPR016185	Phosphoribosylformylglycinamidine cyclo-ligase, PurM-like, N-terminal domain, AIR synthase-related protein, C-terminal domain, Phosphoribosylglycinamide synthetase, C-domain, ATP-grasp fold, subdomain 1, Phosphoribosylglycinamide synthetase, Rudiment single hybrid motif, Phosphoribosylglycinamide synthetase, conserved site, Phosphoribosylglycinamide synthetase, N-terminal, Phosphoribosylglycinami…
OG0003025	AROS_09635	IPR000571, IPR020683, IPR002110	Zinc finger, CCCH-type, Ankyrin repeat-containing domain, Ankyrin repeat	ARCE_13328	IPR000571, IPR020683, IPR002110	Zinc finger, CCCH-type, Ankyrin repeat-containing domain, Ankyrin repeat
OG0003026	AROS_09636	IPR013328, IPR008927, IPR006168, IPR016040, IPR006109, IPR011128	6-phosphogluconate dehydrogenase, domain 2, 6-phosphogluconate dehydrogenase C-terminal domain-like, Glycerol-3-phosphate dehydrogenase, NAD-dependent, NAD(P)-binding domain, Glycerol-3-phosphate dehydrogenase, NAD-dependent, C-terminal, Glycerol-3-phosphate dehydrogenase, NAD-dependent, N-terminal	ARCE_13329	IPR013328, IPR008927, IPR011128, IPR016040, IPR006109, IPR006168	6-phosphogluconate dehydrogenase, domain 2, 6-phosphogluconate dehydrogenase C-terminal domain-like, Glycerol-3-phosphate dehydrogenase, NAD-dependent, N-terminal, NAD(P)-binding domain, Glycerol-3-phosphate dehydrogenase, NAD-dependent, C-terminal, Glycerol-3-phosphate dehydrogenase, NAD-dependent
OG0003027	AROS_09637	IPR000727, IPR010989	Target SNARE coiled-coil homology domain, SNARE	ARCE_13330	IPR000727, IPR010989	Target SNARE coiled-coil homology domain, SNARE
OG0003028	AROS_09638			ARCE_13331	IPR000504	RNA recognition motif domain
OG0003029	AROS_09639	IPR001810, IPR032675	F-box domain, Leucine-rich repeat domain, L domain-like	ARCE_13332	IPR001810, IPR032675	F-box domain, Leucine-rich repeat domain, L domain-like
OG0003030	AROS_09640	IPR011990	Tetratricopeptide-like helical domain	ARCE_13333
OG0003031	AROS_09642	IPR023631	Amidase signature domain	ARCE_13334	IPR023631, IPR020556	Amidase signature domain, Amidase, conserved site
OG0003032	AROS_09643			ARCE_13335
OG0003033	AROS_09644	IPR017986, IPR001680, IPR022052, IPR020472, IPR015943	WD40-repeat-containing domain, WD40 repeat, Histone-binding protein RBBP4, N-terminal, G-protein beta WD-40 repeat, WD40/YVTN repeat-like-containing domain	ARCE_13336	IPR001680, IPR022052, IPR017986, IPR015943, IPR020472	WD40 repeat, Histone-binding protein RBBP4, N-terminal, WD40-repeat-containing domain, WD40/YVTN repeat-like-containing domain, G-protein beta WD-40 repeat
OG0003034	AROS_09645	IPR002645, IPR003186, IPR009077	STAS domain, Proteasome activator pa28, C-terminal domain, Proteasome activator pa28	ARCE_13337	IPR003186, IPR009077	Proteasome activator pa28, C-terminal domain, Proteasome activator pa28
OG0003035	AROS_09646	IPR022591	Transcription initiation factor TFIID subunit 1, domain of unknown function	ARCE_13338	IPR022591	Transcription initiation factor TFIID subunit 1, domain of unknown function
OG0003036	AROS_09647	IPR013087	Zinc finger C2H2-type	ARCE_13339	IPR013087	Zinc finger C2H2-type
OG0003037	AROS_09648	IPR002048, IPR011992, IPR018247	EF-hand domain, EF-hand domain pair, EF-Hand 1, calcium-binding site	ARCE_13340	IPR002048, IPR011992, IPR018247	EF-hand domain, EF-hand domain pair, EF-Hand 1, calcium-binding site
OG0003038	AROS_09650	IPR023753, IPR020946	FAD/NAD(P)-binding domain, Flavin monooxygenase-like	ARCE_13341	IPR023753, IPR020946	FAD/NAD(P)-binding domain, Flavin monooxygenase-like
OG0003039	AROS_09653	IPR015915	Kelch-type beta propeller	ARCE_13342	IPR015915	Kelch-type beta propeller
OG0003040	AROS_09654	IPR011990, IPR012340, IPR003029, IPR022967, IPR003107	Tetratricopeptide-like helical domain, Nucleic acid-binding, OB-fold, S1 domain, RNA-binding domain, S1, HAT (Half-A-TPR) repeat	ARCE_13343	IPR003029, IPR012340, IPR011990, IPR003107, IPR022967	S1 domain, Nucleic acid-binding, OB-fold, Tetratricopeptide-like helical domain, HAT (Half-A-TPR) repeat, RNA-binding domain, S1
OG0003041	AROS_09655	IPR020568, IPR014721, IPR000870, IPR013750, IPR006203, IPR006204	Ribosomal protein S5 domain 2-type fold, Ribosomal protein S5 domain 2-type fold, subgroup, Homoserine kinase, GHMP kinase, C-terminal domain, GHMP kinase, ATP-binding, conserved site, GHMP kinase N-terminal domain	ARCE_13345	IPR000870, IPR013750, IPR014721, IPR006204, IPR020568, IPR006203	Homoserine kinase, GHMP kinase, C-terminal domain, Ribosomal protein S5 domain 2-type fold, subgroup, GHMP kinase N-terminal domain, Ribosomal protein S5 domain 2-type fold, GHMP kinase, ATP-binding, conserved site
OG0003042	AROS_09656	IPR004273, IPR024317, IPR027417, IPR011704, IPR013602, IPR003593, IPR024743	Dynein heavy chain domain, Dynein heavy chain, P-loop containing D4 domain, P-loop containing nucleoside triphosphate hydrolase, ATPase, dynein-related, AAA domain, Dynein heavy chain, domain-2, AAA+ ATPase domain, Dynein heavy chain, coiled coil stalk	ARCE_13346	IPR027417, IPR024743, IPR003593, IPR013602, IPR011704, IPR004273, IPR024317	P-loop containing nucleoside triphosphate hydrolase, Dynein heavy chain, coiled coil stalk, AAA+ ATPase domain, Dynein heavy chain, domain-2, ATPase, dynein-related, AAA domain, Dynein heavy chain domain, Dynein heavy chain, P-loop containing D4 domain
OG0003043	AROS_09657	IPR001163, IPR010920, IPR027078	LSM domain, eukaryotic/archaea-type, LSM domain, Small nuclear ribonucleoprotein E	ARCE_13347	IPR001163, IPR010920, IPR027078	LSM domain, eukaryotic/archaea-type, LSM domain, Small nuclear ribonucleoprotein E
OG0003044	AROS_09658	IPR017907, IPR001841, IPR006845, IPR013083	Zinc finger, RING-type, conserved site, Zinc finger, RING-type, Pex, N-terminal, Zinc finger, RING/FYVE/PHD-type	ARCE_13348	IPR006845, IPR001841, IPR017907, IPR013083	Pex, N-terminal, Zinc finger, RING-type, Zinc finger, RING-type, conserved site, Zinc finger, RING/FYVE/PHD-type
OG0003045	AROS_09659	IPR018450	Romo1/Mgr2	ARCE_13349	IPR018450	Romo1/Mgr2
OG0003046	AROS_09660	IPR027417, IPR001806, IPR005225	P-loop containing nucleoside triphosphate hydrolase, Small GTPase superfamily, Small GTP-binding protein domain	ARCE_13350	IPR001806, IPR005225, IPR027417	Small GTPase superfamily, Small GTP-binding protein domain, P-loop containing nucleoside triphosphate hydrolase
OG0003047	AROS_09661	IPR003594, IPR013507, IPR002099, IPR014790, IPR020568, IPR014721	Histidine kinase-like ATPase, C-terminal domain, DNA mismatch repair protein, C-terminal, DNA mismatch repair protein family, MutL, C-terminal, dimerisation, Ribosomal protein S5 domain 2-type fold, Ribosomal protein S5 domain 2-type fold, subgroup	ARCE_13351	IPR014721, IPR003594, IPR020568, IPR013507, IPR014790, IPR002099	Ribosomal protein S5 domain 2-type fold, subgroup, Histidine kinase-like ATPase, C-terminal domain, Ribosomal protein S5 domain 2-type fold, DNA mismatch repair protein, C-terminal, MutL, C-terminal, dimerisation, DNA mismatch repair protein family
OG0003048	AROS_09662			ARCE_13352
OG0003049	AROS_09663	IPR012336, IPR007741	Thioredoxin-like fold, Ribosomal protein/NADH dehydrogenase domain	ARCE_13353	IPR007741, IPR012336	Ribosomal protein/NADH dehydrogenase domain, Thioredoxin-like fold
OG0003050	AROS_09664			ARCE_13354
OG0003051	AROS_09666			ARCE_13355	IPR005574, IPR010997, IPR006590	RNA polymerase II, Rpb4, HRDC-like, RNA polymerase II, Rpb4, core
OG0003052	AROS_09667	IPR012319, IPR015886, IPR010979	Formamidopyrimidine-DNA glycosylase, catalytic domain, DNA glycosylase/AP lyase, H2TH DNA-binding, Ribosomal protein S13-like, H2TH	ARCE_13356	IPR012319, IPR015886, IPR010979	Formamidopyrimidine-DNA glycosylase, catalytic domain, DNA glycosylase/AP lyase, H2TH DNA-binding, Ribosomal protein S13-like, H2TH
OG0003053	AROS_09668	IPR017986, IPR015943, IPR007148	WD40-repeat-containing domain, WD40/YVTN repeat-like-containing domain, Small-subunit processome, Utp12	ARCE_13357	IPR017986, IPR007148, IPR015943	WD40-repeat-containing domain, Small-subunit processome, Utp12, WD40/YVTN repeat-like-containing domain
OG0003054	AROS_09669	IPR011009, IPR000719, IPR008271	Protein kinase-like domain, Protein kinase domain, Serine/threonine-protein kinase, active site	ARCE_13358	IPR008271, IPR000719, IPR011009	Serine/threonine-protein kinase, active site, Protein kinase domain, Protein kinase-like domain
OG0003055	AROS_09670	IPR027417, IPR029016, IPR003594, IPR000719, IPR014001, IPR011545, IPR004358, IPR001650, IPR011990, IPR003018, IPR001789, IPR003661, IPR011009, IPR011006, IPR005467, IPR014014	P-loop containing nucleoside triphosphate hydrolase, GAF domain-like, Histidine kinase-like ATPase, C-terminal domain, Protein kinase domain, Helicase superfamily 1/2, ATP-binding domain, DEAD/DEAH box helicase domain, Signal transduction histidine kinase-related protein, C-terminal, Helicase, C-terminal, Tetratricopeptide-like helical domain, GAF domain, Signal transduction response regulator, r…	ARCE_13359	IPR003594, IPR003661, IPR001789, IPR003018, IPR029016, IPR005467, IPR011006, IPR004358	Histidine kinase-like ATPase, C-terminal domain, Signal transduction histidine kinase, dimerisation/phosphoacceptor domain, Signal transduction response regulator, receiver domain, GAF domain, GAF domain-like, Histidine kinase domain, CheY-like superfamily, Signal transduction histidine kinase-related protein, C-terminal
OG0003056	AROS_09671	IPR002035, IPR013694	von Willebrand factor, type A, VIT domain	ARCE_13361	IPR002035, IPR013694	von Willebrand factor, type A, VIT domain
OG0003057	AROS_09672	IPR008688	ATP synthase, F0 complex, subunit B/MI25	ARCE_13362	IPR008688	ATP synthase, F0 complex, subunit B/MI25
OG0003058	AROS_09673	IPR018108, IPR023395	Mitochondrial substrate/solute carrier, Mitochondrial carrier domain	ARCE_13363	IPR018108, IPR023395	Mitochondrial substrate/solute carrier, Mitochondrial carrier domain
OG0003059	AROS_09674	IPR008979, IPR023296, IPR006710	Galactose-binding domain-like, Glycosyl hydrolase, five-bladed beta-propellor domain, Glycoside hydrolase, family 43	ARCE_13364	IPR008979, IPR005084, IPR023296, IPR006710	Galactose-binding domain-like, Carbohydrate binding module family 6, Glycosyl hydrolase, five-bladed beta-propellor domain, Glycoside hydrolase, family 43
OG0003060	AROS_09675	IPR014001, IPR001650, IPR000629, IPR011545, IPR027417, IPR014014	Helicase superfamily 1/2, ATP-binding domain, Helicase, C-terminal, ATP-dependent RNA helicase DEAD-box, conserved site, DEAD/DEAH box helicase domain, P-loop containing nucleoside triphosphate hydrolase, RNA helicase, DEAD-box type, Q motif	ARCE_13365	IPR001650, IPR014014, IPR000629, IPR014001, IPR011545, IPR027417	Helicase, C-terminal, RNA helicase, DEAD-box type, Q motif, ATP-dependent RNA helicase DEAD-box, conserved site, Helicase superfamily 1/2, ATP-binding domain, DEAD/DEAH box helicase domain, P-loop containing nucleoside triphosphate hydrolase
OG0003061	AROS_09676	IPR002646, IPR032828	Poly A polymerase, head domain, tRNA nucleotidyltransferase/poly(A) polymerase, RNA and SrmB- binding domain	ARCE_13366	IPR032828, IPR002646	tRNA nucleotidyltransferase/poly(A) polymerase, RNA and SrmB- binding domain, Poly A polymerase, head domain
OG0003062	AROS_09677	IPR000225, IPR011989, IPR016024	Armadillo, Armadillo-like helical, Armadillo-type fold	ARCE_13367	IPR000225, IPR011989, IPR016024	Armadillo, Armadillo-like helical, Armadillo-type fold
OG0003063	AROS_09678	IPR000757, IPR013320	Glycoside hydrolase family 16, Concanavalin A-like lectin/glucanase domain	ARCE_13368	IPR000757, IPR013320	Glycoside hydrolase family 16, Concanavalin A-like lectin/glucanase domain
OG0003064	AROS_09679	IPR003103	BAG domain	ARCE_13369	IPR003103	BAG domain
OG0003065	AROS_09680	IPR003169	GYF domain	ARCE_13370	IPR003169	GYF domain
OG0003066	AROS_09681	IPR024371, IPR020846	Acetyl-coenzyme A transporter 1, Major facilitator superfamily domain	ARCE_13371	IPR024371, IPR020846	Acetyl-coenzyme A transporter 1, Major facilitator superfamily domain
OG0003067	AROS_09682	IPR001128, IPR017972, IPR002403	Cytochrome P450, Cytochrome P450, conserved site, Cytochrome P450, E-class, group IV	ARCE_13372	IPR017972, IPR001128, IPR002403	Cytochrome P450, conserved site, Cytochrome P450, Cytochrome P450, E-class, group IV
OG0003068	AROS_09683	IPR001128, IPR017972, IPR002403	Cytochrome P450, Cytochrome P450, conserved site, Cytochrome P450, E-class, group IV	ARCE_13373	IPR001128, IPR002403, IPR017972	Cytochrome P450, Cytochrome P450, E-class, group IV, Cytochrome P450, conserved site
OG0003069	AROS_09684	IPR008979	Galactose-binding domain-like	ARCE_13374	IPR008979	Galactose-binding domain-like
OG0003070	AROS_09685			ARCE_13375
OG0003071	AROS_09686	IPR001680, IPR017986, IPR015943, IPR020472	WD40 repeat, WD40-repeat-containing domain, WD40/YVTN repeat-like-containing domain, G-protein beta WD-40 repeat	ARCE_13376	IPR015943, IPR001680, IPR017986, IPR020472	WD40/YVTN repeat-like-containing domain, WD40 repeat, WD40-repeat-containing domain, G-protein beta WD-40 repeat
OG0003072	AROS_09687	IPR006254, IPR015813, IPR018523	Isocitrate lyase, Pyruvate/Phosphoenolpyruvate kinase-like domain, Isocitrate lyase/phosphorylmutase, conserved site	ARCE_13377	IPR006254, IPR015813, IPR018523	Isocitrate lyase, Pyruvate/Phosphoenolpyruvate kinase-like domain, Isocitrate lyase/phosphorylmutase, conserved site
OG0003073	AROS_09688	IPR014721, IPR020568, IPR000795, IPR005517, IPR031157, IPR009022, IPR009000, IPR005225, IPR000640, IPR027417, IPR004161	Ribosomal protein S5 domain 2-type fold, subgroup, Ribosomal protein S5 domain 2-type fold, Transcription factor, GTP-binding domain, Translation elongation factor EFG/EF2, domain IV, Tr-type G domain, conserved site, Elongation factor G, III-V domain, Translation protein, beta-barrel domain, Small GTP-binding protein domain, Translation elongation factor EFG, V domain, P-loop containing nucleosi…	ARCE_13378	IPR000795, IPR000640, IPR009022, IPR005517, IPR031157, IPR020568, IPR005225, IPR027417, IPR004161, IPR009000, IPR014721	Transcription factor, GTP-binding domain, Translation elongation factor EFG, V domain, Elongation factor G, III-V domain, Translation elongation factor EFG/EF2, domain IV, Tr-type G domain, conserved site, Ribosomal protein S5 domain 2-type fold, Small GTP-binding protein domain, P-loop containing nucleoside triphosphate hydrolase, Translation elongation factor EFTu-like, domain 2, Translation pr…
OG0003074	AROS_09689	IPR002575, IPR011009	Aminoglycoside phosphotransferase, Protein kinase-like domain	ARCE_13379	IPR011009, IPR002575	Protein kinase-like domain, Aminoglycoside phosphotransferase
OG0003075	AROS_09690	IPR004274, IPR011947, IPR001357, IPR023214	FCP1 homology domain, FCP1-like phosphatase, phosphatase domain, BRCT domain, HAD-like domain	ARCE_13380	IPR001357, IPR023214, IPR004274, IPR011947	BRCT domain, HAD-like domain, FCP1 homology domain, FCP1-like phosphatase, phosphatase domain
OG0003076	AROS_09691	IPR011598	Myc-type, basic helix-loop-helix (bHLH) domain	ARCE_13381	IPR011598	Myc-type, basic helix-loop-helix (bHLH) domain
OG0003077	AROS_09692	IPR001138	Zn(2)-C6 fungal-type DNA-binding domain	ARCE_13382	IPR001138	Zn(2)-C6 fungal-type DNA-binding domain
OG0003078	AROS_09694	IPR007541	Uncharacterised protein family, basic secretory protein	ARCE_13384	IPR007541	Uncharacterised protein family, basic secretory protein
OG0003079	AROS_09695	IPR013169	mRNA splicing factor, Cwf18	ARCE_13385	IPR013169	mRNA splicing factor, Cwf18
OG0003080	AROS_09696	IPR028364, IPR023673, IPR023674, IPR016095	Ribosomal protein L1/ribosomal biogenesis protein, Ribosomal protein L1, conserved site, Ribosomal protein L1-like, Ribosomal protein L1, 3-layer alpha/beta-sandwich	ARCE_13386	IPR016095, IPR028364, IPR023673, IPR023674	Ribosomal protein L1, 3-layer alpha/beta-sandwich, Ribosomal protein L1/ribosomal biogenesis protein, Ribosomal protein L1, conserved site, Ribosomal protein L1-like
OG0003081	AROS_09697	IPR022628, IPR022631, IPR022630, IPR002133, IPR022636, IPR022629	S-adenosylmethionine synthetase, N-terminal, S-adenosylmethionine synthetase, conserved site, S-adenosylmethionine synthetase, C-terminal, S-adenosylmethionine synthetase, S-adenosylmethionine synthetase superfamily, S-adenosylmethionine synthetase, central domain	ARCE_13387	IPR022631, IPR022628, IPR022630, IPR002133, IPR022636, IPR022629	S-adenosylmethionine synthetase, conserved site, S-adenosylmethionine synthetase, N-terminal, S-adenosylmethionine synthetase, C-terminal, S-adenosylmethionine synthetase, S-adenosylmethionine synthetase superfamily, S-adenosylmethionine synthetase, central domain
OG0003082	AROS_09698			ARCE_13388
OG0003083	AROS_09699	IPR011057, IPR006913	Mss4-like, Glutathione-dependent formaldehyde-activating enzyme/centromere protein V	ARCE_13389	IPR006913, IPR011057	Glutathione-dependent formaldehyde-activating enzyme/centromere protein V, Mss4-like
OG0003084	AROS_09700	IPR023753	FAD/NAD(P)-binding domain	ARCE_13390	IPR000103, IPR023753	Pyridine nucleotide-disulphide oxidoreductase, class-II, FAD/NAD(P)-binding domain
OG0003085	AROS_09701			ARCE_13391
OG0003086	AROS_09702	IPR015943, IPR001680, IPR017986, IPR013905	WD40/YVTN repeat-like-containing domain, WD40 repeat, WD40-repeat-containing domain, Lethal giant larvae (Lgl)-like, C-terminal domain	ARCE_13392	IPR015943, IPR013905, IPR017986, IPR001680	WD40/YVTN repeat-like-containing domain, Lethal giant larvae (Lgl)-like, C-terminal domain, WD40-repeat-containing domain, WD40 repeat
OG0003087	AROS_09703			ARCE_13393	IPR023601	Golgi SNAP receptor complex, subunit 1
OG0003088	AROS_09704	IPR001130, IPR032466	TatD family, Metal-dependent hydrolase	ARCE_13394	IPR032466, IPR001130	Metal-dependent hydrolase, TatD family
OG0003089	AROS_09705	IPR025792, IPR030382, IPR029063	tRNA (guanine(37)-N(1))-methyltransferase, eukaryotic, SAM-dependent methyltransferase TRM5/TYW2-type, S-adenosyl-L-methionine-dependent methyltransferase	ARCE_13395	IPR018108, IPR029063, IPR030382, IPR002048, IPR011992, IPR002067, IPR025792, IPR023395, IPR018247	Mitochondrial substrate/solute carrier, S-adenosyl-L-methionine-dependent methyltransferase, SAM-dependent methyltransferase TRM5/TYW2-type, EF-hand domain, EF-hand domain pair, Mitochondrial carrier protein, tRNA (guanine(37)-N(1))-methyltransferase, eukaryotic, Mitochondrial carrier domain, EF-Hand 1, calcium-binding site
OG0003090	AROS_09708			ARCE_13396
OG0003091	AROS_09709	IPR010357, IPR012336	Protein of unknown function DUF953, thioredoxin-like, Thioredoxin-like fold	ARCE_13397	IPR010357, IPR012336	Protein of unknown function DUF953, thioredoxin-like, Thioredoxin-like fold
OG0003092	AROS_09710	IPR013785, IPR002820, IPR000385, IPR034481, IPR023045, IPR010505, IPR006638, IPR007197, IPR013483	Aldolase-type TIM barrel, Molybdopterin cofactor biosynthesis C (MoaC) domain, MoaA/nifB/pqqE, iron-sulphur binding, conserved site, Main SPASM domain-containing, Molybdenum cofactor biosynthesis C, Molybdenum cofactor synthesis C-terminal, Elongator protein 3/MiaB/NifB, Radical SAM, Molybdenum cofactor biosynthesis protein A	ARCE_13398	IPR002820, IPR034481, IPR006638, IPR000385, IPR010505, IPR007197, IPR013785, IPR023045, IPR013483	Molybdopterin cofactor biosynthesis C (MoaC) domain, Main SPASM domain-containing, Elongator protein 3/MiaB/NifB, MoaA/nifB/pqqE, iron-sulphur binding, conserved site, Molybdenum cofactor synthesis C-terminal, Radical SAM, Aldolase-type TIM barrel, Molybdenum cofactor biosynthesis C, Molybdenum cofactor biosynthesis protein A
OG0003093	AROS_09711	IPR012577, IPR011008	NIPSNAP, Dimeric alpha-beta barrel	ARCE_13399	IPR011008, IPR012577	Dimeric alpha-beta barrel, NIPSNAP
OG0003094	AROS_09712	IPR001138, IPR007219	Zn(2)-C6 fungal-type DNA-binding domain, Transcription factor domain, fungi	ARCE_13400	IPR001138, IPR007219	Zn(2)-C6 fungal-type DNA-binding domain, Transcription factor domain, fungi
OG0003095	AROS_09713	IPR001766, IPR011991	Fork head domain, Winged helix-turn-helix DNA-binding domain	ARCE_13401	IPR001766, IPR011991	Fork head domain, Winged helix-turn-helix DNA-binding domain
OG0003096	AROS_09714	IPR001680, IPR019775, IPR017986, IPR015943, IPR020472, IPR013934	WD40 repeat, WD40 repeat, conserved site, WD40-repeat-containing domain, WD40/YVTN repeat-like-containing domain, G-protein beta WD-40 repeat, Small-subunit processome, Utp13	ARCE_13402	IPR017986, IPR015943, IPR001680, IPR019775, IPR020472, IPR013934	WD40-repeat-containing domain, WD40/YVTN repeat-like-containing domain, WD40 repeat, WD40 repeat, conserved site, G-protein beta WD-40 repeat, Small-subunit processome, Utp13
OG0003097	AROS_09715	IPR001544	Aminotransferase class IV	ARCE_13403	IPR001544	Aminotransferase class IV
OG0003098	AROS_09716	IPR000433, IPR032350	Zinc finger, ZZ-type, Next to BRCA1, central domain	ARCE_13404	IPR000433, IPR032350	Zinc finger, ZZ-type, Next to BRCA1, central domain
OG0003099	AROS_09717	IPR014710, IPR009327, IPR011051	RmlC-like jelly roll fold, Cupin domain of unknown function DUF985, RmlC-like cupin domain	ARCE_13405	IPR014710, IPR009327, IPR011051	RmlC-like jelly roll fold, Cupin domain of unknown function DUF985, RmlC-like cupin domain
OG0003100	AROS_09718	IPR001680, IPR001810, IPR015943, IPR017986, IPR019775	WD40 repeat, F-box domain, WD40/YVTN repeat-like-containing domain, WD40-repeat-containing domain, WD40 repeat, conserved site	ARCE_13406	IPR015943, IPR001810, IPR001680, IPR017986, IPR019775	WD40/YVTN repeat-like-containing domain, F-box domain, WD40 repeat, WD40-repeat-containing domain, WD40 repeat, conserved site
OG0003101	AROS_09719	IPR021109, IPR001461, IPR034164, IPR001969, IPR033121	Aspartic peptidase domain, Aspartic peptidase A1 family, Pepsin-like domain, Aspartic peptidase, active site, Peptidase family A1 domain	ARCE_13408	IPR034164, IPR033121, IPR001969, IPR021109, IPR001461	Pepsin-like domain, Peptidase family A1 domain, Aspartic peptidase, active site, Aspartic peptidase domain, Aspartic peptidase A1 family
OG0003102	AROS_09720	IPR002791	Domain of unknown function DUF89	ARCE_13409	IPR002791	Domain of unknown function DUF89
OG0003103	AROS_09721	IPR007854	Pre-mRNA polyadenylation factor Fip1	ARCE_13410	IPR007854, IPR015943	Pre-mRNA polyadenylation factor Fip1, WD40/YVTN repeat-like-containing domain
OG0003104	AROS_09722			ARCE_13411
OG0003105	AROS_09723	IPR019446, IPR011989	Domain of unknown function DUF2431, Armadillo-like helical	ARCE_13412	IPR019446, IPR011989	Domain of unknown function DUF2431, Armadillo-like helical
OG0003106	AROS_09724	IPR001525, IPR029063, IPR022702, IPR017198, IPR001025	C-5 cytosine methyltransferase, S-adenosyl-L-methionine-dependent methyltransferase, DNA (cytosine-5)-methyltransferase 1, replication foci domain, DNA (cytosine-5)-methyltransferase 1-like, Bromo adjacent homology (BAH) domain	ARCE_13413	IPR001525, IPR029063, IPR012337, IPR001025, IPR002156, IPR022702, IPR017198	C-5 cytosine methyltransferase, S-adenosyl-L-methionine-dependent methyltransferase, Ribonuclease H-like domain, Bromo adjacent homology (BAH) domain, Ribonuclease H domain, DNA (cytosine-5)-methyltransferase 1, replication foci domain, DNA (cytosine-5)-methyltransferase 1-like
OG0003107	AROS_09727	IPR000195	Rab-GTPase-TBC domain	ARCE_13414	IPR000195	Rab-GTPase-TBC domain
OG0003108	AROS_09728	IPR012337, IPR002156, IPR011320, IPR009027	Ribonuclease H-like domain, Ribonuclease H domain, Ribonuclease H1, N-terminal, Ribosomal protein L9/RNase H1, N-terminal	ARCE_13415	IPR002156, IPR011320, IPR009027, IPR012337	Ribonuclease H domain, Ribonuclease H1, N-terminal, Ribosomal protein L9/RNase H1, N-terminal, Ribonuclease H-like domain
OG0003109	AROS_09729	IPR029058, IPR024610, IPR008758, IPR019786, IPR011011, IPR019787, IPR013083, IPR001965	Alpha/Beta hydrolase fold, Inhibitor of growth protein, N-terminal histone-binding, Peptidase S28, Zinc finger, PHD-type, conserved site, Zinc finger, FYVE/PHD-type, Zinc finger, PHD-finger, Zinc finger, RING/FYVE/PHD-type, Zinc finger, PHD-type	ARCE_13417	IPR029058, IPR008758	Alpha/Beta hydrolase fold, Peptidase S28
OG0003110	AROS_09730	IPR000651, IPR001895, IPR001452, IPR011042, IPR023578	Ras-like guanine nucleotide exchange factor, N-terminal, Ras guanine-nucleotide exchange factors catalytic domain, SH3 domain, Six-bladed beta-propeller, TolB-like, Ras guanine nucleotide exchange factor domain	ARCE_13418	IPR023578, IPR001452, IPR001895, IPR000651, IPR011042	Ras guanine nucleotide exchange factor domain, SH3 domain, Ras guanine-nucleotide exchange factors catalytic domain, Ras-like guanine nucleotide exchange factor, N-terminal, Six-bladed beta-propeller, TolB-like
OG0003111	AROS_09732	IPR005061	Vacuolar protein sorting-associated protein Ist1	ARCE_13419	IPR005061	Vacuolar protein sorting-associated protein Ist1
OG0003112	AROS_09731	IPR005061	Vacuolar protein sorting-associated protein Ist1	ARCE_13421	IPR005061	Vacuolar protein sorting-associated protein Ist1
OG0003113	AROS_09733	IPR029063	S-adenosyl-L-methionine-dependent methyltransferase	ARCE_13422	IPR029063	S-adenosyl-L-methionine-dependent methyltransferase
OG0003114	AROS_09734	IPR014001, IPR012961, IPR027417, IPR001650, IPR025696, IPR011545, IPR016438	Helicase superfamily 1/2, ATP-binding domain, ATP-dependent RNA helicase Ski2, C-terminal, P-loop containing nucleoside triphosphate hydrolase, Helicase, C-terminal, rRNA-processing arch domain, DEAD/DEAH box helicase domain, ATP-dependent RNA helicase Ski2	ARCE_13423	IPR027417, IPR014001, IPR001650, IPR012961, IPR025696, IPR016438, IPR011545	P-loop containing nucleoside triphosphate hydrolase, Helicase superfamily 1/2, ATP-binding domain, Helicase, C-terminal, ATP-dependent RNA helicase Ski2, C-terminal, rRNA-processing arch domain, ATP-dependent RNA helicase Ski2, DEAD/DEAH box helicase domain
OG0003115	AROS_09735			ARCE_13424
OG0003116	AROS_09736			ARCE_13425
OG0003117	AROS_09737	IPR019416	Nuclear cap-binding protein subunit 3	ARCE_13426	IPR019416	Nuclear cap-binding protein subunit 3
OG0003118	AROS_09738			ARCE_13427
OG0003119	AROS_09739	IPR032675	Leucine-rich repeat domain, L domain-like	ARCE_13428	IPR032675	Leucine-rich repeat domain, L domain-like
OG0003120	AROS_09740			ARCE_13429
OG0003121	AROS_09741	IPR014870, IPR033433, IPR008928, IPR032514	Domain of unknown function DUF1793, Domain of unknown function DUF5127, Six-hairpin glycosidase-like, Domain of unknown function DUF4965	ARCE_13430	IPR032514, IPR014870, IPR033433, IPR008928	Domain of unknown function DUF4965, Domain of unknown function DUF1793, Domain of unknown function DUF5127, Six-hairpin glycosidase-like
OG0003122	AROS_15202			ARCE_13433	IPR001878	Zinc finger, CCHC-type
OG0003123	AROS_09742	IPR013083, IPR032514, IPR001607, IPR001394, IPR028889, IPR033433, IPR014870, IPR008928, IPR033809	Zinc finger, RING/FYVE/PHD-type, Domain of unknown function DUF4965, Zinc finger, UBP-type, Peptidase C19, ubiquitin carboxyl-terminal hydrolase, Ubiquitin specific protease domain, Domain of unknown function DUF5127, Domain of unknown function DUF1793, Six-hairpin glycosidase-like, USP39	ARCE_13436	IPR032514, IPR014870, IPR033433, IPR001607, IPR033809, IPR001394, IPR013083, IPR028889	Domain of unknown function DUF4965, Domain of unknown function DUF1793, Domain of unknown function DUF5127, Zinc finger, UBP-type, USP39, Peptidase C19, ubiquitin carboxyl-terminal hydrolase, Zinc finger, RING/FYVE/PHD-type, Ubiquitin specific protease domain
OG0003124	AROS_09743	IPR000640, IPR004161, IPR009000, IPR005517, IPR005225, IPR031950, IPR014721, IPR027417, IPR009022, IPR000795, IPR020568	Translation elongation factor EFG, V domain, Translation elongation factor EFTu-like, domain 2, Translation protein, beta-barrel domain, Translation elongation factor EFG/EF2, domain IV, Small GTP-binding protein domain, 116kDa U5 small nuclear ribonucleoprotein component, N-terminal, Ribosomal protein S5 domain 2-type fold, subgroup, P-loop containing nucleoside triphosphate hydrolase, Elongatio…	ARCE_13437	IPR000640, IPR027417, IPR031950, IPR009022, IPR000795, IPR020568, IPR005225, IPR005517, IPR014721, IPR009000, IPR004161	Translation elongation factor EFG, V domain, P-loop containing nucleoside triphosphate hydrolase, 116kDa U5 small nuclear ribonucleoprotein component, N-terminal, Elongation factor G, III-V domain, Transcription factor, GTP-binding domain, Ribosomal protein S5 domain 2-type fold, Small GTP-binding protein domain, Translation elongation factor EFG/EF2, domain IV, Ribosomal protein S5 domain 2-type…
OG0003125	AROS_09744	IPR001580, IPR013320, IPR009033, IPR018124	Calreticulin/calnexin, Concanavalin A-like lectin/glucanase domain, Calreticulin/calnexin, P domain, Calreticulin/calnexin, conserved site	ARCE_13438	IPR001580, IPR009033, IPR018124, IPR013320	Calreticulin/calnexin, Calreticulin/calnexin, P domain, Calreticulin/calnexin, conserved site, Concanavalin A-like lectin/glucanase domain
OG0003126	AROS_09745	IPR000504	RNA recognition motif domain	ARCE_13439	IPR000504	RNA recognition motif domain
OG0003127	AROS_09746	IPR027417, IPR001806, IPR005225	P-loop containing nucleoside triphosphate hydrolase, Small GTPase superfamily, Small GTP-binding protein domain	ARCE_13440	IPR027417, IPR001806, IPR005225	P-loop containing nucleoside triphosphate hydrolase, Small GTPase superfamily, Small GTP-binding protein domain
OG0003128	AROS_09747	IPR015324	Ribosomal protein Rsm22-like	ARCE_13441	IPR015324	Ribosomal protein Rsm22-like
OG0003129	AROS_09748	IPR002777	Prefoldin beta-like	ARCE_13442	IPR002777	Prefoldin beta-like
OG0003130	AROS_09749	IPR016024, IPR005612, IPR011989	Armadillo-type fold, CCAAT-binding factor, Armadillo-like helical	ARCE_13443	IPR016024, IPR011989, IPR005612	Armadillo-type fold, Armadillo-like helical, CCAAT-binding factor
OG0003131	AROS_09750			ARCE_13444
[truncated: 9,828 more rows]

## Sheet: Common DEGs
OrthoFinder	AROS_ID	ARCE_ID	AROS_IPR	AROS_Domain	ARCE_IPR	ARCE_Domain	AROS_logFC	ARCE_logFC	AROS_trans	ARCE_trans
[truncated: 875 more rows]

## Sheet: Common DAPs
OrthoFinder	AROS_ID	ARCE_ID	AROS_IPR	AROS_domain	ARCE_IPR	ARCE_domain	AROS_logFC	ARCE_logFC	AROS_Prot	ARCE_Prot
[truncated: 152 more rows]

## Sheet: Species specific DEGs
Differentially expressed only in MvsNIM of A. ostoyae								Differentially expressed only in MvsNIM of A. cepistipes
[truncated: 1,962 more rows]

[truncated: 1 more sheets: Species specific DAPs]
